# Supplementary material for: RNA Polymerase III Subunit POLR3G Regulates Specific Subsets of PolyA+ and SmallRNA Transcriptomes and Splicing in Human Pluripotent Stem Cells
Source: Stem Cell Reports. 2017 May 9;8(5):1442–54. doi: 10.1016/j.stemcr.2017.04.016 (PMC5425787; doi:10.1016/j.stemcr.2017.04.016)
Supplement: Table S1. Human ESC Reference Transcriptome [file mmc2.xlsx]

## Sheet: S1A_PolyA+ transcripts
Table S1A. PolyA+ transcripts present in hESC lines with minimum RPKM cut off 0.5. Related to Figure 1.
ENSEMBL	Gene	Transcript	MIN	length	Counts	Counts	Counts	RPKM	RPKM	RPKM
ID	Symbol	type	RPKM	bp	H9p38	HS360p66	HS360p62	H9p38	HS360p66	HS360p62
ENSG00000255130.1	RP11-396J6.1	antisense	0.5	548	80	48	51	0.85	0.5	0.66
ENSG00000228944.1	AC004485.3	antisense	0.5	525	99	46	47	1.1	0.5	0.63
ENSG00000224738.1	AC099850.1	antisense	0.5	1336	115	131	126	0.5	0.56	0.67
ENSG00000255224.1	CTD-3065J16.9	antisense	0.5	1263	123	111	132	0.57	0.5	0.74
ENSG00000251602.2	RP11-521B24.3	antisense	0.51	2276	341	205	202	0.88	0.51	0.63
ENSG00000250616.2	RP11-455F5.3	antisense	0.51	1648	244	148	157	0.87	0.51	0.67
ENSG00000271769.1	RP11-216P16.2	antisense	0.51	782	94	74	56	0.7	0.54	0.51
ENSG00000253893.2	FAM85B	antisense	0.51	787	69	84	71	0.51	0.61	0.64
ENSG00000230337.1	RP4-635E18.6	antisense	0.51	485	49	62	35	0.59	0.73	0.51
ENSG00000223813.2	AC007255.8	antisense	0.52	1374	221	126	165	0.94	0.52	0.85
ENSG00000255320.1	RP11-755F10.1	antisense	0.52	395	86	36	73	1.27	0.52	1.31
ENSG00000270820.1	RP11-355B11.2	antisense	0.52	568	96	52	61	0.99	0.52	0.76
ENSG00000260806.1	RP11-872J21.3	antisense	0.52	1511	160	137	147	0.62	0.52	0.69
ENSG00000262049.1	RP13-1032I1.7	antisense	0.52	1976	213	181	206	0.63	0.52	0.74
ENSG00000236432.3	AC097662.2	antisense	0.52	2554	229	250	199	0.52	0.56	0.55
ENSG00000234636.1	MED14-AS1	antisense	0.52	895	96	81	85	0.63	0.52	0.67
ENSG00000204091.3	TDRG1	antisense	0.53	1163	311	109	136	1.56	0.53	0.83
ENSG00000235381.1	RP11-477D19.2	antisense	0.53	3086	379	289	282	0.72	0.53	0.65
ENSG00000203706.4	SERTAD4-AS1	antisense	0.53	724	66	201	91	0.53	1.58	0.89
ENSG00000260526.1	RP11-73K9.2	antisense	0.54	2035	282	191	255	0.81	0.54	0.89
ENSG00000233672.2	RNASEH2B-AS1	antisense	0.54	789	96	75	78	0.71	0.54	0.7
ENSG00000272677.1	RP11-127B20.3	antisense	0.54	617	57	75	58	0.54	0.69	0.66
ENSG00000228613.1	AC144450.1	antisense	0.55	783	214	75	83	1.6	0.55	0.75
ENSG00000224825.2	RP11-171A24.3	antisense	0.55	1175	111	177	216	0.55	0.86	1.3
ENSG00000248559.1	RP11-215P8.3	antisense	0.55	518	65	50	42	0.73	0.55	0.57
ENSG00000261437.1	RP11-22C11.2	antisense	0.55	2182	239	219	170	0.64	0.57	0.55
ENSG00000270175.1	RP11-793H13.11	antisense	0.55	774	103	74	89	0.78	0.55	0.81
ENSG00000203739.3	RP11-296O14.3	antisense	0.55	1813	183	180	140	0.59	0.57	0.55
ENSG00000256628.2	ZBTB11-AS1	antisense	0.55	2742	278	275	214	0.59	0.57	0.55
ENSG00000228350.1	RP11-148G20.1	antisense	0.55	193	18	21	15	0.55	0.62	0.55
ENSG00000231365.1	RP11-418J17.1	antisense	0.55	2465	231	271	249	0.55	0.63	0.71
ENSG00000253636.1	RP11-531A24.5	antisense	0.56	3547	446	349	416	0.74	0.56	0.83
ENSG00000272758.1	RP11-299J3.8	antisense	0.56	1150	112	113	102	0.57	0.56	0.63
ENSG00000227220.1	RP11-69I8.3	antisense	0.56	493	62	90	39	0.74	1.04	0.56
ENSG00000258655.1	ARHGAP5-AS1	antisense	0.56	1374	132	187	167	0.56	0.78	0.86
ENSG00000225302.1	RP11-539I5.1	antisense	0.56	653	63	73	56	0.56	0.64	0.61
ENSG00000251450.1	CTC-459I6.1	antisense	0.56	663	64	117	59	0.56	1.01	0.63
ENSG00000258545.1	RP4-755D9.1	antisense	0.57	2097	205	219	180	0.57	0.6	0.61
ENSG00000244701.1	RP5-894A10.2	antisense	0.57	768	88	85	62	0.67	0.63	0.57
ENSG00000224063.1	AC007319.1	antisense	0.57	822	100	146	66	0.71	1.01	0.57
ENSG00000261604.1	CTD-2636A23.2	antisense	0.58	2124	325	215	422	0.89	0.58	1.4
ENSG00000269131.1	AC004447.2	antisense	0.58	2414	342	253	197	0.83	0.6	0.58
ENSG00000263327.2	TAPT1-AS1	antisense	0.58	2162	263	221	184	0.71	0.58	0.6
ENSG00000260095.1	RP11-715J22.3	antisense	0.59	396	57	41	46	0.84	0.59	0.82
ENSG00000246859.2	STARD4-AS1	antisense	0.59	5518	751	572	748	0.8	0.59	0.96
ENSG00000272263.1	RP11-767C1.2	antisense	0.59	509	83	53	72	0.95	0.59	1
ENSG00000259343.1	RP11-761I4.3	antisense	0.59	764	125	96	64	0.96	0.72	0.59
ENSG00000256633.1	RP11-169D4.2	antisense	0.59	662	360	69	78	3.18	0.59	0.83
ENSG00000267394.1	CTB-175E5.7	antisense	0.59	526	61	72	44	0.68	0.78	0.59
ENSG00000235280.2	MCF2L-AS1	antisense	0.59	710	125	74	63	1.03	0.59	0.63
ENSG00000254910.1	RP11-326C3.7	antisense	0.6	390	82	41	44	1.23	0.6	0.8
ENSG00000235890.1	TSPEAR-AS1	antisense	0.6	1382	336	182	118	1.42	0.75	0.6
ENSG00000255100.1	RP11-21L23.3	antisense	0.6	334	62	35	43	1.09	0.6	0.91
ENSG00000261663.1	RP11-304L19.11	antisense	0.6	786	108	83	93	0.8	0.6	0.84
ENSG00000272782.1	RP4-607J23.2	antisense	0.61	731	186	78	133	1.49	0.61	1.29
ENSG00000230177.1	RP5-1112D6.4	antisense	0.61	555	58	66	54	0.61	0.68	0.69
ENSG00000260942.1	CAPN10-AS1	antisense	0.61	3999	452	430	346	0.66	0.61	0.61
ENSG00000247498.5	RP11-392P7.6	antisense	0.61	1743	183	477	389	0.61	1.56	1.58
ENSG00000226709.1	FGF12-AS3	antisense	0.61	289	33	31	34	0.67	0.61	0.83
ENSG00000177337.3	DLGAP1-AS1	antisense	0.61	1963	204	233	182	0.61	0.68	0.66
ENSG00000266053.2	RP11-143J12.2	antisense	0.62	778	107	85	86	0.8	0.62	0.78
ENSG00000257953.1	RP11-620J15.1	antisense	0.62	608	64	66	66	0.62	0.62	0.77
ENSG00000230126.1	FGF12-AS2	antisense	0.62	578	61	85	85	0.62	0.84	1.04
ENSG00000272155.1	RP11-707M3.3	antisense	0.63	444	109	49	62	1.44	0.63	0.99
ENSG00000228598.1	MACC1-AS1	antisense	0.63	635	68	243	275	0.63	2.18	3.06
ENSG00000236540.3	AC006547.13	antisense	0.63	926	159	103	154	1	0.63	1.18
ENSG00000224152.1	AC009506.1	antisense	0.63	1492	199	166	138	0.78	0.63	0.65
ENSG00000227214.2	HCG15	antisense	0.63	1029	145	114	97	0.82	0.63	0.67
ENSG00000265778.1	RP11-17M16.2	antisense	0.64	811	151	91	127	1.09	0.64	1.11
ENSG00000247081.3	RP11-318M2.2	antisense	0.64	1347	147	182	147	0.64	0.77	0.77
ENSG00000259001.2	RPPH1	antisense	0.64	637	72	174	58	0.66	1.56	0.64
ENSG00000235560.3	AC002310.12	antisense	0.65	1443	297	165	222	1.2	0.65	1.09
ENSG00000258376.1	RP4-647C14.2	antisense	0.65	1681	190	242	154	0.66	0.82	0.65
ENSG00000267510.1	CTC-325H20.4	antisense	0.65	403	64	46	39	0.93	0.65	0.68
ENSG00000272599.1	RP11-152N13.16	antisense	0.65	832	108	97	77	0.76	0.66	0.65
ENSG00000244349.1	HCG16	antisense	0.65	315	63	41	29	1.17	0.74	0.65
ENSG00000256271.1	CACNA1C-AS2	antisense	0.66	607	184	70	96	1.77	0.66	1.12
ENSG00000260614.1	RP11-491F9.1	antisense	0.67	651	115	76	99	1.03	0.67	1.08
ENSG00000225542.1	ZNF385D-AS1	antisense	0.67	702	255	128	67	2.12	1.04	0.67
ENSG00000228192.3	RP11-342M1.3	antisense	0.67	624	93	86	59	0.87	0.79	0.67
ENSG00000255517.2	CTD-3074O7.5	antisense	0.67	942	119	113	89	0.74	0.68	0.67
ENSG00000228506.1	RP11-98I9.4	antisense	0.68	1636	190	338	327	0.68	1.18	1.41
ENSG00000224525.2	RP11-561I11.3	antisense	0.69	763	183	93	99	1.4	0.69	0.92
ENSG00000242861.1	RP11-285F7.2	antisense	0.69	346	55	42	45	0.93	0.69	0.92
ENSG00000258738.1	RP11-73E17.2	antisense	0.69	2116	251	259	241	0.69	0.7	0.81
ENSG00000265458.1	RP13-20L14.6	antisense	0.69	354	42	68	58	0.69	1.1	1.16
ENSG00000231770.1	TMEM44-AS1	antisense	0.69	1115	172	135	118	0.9	0.69	0.75
ENSG00000231233.1	CCDC147-AS1	antisense	0.7	793	174	98	80	1.28	0.7	0.71
ENSG00000231908.1	IDH1-AS1	antisense	0.7	487	138	60	82	1.66	0.7	1.19
ENSG00000229036.3	RP1-20N2.6	antisense	0.7	2074	362	256	261	1.02	0.7	0.89
ENSG00000255145.1	RP11-60I3.5	antisense	0.71	541	92	67	71	0.99	0.71	0.93
ENSG00000235423.4	RP11-282O18.3	antisense	0.71	1105	188	184	111	0.99	0.95	0.71
ENSG00000263826.1	RP11-573D15.9	antisense	0.72	2399	295	346	294	0.72	0.82	0.87
ENSG00000170919.11	TPT1-AS1	antisense	0.72	2866	582	361	430	1.19	0.72	1.06
ENSG00000227540.1	RP11-152N13.5	antisense	0.72	760	113	96	102	0.87	0.72	0.95
ENSG00000257740.1	RP11-977G19.12	antisense	0.72	435	63	59	44	0.85	0.77	0.72
ENSG00000225205.1	AC093818.1	antisense	0.73	1394	624	178	292	2.62	0.73	1.48
ENSG00000239415.1	AP001469.9	antisense	0.74	2012	497	291	211	1.44	0.82	0.74
ENSG00000248367.1	CTB-129O4.1	antisense	0.74	391	96	51	67	1.44	0.74	1.21
ENSG00000224905.2	AP001347.6	antisense	0.74	1329	168	218	314	0.74	0.94	1.67
ENSG00000265749.1	RP11-849F2.5	antisense	0.75	577	171	76	103	1.73	0.75	1.26
ENSG00000261113.1	RP11-141O15.1	antisense	0.75	667	160	88	117	1.4	0.75	1.24
ENSG00000226471.2	CTA-292E10.6	antisense	0.75	515	76	68	74	0.86	0.75	1.02
ENSG00000257831.1	RP11-596D21.1	antisense	0.75	969	198	156	103	1.19	0.92	0.75
ENSG00000268516.1	CTD-3138B18.5	antisense	0.75	2703	345	442	381	0.75	0.93	1
ENSG00000259901.1	RP5-991G20.4	antisense	0.76	2380	317	371	255	0.78	0.89	0.76
ENSG00000253930.1	RP11-1149O23.2	antisense	0.77	635	99	86	71	0.91	0.77	0.79
ENSG00000272288.1	RP11-140K17.3	antisense	0.77	716	172	97	155	1.4	0.77	1.53
ENSG00000245248.3	USP2-AS1	antisense	0.77	2482	366	397	271	0.86	0.91	0.77
ENSG00000250802.2	ZBED3-AS1	antisense	0.77	1984	329	268	251	0.97	0.77	0.89
ENSG00000249592.1	RP11-440L14.1	antisense	0.78	616	183	84	117	1.74	0.78	1.34
ENSG00000231113.2	RP3-475N16.1	antisense	0.78	982	199	134	180	1.18	0.78	1.3
ENSG00000245614.2	DDX11-AS1	antisense	0.78	2028	269	407	332	0.78	1.14	1.16
ENSG00000260924.2	AC004463.6	antisense	0.78	1444	266	198	204	1.08	0.78	1
ENSG00000271976.1	RP11-884K10.7	antisense	0.79	2582	433	358	302	0.98	0.79	0.83
ENSG00000267040.2	RP11-35G9.3	antisense	0.79	1970	265	408	261	0.79	1.18	0.94
ENSG00000272821.1	CTA-384D8.36	antisense	0.79	854	156	125	95	1.07	0.83	0.79
ENSG00000254389.2	RHPN1-AS1	antisense	0.79	1917	278	281	215	0.85	0.84	0.79
ENSG00000273391.1	RP11-634H22.1	antisense	0.79	534	89	93	60	0.97	0.99	0.79
ENSG00000267432.1	RP11-559N14.5	antisense	0.8	928	203	131	106	1.28	0.8	0.81
ENSG00000273271.1	AP000254.8	antisense	0.8	519	105	73	85	1.18	0.8	1.16
ENSG00000245213.2	RP11-10K16.1	antisense	0.8	2029	318	283	252	0.92	0.8	0.88
ENSG00000248092.3	NNT-AS1	antisense	0.8	4766	648	691	717	0.8	0.83	1.06
ENSG00000263320.1	RP11-498D10.6	antisense	0.81	1188	270	169	211	1.33	0.81	1.26
ENSG00000237945.3	LINC00649	antisense	0.81	9121	1338	1508	1039	0.86	0.94	0.81
ENSG00000237517.4	DGCR5	antisense	0.81	5487	1561	970	628	1.66	1.01	0.81
ENSG00000256164.1	RP11-264F23.3	antisense	0.82	553	79	84	64	0.84	0.87	0.82
ENSG00000267213.3	AC007773.2	antisense	0.82	969	153	140	158	0.92	0.82	1.15
ENSG00000271133.1	CTA-293F17.1	antisense	0.82	734	204	106	178	1.63	0.82	1.71
ENSG00000182873.4	RP11-181G12.2	antisense	0.83	2259	631	327	318	1.63	0.83	1
ENSG00000247796.2	CTD-2366F13.1	antisense	0.83	3135	501	455	374	0.93	0.83	0.84
ENSG00000246560.2	RP11-10L12.4	antisense	0.83	881	152	146	103	1.01	0.94	0.83
ENSG00000269293.2	ZSCAN16-AS1	antisense	0.83	2160	510	315	348	1.38	0.83	1.14
ENSG00000224043.3	AC016725.4	antisense	0.83	971	138	257	130	0.83	1.51	0.95
ENSG00000249602.1	RP11-98D18.3	antisense	0.84	379	119	56	67	1.84	0.84	1.25
ENSG00000272755.1	RP11-326G21.1	antisense	0.84	564	128	86	67	1.33	0.87	0.84
ENSG00000260000.2	RP3-467N11.1	antisense	0.84	1516	219	346	285	0.84	1.3	1.33
ENSG00000241359.1	SYNPR-AS1	antisense	0.85	553	80	89	102	0.85	0.92	1.3
ENSG00000234779.1	RP11-62F24.2	antisense	0.85	425	171	63	83	2.35	0.85	1.38
ENSG00000272163.1	GS1-72M22.1	antisense	0.85	2552	373	411	500	0.85	0.92	1.39
ENSG00000251141.1	RP11-53O19.1	antisense	0.85	772	167	115	137	1.26	0.85	1.25
ENSG00000273080.1	RP11-301O19.1	antisense	0.85	459	67	74	78	0.85	0.92	1.2
ENSG00000269386.1	RAB11B-AS1	antisense	0.86	1010	173	152	131	1	0.86	0.92
ENSG00000228439.3	TSTD3	antisense	0.86	958	177	145	131	1.08	0.86	0.97
ENSG00000260018.1	RP11-505K9.1	antisense	0.86	520	83	92	63	0.93	1.01	0.86
ENSG00000203472.3	RP11-77K12.4	antisense	0.87	571	184	87	125	1.88	0.87	1.55
ENSG00000228701.1	TNKS2-AS1	antisense	0.87	607	93	93	91	0.9	0.87	1.06
ENSG00000240137.1	RP11-103G8.2	antisense	0.87	617	92	121	79	0.87	1.12	0.91
ENSG00000226419.2	RP11-31F15.1	antisense	0.89	2311	550	360	475	1.39	0.89	1.45
ENSG00000233937.2	CTC-338M12.4	antisense	0.9	996	376	157	224	2.21	0.9	1.59
ENSG00000255026.1	RP11-326C3.2	antisense	0.91	810	327	129	106	2.36	0.91	0.93
ENSG00000260579.1	RP11-382A20.2	antisense	0.93	394	131	64	106	1.94	0.93	1.9
ENSG00000267751.1	AC009005.2	antisense	0.93	717	166	117	140	1.35	0.93	1.38
ENSG00000259250.1	RP11-50C13.1	antisense	0.94	540	87	108	134	0.94	1.14	1.75
ENSG00000203441.2	LINC00449	antisense	0.94	870	144	144	144	0.97	0.94	1.17
ENSG00000235453.3	TOPORS-AS1	antisense	0.94	997	287	165	151	1.68	0.94	1.07
ENSG00000225850.2	RP11-452K12.4	antisense	0.94	613	122	101	112	1.16	0.94	1.29
ENSG00000271122.1	RP11-379H18.1	antisense	0.95	4199	683	700	596	0.95	0.95	1
ENSG00000271870.1	RP11-97C16.1	antisense	0.96	493	143	83	116	1.7	0.96	1.66
ENSG00000230074.1	RP11-195F19.9	antisense	0.96	662	237	112	173	2.09	0.96	1.85
ENSG00000205559.3	CHKB-AS1	antisense	0.96	576	95	116	91	0.96	1.15	1.12
ENSG00000244198.1	RP4-545C24.1	antisense	0.97	851	241	151	117	1.66	1.01	0.97
ENSG00000249042.1	CTD-2015H6.3	antisense	0.97	1148	384	196	203	1.96	0.97	1.25
ENSG00000177406.4	RP11-218M22.1	antisense	0.99	2333	961	407	529	2.41	0.99	1.6
ENSG00000256008.1	RP11-728G15.1	antisense	0.99	494	178	86	113	2.11	0.99	1.62
ENSG00000232442.1	CTD-3184A7.4	antisense	0.99	799	232	139	142	1.7	0.99	1.26
ENSG00000257337.2	RP11-983P16.4	antisense	1	2859	639	501	464	1.31	1	1.15
ENSG00000260231.1	JHDM1D-AS1	antisense	1	2379	586	416	408	1.44	1	1.21
ENSG00000260630.2	SNAI3-AS1	antisense	1.01	2095	493	371	344	1.38	1.01	1.16
ENSG00000250579.1	CTD-2297D10.2	antisense	1.02	885	211	159	206	1.39	1.02	1.65
ENSG00000259424.1	RP11-35O15.1	antisense	1.03	332	116	60	72	2.04	1.03	1.53
ENSG00000237863.2	RP6-24A23.3	antisense	1.03	1139	200	225	190	1.03	1.13	1.18
ENSG00000231806.2	PCAT7	antisense	1.03	1161	205	286	185	1.03	1.4	1.13
ENSG00000231312.2	AC007246.3	antisense	1.04	2511	1729	458	628	4.03	1.04	1.77
ENSG00000241155.1	ARHGAP31-AS1	antisense	1.04	622	155	113	94	1.46	1.04	1.07
ENSG00000231856.1	RP11-327P2.5	antisense	1.04	567	143	103	112	1.47	1.04	1.4
ENSG00000236404.4	RP11-125B21.2	antisense	1.05	3156	566	657	488	1.05	1.19	1.09
ENSG00000230163.1	RP5-997D16.2	antisense	1.06	718	131	157	108	1.07	1.25	1.06
ENSG00000237512.2	UNC5B-AS1	antisense	1.06	645	119	170	97	1.08	1.5	1.06
ENSG00000250838.1	RP11-501C14.5	antisense	1.07	425	132	80	80	1.82	1.07	1.33
ENSG00000253978.1	CTB-178M22.2	antisense	1.07	500	168	106	76	1.96	1.21	1.07
ENSG00000247092.2	SNHG10	antisense	1.08	1529	316	319	234	1.21	1.19	1.08
ENSG00000247271.2	ZBED5-AS1	antisense	1.08	1068	387	202	179	2.12	1.08	1.19
ENSG00000229043.2	AC091729.9	antisense	1.09	1398	260	450	392	1.09	1.83	1.98
ENSG00000237436.1	RP11-312B8.1	antisense	1.1	412	78	94	64	1.11	1.3	1.1
ENSG00000236305.1	RP11-126L15.4	antisense	1.1	367	92	71	59	1.47	1.1	1.14
ENSG00000248445.1	CTB-118N6.3	antisense	1.13	859	293	170	369	1.99	1.13	3.04
ENSG00000261762.1	RP11-650L12.2	antisense	1.13	2153	415	603	376	1.13	1.6	1.23
ENSG00000240449.1	RP4-584D14.5	antisense	1.16	574	117	117	104	1.19	1.16	1.28
ENSG00000184068.2	RP5-821D11.7	antisense	1.17	2987	959	611	612	1.88	1.17	1.45
ENSG00000273314.1	RP5-1136G13.2	antisense	1.17	2197	455	521	363	1.21	1.35	1.17
ENSG00000272009.1	RP1-313I6.12	antisense	1.2	684	170	144	128	1.45	1.2	1.32
ENSG00000261188.1	CTA-445C9.14	antisense	1.22	2031	825	435	686	2.38	1.22	2.39
ENSG00000267424.1	CTD-2265O21.3	antisense	1.22	736	189	157	153	1.5	1.22	1.47
ENSG00000233384.1	RP11-100E13.1	antisense	1.22	400	105	150	69	1.53	2.14	1.22
ENSG00000267254.1	CTD-2162K18.5	antisense	1.24	846	180	312	184	1.24	2.1	1.54
ENSG00000246695.3	RASSF8-AS1	antisense	1.25	2603	968	570	547	2.17	1.25	1.49
ENSG00000259802.1	CTD-2256P15.2	antisense	1.25	900	258	198	213	1.68	1.25	1.67
ENSG00000257270.1	RP11-521B24.5	antisense	1.26	443	322	98	184	4.25	1.26	2.94
ENSG00000271936.1	RP11-443B20.1	antisense	1.26	1107	239	255	220	1.26	1.31	1.41
ENSG00000249637.1	CTC-329D1.2	antisense	1.26	547	119	121	162	1.27	1.26	2.09
ENSG00000229589.1	ACVR2B-AS1	antisense	1.27	2515	664	560	521	1.54	1.27	1.46
ENSG00000263400.2	CTC-297N7.5	antisense	1.28	871	229	195	285	1.54	1.28	2.31
ENSG00000224046.1	AC005076.5	antisense	1.28	767	237	172	185	1.81	1.28	1.71
ENSG00000251095.2	RP11-115D19.1	antisense	1.3	1813	1489	413	379	4.8	1.3	1.48
ENSG00000225377.1	RP5-1103G7.4	antisense	1.31	759	438	175	295	3.37	1.31	2.75
ENSG00000259498.1	RP11-244F12.3	antisense	1.31	3353	752	1556	723	1.31	2.65	1.52
ENSG00000247572.3	CKMT2-AS1	antisense	1.32	2460	891	571	658	2.12	1.32	1.89
ENSG00000247708.3	STX18-AS1	antisense	1.32	3045	688	762	697	1.32	1.43	1.62
ENSG00000237976.1	RP11-126K1.6	antisense	1.32	616	141	161	115	1.34	1.49	1.32
ENSG00000233184.2	RP11-421L21.3	antisense	1.35	1529	533	446	292	2.04	1.66	1.35
ENSG00000272841.1	RP3-428L16.2	antisense	1.35	2024	470	1460	385	1.36	4.11	1.35
ENSG00000261189.1	RP3-512B11.3	antisense	1.36	887	206	319	309	1.36	2.05	2.46
ENSG00000258920.1	FOXN3-AS1	antisense	1.37	1075	251	368	264	1.37	1.95	1.74
ENSG00000231889.3	TRAF3IP2-AS1	antisense	1.38	2189	748	528	458	2	1.38	1.48
ENSG00000238178.2	RP11-431J24.2	antisense	1.41	1031	646	357	205	3.66	1.97	1.41
ENSG00000215424.5	MCM3AP-AS1	antisense	1.42	2535	1007	633	604	2.32	1.42	1.68
ENSG00000267080.1	ASB16-AS1	antisense	1.42	2209	707	552	548	1.87	1.42	1.75
ENSG00000179743.2	RP11-169K16.9	antisense	1.45	2466	942	628	660	2.23	1.45	1.89
ENSG00000204055.4	RP11-247A12.2	antisense	1.45	2045	697	520	597	1.99	1.45	2.06
ENSG00000236618.2	PITPNA-AS1	antisense	1.46	540	174	138	138	1.88	1.46	1.81
ENSG00000233871.1	DLG5-AS1	antisense	1.49	485	189	127	125	2.28	1.49	1.82
ENSG00000203497.2	PDCD4-AS1	antisense	1.49	776	198	216	167	1.49	1.59	1.52
ENSG00000272686.1	RP11-390E23.6	antisense	1.49	2098	536	597	528	1.49	1.62	1.78
ENSG00000254560.1	RP11-1L12.3	antisense	1.49	874	222	285	250	1.49	1.86	2.02
ENSG00000258297.1	RP11-658F2.8	antisense	1.52	2338	874	625	747	2.19	1.52	2.26
ENSG00000249532.2	MIR302B	antisense	1.56	637	523	174	159	4.8	1.56	1.77
ENSG00000228989.1	AC133528.2	antisense	1.57	413	264	114	129	3.74	1.57	2.21
ENSG00000235688.1	AC116614.1	antisense	1.58	530	455	147	157	5.02	1.58	2.09
ENSG00000272106.1	RP11-345P4.9	antisense	1.59	2037	905	568	577	2.6	1.59	2
ENSG00000239569.2	KMT2E-AS1	antisense	1.62	734	262	209	205	2.09	1.62	1.97
ENSG00000229335.1	RP1-241P17.1	antisense	1.65	441	688	163	103	9.12	2.11	1.65
ENSG00000250320.1	CTD-2269F5.1	antisense	1.65	787	222	235	188	1.65	1.7	1.69
ENSG00000260349.1	RP11-473I1.5	antisense	1.66	729	305	212	223	2.45	1.66	2.16
ENSG00000233230.1	AC079807.2	antisense	1.66	654	308	191	199	2.75	1.66	2.15
ENSG00000259768.3	RP5-991G20.1	antisense	1.67	457	136	136	108	1.74	1.7	1.67
ENSG00000204791.4	CTD-3065J16.6	antisense	1.68	1385	890	407	465	3.76	1.68	2.37
ENSG00000239213.1	RP11-85F14.5	antisense	1.68	1191	486	351	304	2.39	1.68	1.8
ENSG00000263072.1	RP11-473M20.14	antisense	1.7	1589	911	474	481	3.35	1.7	2.14
ENSG00000233527.4	AC092295.7	antisense	1.7	1028	351	306	290	2	1.7	1.99
ENSG00000264107.1	RP11-848P1.5	antisense	1.71	489	150	151	118	1.79	1.76	1.71
ENSG00000233718.1	MYCNOS	antisense	1.72	1309	457	394	374	2.04	1.72	2.02
ENSG00000241764.3	AC002467.7	antisense	1.72	655	292	198	166	2.61	1.72	1.79
ENSG00000258985.1	RP11-368P15.3	antisense	1.74	364	224	111	186	3.6	1.74	3.61
ENSG00000267565.1	CTC-559E9.8	antisense	1.76	401	252	124	152	3.67	1.76	2.68
ENSG00000259943.1	RP1-39G22.7	antisense	1.8	1540	653	486	578	2.48	1.8	2.65
ENSG00000235026.1	AC066593.1	antisense	1.8	727	399	464	185	3.21	3.64	1.8
ENSG00000196810.4	CTBP1-AS2	antisense	1.81	5651	2055	2344	1447	2.13	2.36	1.81
ENSG00000267383.2	CTC-260E6.6	antisense	1.82	1266	395	426	486	1.82	1.92	2.71
ENSG00000263823.1	RP11-326K13.4	antisense	1.85	1581	563	582	413	2.08	2.1	1.85
ENSG00000272293.1	RP11-91J19.3	antisense	1.86	629	383	205	190	3.56	1.86	2.14
ENSG00000234072.1	AC074117.10	antisense	1.86	3058	1010	1301	806	1.93	2.43	1.86
ENSG00000237126.4	AC073254.1	antisense	1.87	1238	395	471	358	1.87	2.17	2.04
ENSG00000186615.6	KTN1-AS1	antisense	1.88	2181	933	720	812	2.5	1.88	2.63
ENSG00000228452.1	RP5-994D16.9	antisense	1.88	482	156	162	128	1.89	1.92	1.88
ENSG00000248049.2	UBA6-AS1	antisense	1.88	3344	1074	1590	1213	1.88	2.71	2.57
ENSG00000251675.1	CTC-458I2.2	antisense	1.92	661	217	334	189	1.92	2.88	2.02
ENSG00000262001.1	DLGAP1-AS2	antisense	1.93	2259	1610	778	615	4.17	1.96	1.93
ENSG00000261063.1	RP11-538I12.2	antisense	1.96	564	207	420	156	2.15	4.25	1.96
ENSG00000258634.2	RP4-773N10.4	antisense	1.97	4215	2305	1453	1689	3.2	1.97	2.83
ENSG00000244479.2	OR2A1-AS1	antisense	1.99	1263	430	461	398	1.99	2.08	2.23
ENSG00000250947.1	TRPC7-AS2	antisense	2.03	703	244	580	512	2.03	4.7	5.15
ENSG00000257815.1	RP11-611E13.2	antisense	2.03	881	307	322	253	2.04	2.08	2.03
ENSG00000258056.1	RP11-644F5.11	antisense	2.05	1272	674	457	447	3.1	2.05	2.48
ENSG00000237594.2	AP000251.3	antisense	2.05	820	400	295	356	2.85	2.05	3.07
ENSG00000249421.1	ADAMTS19-AS1	antisense	2.06	784	340	283	285	2.54	2.06	2.57
ENSG00000248932.1	RP11-319G6.1	antisense	2.07	599	304	218	188	2.97	2.07	2.22
ENSG00000238123.1	MID1IP1-AS1	antisense	2.1	374	134	139	133	2.1	2.12	2.51
ENSG00000225889.3	AC074289.1	antisense	2.14	1500	968	563	594	3.77	2.14	2.8
ENSG00000247240.3	UBL7-AS1	antisense	2.14	1607	789	604	564	2.87	2.14	2.48
ENSG00000231025.1	RP11-175O19.4	antisense	2.15	3509	1317	1322	1085	2.19	2.15	2.19
ENSG00000225177.1	RP11-390P2.4	antisense	2.2	914	344	353	309	2.2	2.2	2.39
ENSG00000264207.1	RP11-196G18.23	antisense	2.21	1233	555	701	385	2.63	3.24	2.21
ENSG00000223960.2	AC009948.5	antisense	2.22	2002	904	779	746	2.64	2.22	2.63
ENSG00000265688.1	MAFG-AS1	antisense	2.29	1893	1054	850	614	3.26	2.56	2.29
ENSG00000236144.2	AD000090.2	antisense	2.3	3910	2380	1577	1637	3.56	2.3	2.96
ENSG00000223478.1	RP11-545E17.3	antisense	2.31	542	214	290	284	2.31	3.05	3.71
ENSG00000206573.4	SETD5-AS1	antisense	2.34	3250	1757	1334	1277	3.16	2.34	2.78
ENSG00000236859.2	AC018737.1	antisense	2.37	1408	726	585	487	3.02	2.37	2.45
ENSG00000253348.1	MIR4454	antisense	2.37	599	243	258	217	2.37	2.46	2.56
ENSG00000260442.1	RP11-22P6.3	antisense	2.38	556	419	232	303	4.41	2.38	3.85
ENSG00000235590.3	GNAS-AS1	antisense	2.39	1151	779	483	440	3.96	2.39	2.7
ENSG00000255857.1	PXN-AS1	antisense	2.39	1165	486	489	403	2.44	2.39	2.45
ENSG00000266916.1	CTD-3064H18.1	antisense	2.41	668	275	305	329	2.41	2.6	3.48
ENSG00000237978.1	RP11-385J1.2	antisense	2.41	956	449	445	326	2.75	2.65	2.41
ENSG00000259048.1	CTD-2058B24.2	antisense	2.45	780	419	335	454	3.14	2.45	4.12
ENSG00000267480.1	RP11-703I16.1	antisense	2.49	525	224	295	190	2.49	3.2	2.56
ENSG00000228801.5	RP11-110G21.1	antisense	2.52	934	566	413	455	3.54	2.52	3.44
ENSG00000246263.2	KB-431C1.4	antisense	2.52	2046	1228	903	981	3.51	2.52	3.39
ENSG00000179818.9	PCBP1-AS1	antisense	2.53	2446	1217	1086	908	2.91	2.53	2.62
ENSG00000255495.1	FAM85A	antisense	2.57	1359	758	613	494	3.26	2.57	2.57
ENSG00000260552.1	RP11-49I11.1	antisense	2.62	607	534	279	309	5.14	2.62	3.6
ENSG00000257167.2	TMPO-AS1	antisense	2.62	3355	1504	1687	1463	2.62	2.87	3.08
ENSG00000197989.9	SNHG12	antisense	2.64	1900	1456	881	1272	4.48	2.64	4.73
ENSG00000254365.1	CTB-180C19.1	antisense	2.78	521	397	655	205	4.46	7.17	2.78
ENSG00000225439.2	BOLA3-AS1	antisense	2.8	1802	1530	886	849	4.96	2.8	3.33
ENSG00000248008.2	DYNLL1-AS1	antisense	2.82	1899	1229	938	761	3.78	2.82	2.83
ENSG00000264577.1	AC010761.8	antisense	2.9	897	541	516	368	3.53	3.28	2.9
ENSG00000254429.1	CTD-2562J17.7	antisense	2.91	504	251	802	410	2.91	9.07	5.75
ENSG00000233461.1	RP11-295G20.2	antisense	2.91	462	230	358	288	2.91	4.42	4.41
ENSG00000268006.1	PTOV1-AS1	antisense	2.93	3178	1726	1635	1489	3.18	2.93	3.31
ENSG00000249673.2	NOP14-AS1	antisense	2.97	3856	1956	2245	1766	2.97	3.32	3.24
ENSG00000246089.3	RP11-115C21.2	antisense	3.04	2411	1341	1284	1205	3.25	3.04	3.53
ENSG00000247828.3	TMEM161B-AS1	antisense	3.06	1093	1372	587	684	7.34	3.06	4.43
ENSG00000261183.1	RP11-532F12.5	antisense	3.08	640	396	354	279	3.62	3.15	3.08
ENSG00000228288.2	PCAT6	antisense	3.17	746	1012	415	585	7.93	3.17	5.55
ENSG00000254297.1	CTC-286N12.1	antisense	3.18	645	513	649	290	4.65	5.74	3.18
ENSG00000225077.2	LINC00337	antisense	3.26	1300	963	744	952	4.33	3.26	5.18
ENSG00000261801.1	LOXL1-AS1	antisense	3.42	2354	1378	1669	1462	3.42	4.04	4.39
ENSG00000177822.3	AC108142.1	antisense	3.62	2256	1398	2336	1190	3.62	5.9	3.73
ENSG00000257621.3	RP11-349A22.5	antisense	3.78	2470	1726	1675	1321	4.09	3.87	3.78
ENSG00000226381.3	RP11-119F19.2	antisense	3.9	614	756	420	493	7.2	3.9	5.68
ENSG00000254635.1	WAC-AS1	antisense	3.96	2605	3290	1810	2035	7.39	3.96	5.52
ENSG00000261690.1	AC009133.12	antisense	3.97	967	782	674	699	4.73	3.97	5.11
ENSG00000272579.1	RP11-101E13.5	antisense	4.14	690	539	501	423	4.57	4.14	4.33
ENSG00000258486.2	RN7SL1	antisense	4.16	299	323	395	176	6.32	7.53	4.16
ENSG00000261373.1	VPS9D1-AS1	antisense	4.21	1749	1258	1801	1182	4.21	5.87	4.78
ENSG00000242539.2	AC007620.3	antisense	4.37	1695	1337	1299	1391	4.61	4.37	5.8
ENSG00000260708.1	CTA-29F11.1	antisense	4.42	669	1018	519	567	8.9	4.42	5.99
ENSG00000225973.3	RP11-139H15.1	antisense	4.58	864	677	716	666	4.58	4.72	5.45
ENSG00000231789.2	RP11-558F24.4	antisense	4.67	936	1187	767	695	7.42	4.67	5.25
ENSG00000223482.3	NUTM2A-AS1	antisense	4.72	2388	2323	2224	1595	5.69	5.31	4.72
ENSG00000234614.1	AL450992.2	antisense	4.76	503	710	420	379	8.25	4.76	5.33
ENSG00000253738.1	GS1-251I9.4	antisense	4.81	4272	3691	3787	2908	5.05	5.05	4.81
ENSG00000233223.2	AC113189.5	antisense	4.91	677	1286	583	726	11.11	4.91	7.58
ENSG00000247228.2	RP11-296I10.3	antisense	5	2237	1913	3171	2990	5	8.08	9.45
ENSG00000231165.3	TRBV26OR9-2	IG_V_pseudogene	0.8	292	56	58	33	1.12	1.13	0.8
ENSG00000268087.1	CTC-429P9.2	lincRNA	0.5	374	103	33	82	1.61	0.5	1.55
ENSG00000272416.1	CTD-2081C10.7	lincRNA	0.5	758	65	92	66	0.5	0.69	0.62
ENSG00000257135.1	RP11-320M2.1	lincRNA	0.5	1733	200	151	200	0.67	0.5	0.82
ENSG00000272593.1	RP11-339B21.11	lincRNA	0.5	555	68	49	91	0.72	0.5	1.16
ENSG00000260588.1	RP11-930P14.2	lincRNA	0.5	1769	161	155	134	0.53	0.5	0.54
ENSG00000254353.1	RP11-195E2.4	lincRNA	0.51	705	300	63	86	2.49	0.51	0.86
ENSG00000267284.1	RP11-397A16.1	lincRNA	0.51	560	49	69	59	0.51	0.7	0.75
ENSG00000251359.3	WWC2-AS2	lincRNA	0.51	2182	295	195	199	0.79	0.51	0.64
ENSG00000273061.1	RP11-6J24.6	lincRNA	0.51	461	40	45	43	0.51	0.56	0.66
ENSG00000273004.1	GS1-279B7.2	lincRNA	0.51	751	73	84	54	0.57	0.64	0.51
ENSG00000269973.1	RP11-95D17.1	lincRNA	0.52	3230	495	297	365	0.9	0.52	0.8
ENSG00000226383.1	AC093375.1	lincRNA	0.52	1600	207	146	226	0.76	0.52	1
ENSG00000226853.2	AC010894.3	lincRNA	0.52	559	50	51	49	0.52	0.52	0.62
ENSG00000251654.2	RP11-192H6.2	lincRNA	0.52	553	70	50	53	0.74	0.52	0.68
ENSG00000230487.3	PSMG3-AS1	lincRNA	0.52	5697	1189	521	439	1.22	0.52	0.54
ENSG00000230590.3	FTX	lincRNA	0.52	2593	396	383	190	0.89	0.84	0.52
ENSG00000251598.1	RP11-789C2.1	lincRNA	0.53	579	67	90	43	0.68	0.89	0.53
ENSG00000262194.1	CTD-3195I5.5	lincRNA	0.53	516	105	48	55	1.19	0.53	0.75
ENSG00000235215.2	RP11-145M4.2	lincRNA	0.53	314	40	29	52	0.74	0.53	1.17
ENSG00000248508.2	SRP14-AS1	lincRNA	0.53	2314	480	217	247	1.21	0.53	0.75
ENSG00000266835.1	RP11-838N2.4	lincRNA	0.53	639	82	59	92	0.75	0.53	1.02
ENSG00000271966.1	RP11-7F18.2	lincRNA	0.53	1112	119	103	97	0.63	0.53	0.62
ENSG00000225675.2	RP4-784A16.5	lincRNA	0.53	564	64	52	42	0.66	0.53	0.53
ENSG00000268573.1	RP11-158H5.7	lincRNA	0.53	4380	454	404	438	0.61	0.53	0.71
ENSG00000226856.1	AC093901.1	lincRNA	0.53	774	79	72	59	0.6	0.53	0.54
ENSG00000223784.1	RP11-554I8.2	lincRNA	0.53	915	83	430	168	0.53	2.68	1.3
ENSG00000272168.1	CASC15	lincRNA	0.54	4460	614	425	483	0.81	0.54	0.77
ENSG00000253252.2	RP11-10A14.6	lincRNA	0.54	326	30	170	31	0.54	2.97	0.67
ENSG00000237087.1	AC068134.6	lincRNA	0.54	574	113	65	44	1.15	0.65	0.54
ENSG00000227403.1	AC009299.3	lincRNA	0.54	2331	260	226	177	0.65	0.55	0.54
ENSG00000260432.1	RP11-297M9.2	lincRNA	0.55	4623	529	446	373	0.67	0.55	0.57
ENSG00000258534.1	CTD-2134A5.4	lincRNA	0.55	578	73	59	45	0.74	0.58	0.55
ENSG00000273162.1	RP11-108L7.15	lincRNA	0.55	976	106	95	113	0.64	0.55	0.82
ENSG00000256742.1	RP13-941N14.1	lincRNA	0.55	542	58	57	42	0.63	0.6	0.55
ENSG00000203499.6	FAM83H-AS1	lincRNA	0.55	5238	600	542	404	0.67	0.59	0.55
ENSG00000100181.17	TPTEP1	lincRNA	0.56	5720	622	590	454	0.64	0.59	0.56
ENSG00000272525.1	RP11-79P5.9	lincRNA	0.56	743	125	73	74	0.98	0.56	0.7
ENSG00000271020.1	RP11-10C24.1	lincRNA	0.56	532	75	91	42	0.82	0.98	0.56
ENSG00000263082.1	CTD-2034I21.2	lincRNA	0.57	2246	348	225	223	0.91	0.57	0.7
ENSG00000271849.1	CTC-332L22.1	lincRNA	0.57	527	57	53	52	0.63	0.57	0.7
ENSG00000267767.2	CTC-523E23.4	lincRNA	0.57	2071	201	290	187	0.57	0.8	0.64
ENSG00000269947.1	RP11-849F2.9	lincRNA	0.58	673	197	68	151	1.71	0.58	1.59
ENSG00000233577.2	RP3-462D8.2	lincRNA	0.58	426	276	43	81	3.79	0.58	1.34
ENSG00000267454.1	ZNF582-AS1	lincRNA	0.58	1602	332	162	141	1.21	0.58	0.62
ENSG00000267547.1	RP11-686D22.4	lincRNA	0.58	536	115	97	44	1.25	1.03	0.58
ENSG00000251533.2	LINC00605	lincRNA	0.59	1555	552	160	154	2.08	0.59	0.7
ENSG00000272343.1	RP11-140I16.3	lincRNA	0.59	485	49	50	41	0.59	0.59	0.6
ENSG00000255989.1	RP11-711M9.1	lincRNA	0.59	708	72	83	79	0.59	0.67	0.79
ENSG00000268816.1	CTD-3093M3.1	lincRNA	0.59	663	67	75	82	0.59	0.64	0.87
ENSG00000270102.1	RP11-498E2.8	lincRNA	0.6	476	61	50	64	0.75	0.6	0.95
ENSG00000265750.1	RP11-799B12.4	lincRNA	0.6	732	77	77	77	0.62	0.6	0.74
ENSG00000247400.3	DNAJC3-AS1	lincRNA	0.6	2906	524	307	321	1.05	0.6	0.78
ENSG00000233396.3	RP11-458D21.1	lincRNA	0.6	2046	316	216	332	0.9	0.6	1.15
ENSG00000267530.2	AC006273.5	lincRNA	0.62	827	90	92	73	0.64	0.63	0.62
ENSG00000267055.1	RP11-486P11.1	lincRNA	0.62	665	70	151	170	0.62	1.29	1.81
ENSG00000267002.1	RP11-242D8.1	lincRNA	0.62	1188	188	129	128	0.93	0.62	0.76
ENSG00000255455.2	RP11-890B15.3	lincRNA	0.62	3993	424	469	618	0.62	0.67	1.09
ENSG00000272221.1	XXbac-BPG181B23.7	lincRNA	0.62	1206	127	156	136	0.62	0.74	0.8
ENSG00000225285.1	RP4-758J18.10	lincRNA	0.62	632	373	69	114	3.45	0.62	1.28
ENSG00000271992.1	RP11-42O15.3	lincRNA	0.63	465	145	51	104	1.82	0.63	1.58
ENSG00000273190.1	RP11-255C15.4	lincRNA	0.63	461	50	78	44	0.63	0.96	0.67
ENSG00000268568.1	AC007228.9	lincRNA	0.63	1327	147	146	126	0.65	0.63	0.67
ENSG00000261455.1	LINC01003	lincRNA	0.63	1763	209	201	158	0.69	0.65	0.63
ENSG00000267939.1	CTD-2325M2.1	lincRNA	0.63	419	81	46	42	1.13	0.63	0.71
ENSG00000231611.1	AP006216.11	lincRNA	0.64	596	100	67	77	0.98	0.64	0.91
ENSG00000260814.2	RP11-107F6.3	lincRNA	0.64	332	58	37	33	1.02	0.64	0.7
ENSG00000260947.1	RP11-384P7.7	lincRNA	0.64	3527	508	396	329	0.84	0.64	0.66
ENSG00000272003.1	RP11-23P13.7	lincRNA	0.64	894	150	101	92	0.98	0.64	0.73
ENSG00000270761.1	RP11-385F7.1	lincRNA	0.64	329	36	60	43	0.64	1.04	0.92
ENSG00000226091.3	LINC00937	lincRNA	0.64	3028	470	340	278	0.91	0.64	0.65
ENSG00000226900.1	RP11-432J24.5	lincRNA	0.65	632	119	72	66	1.1	0.65	0.74
ENSG00000272121.1	RP4-555D20.4	lincRNA	0.65	1068	118	128	135	0.65	0.68	0.89
ENSG00000272449.1	RP3-395M20.12	lincRNA	0.65	995	160	113	137	0.94	0.65	0.97
ENSG00000270346.1	RP1-90J20.12	lincRNA	0.65	2596	349	297	283	0.79	0.65	0.77
ENSG00000203809.5	LINC00577	lincRNA	0.65	572	75	65	65	0.77	0.65	0.8
ENSG00000249894.1	RP11-434D9.2	lincRNA	0.65	563	91	64	58	0.95	0.65	0.73
ENSG00000261512.2	RP11-46D6.1	lincRNA	0.65	1590	177	255	200	0.65	0.91	0.89
ENSG00000236481.1	AC002331.1	lincRNA	0.65	292	47	58	27	0.94	1.13	0.65
ENSG00000226673.1	RP11-359N11.2	lincRNA	0.66	3150	594	740	295	1.1	1.34	0.66
ENSG00000268362.1	CTD-2017D11.1	lincRNA	0.66	1959	221	349	215	0.66	1.02	0.78
ENSG00000272707.1	RP11-534C12.1	lincRNA	0.68	159	36	19	26	1.32	0.68	1.16
ENSG00000270018.1	RP3-462E2.5	lincRNA	0.68	570	139	68	129	1.43	0.68	1.6
ENSG00000224081.3	LINC01057	lincRNA	0.68	1326	211	159	159	0.93	0.68	0.85
ENSG00000258914.1	CTD-2134A5.3	lincRNA	0.68	125	36	15	16	1.68	0.68	0.91
ENSG00000224914.2	LINC00863	lincRNA	0.68	3282	434	519	314	0.77	0.9	0.68
ENSG00000260136.1	CTD-2270L9.4	lincRNA	0.68	727	99	156	70	0.8	1.22	0.68
ENSG00000260725.1	AC005307.1	lincRNA	0.69	1568	184	244	319	0.69	0.89	1.44
ENSG00000232650.1	RP5-834N19.1	lincRNA	0.69	439	141	53	68	1.88	0.69	1.1
ENSG00000261175.1	CTD-2015G9.2	lincRNA	0.69	546	64	319	284	0.69	3.33	3.68
ENSG00000182057.4	Z83851.3	lincRNA	0.69	1240	146	178	127	0.69	0.82	0.72
ENSG00000237356.1	AL163953.3	lincRNA	0.69	562	84	83	55	0.87	0.84	0.69
ENSG00000267279.1	RP11-879F14.2	lincRNA	0.69	730	115	191	71	0.92	1.49	0.69
ENSG00000256124.1	RP11-84E24.3	lincRNA	0.7	637	84	78	82	0.77	0.7	0.91
ENSG00000273145.1	CITF22-92A6.1	lincRNA	0.71	1205	292	151	230	1.42	0.71	1.35
ENSG00000250103.1	RP11-380D23.2	lincRNA	0.71	489	59	680	224	0.71	7.93	3.24
ENSG00000250993.1	RP11-404J23.1	lincRNA	0.71	536	89	115	54	0.97	1.22	0.71
ENSG00000251611.1	RP11-610P16.1	lincRNA	0.72	356	112	45	114	1.84	0.72	2.26
ENSG00000261156.2	RP11-215E13.1	lincRNA	0.72	1075	134	137	110	0.73	0.73	0.72
ENSG00000238142.1	RP11-108M9.4	lincRNA	0.72	404	50	68	81	0.72	0.96	1.42
ENSG00000263934.2	SNORD3A	lincRNA	0.72	698	107	88	86	0.9	0.72	0.87
ENSG00000231327.1	AC016700.5	lincRNA	0.73	660	142	84	88	1.26	0.73	0.94
ENSG00000272079.1	LA16c-380H5.5	lincRNA	0.73	1265	273	274	131	1.26	1.23	0.73
ENSG00000255121.2	RP11-110I1.12	lincRNA	0.74	1357	299	175	173	1.29	0.74	0.9
ENSG00000232098.2	CTD-2619J13.14	lincRNA	0.74	3058	577	396	391	1.1	0.74	0.9
ENSG00000260006.1	RP11-469M7.1	lincRNA	0.74	2665	357	348	306	0.78	0.74	0.81
ENSG00000272447.1	RP11-182L21.6	lincRNA	0.74	1700	269	286	179	0.93	0.96	0.74
ENSG00000224717.1	RP11-576D8.4	lincRNA	0.75	2882	847	378	335	1.72	0.75	0.82
ENSG00000269963.1	RP11-73M18.9	lincRNA	0.75	682	211	90	144	1.81	0.75	1.49
ENSG00000228952.1	RP11-567G11.1	lincRNA	0.75	244	62	70	26	1.49	1.64	0.75
ENSG00000244625.1	CTA-211A9.5	lincRNA	0.75	1000	192	131	120	1.12	0.75	0.85
ENSG00000267242.1	AC069278.4	lincRNA	0.75	758	97	127	98	0.75	0.96	0.91
ENSG00000231632.1	RP11-82L18.4	lincRNA	0.75	444	57	89	59	0.75	1.14	0.94
ENSG00000230269.2	RP1-40E16.9	lincRNA	0.76	1502	398	200	397	1.55	0.76	1.87
ENSG00000267640.1	CTD-2554C21.2	lincRNA	0.76	1053	136	421	409	0.76	2.28	2.75
ENSG00000268471.3	MIR4453	lincRNA	0.76	2999	397	401	332	0.77	0.76	0.78
ENSG00000270163.1	RP11-1085N6.6	lincRNA	0.76	683	108	149	73	0.92	1.24	0.76
ENSG00000258433.1	RP11-255M2.1	lincRNA	0.77	713	94	132	115	0.77	1.06	1.14
ENSG00000254837.1	AP001372.2	lincRNA	0.77	2491	589	335	492	1.38	0.77	1.4
ENSG00000271869.1	RP11-51J9.5	lincRNA	0.77	402	67	54	50	0.97	0.77	0.88
ENSG00000248175.1	CTC-428G20.3	lincRNA	0.78	2230	491	307	367	1.29	0.78	1.16
ENSG00000272452.1	RP11-391M1.4	lincRNA	0.78	2121	498	289	394	1.37	0.78	1.31
ENSG00000264575.1	LINC00526	lincRNA	0.78	1874	439	256	299	1.37	0.78	1.13
ENSG00000269979.1	RP11-498E2.7	lincRNA	0.78	707	102	97	117	0.84	0.78	1.17
ENSG00000271914.1	RP4-789D17.5	lincRNA	0.79	395	54	55	68	0.8	0.79	1.22
ENSG00000272087.1	RP11-379F4.7	lincRNA	0.79	648	134	92	72	1.21	0.81	0.79
ENSG00000267473.1	AC005789.11	lincRNA	0.79	1700	277	237	192	0.95	0.79	0.8
ENSG00000245571.2	AP001258.4	lincRNA	0.8	2105	668	296	321	1.86	0.8	1.08
ENSG00000272338.1	RP11-722E23.2	lincRNA	0.8	572	92	80	82	0.94	0.8	1.01
ENSG00000272764.1	RP11-318E3.9	lincRNA	0.8	274	58	50	31	1.24	1.04	0.8
ENSG00000258815.1	RP11-408B11.2	lincRNA	0.81	516	78	84	59	0.88	0.93	0.81
ENSG00000261754.2	CTC-523E23.1	lincRNA	0.81	2756	400	463	315	0.85	0.96	0.81
ENSG00000243701.1	LINC00883	lincRNA	0.81	2735	472	511	312	1.01	1.07	0.81
ENSG00000264964.1	RP11-888D10.3	lincRNA	0.82	463	152	67	100	1.92	0.82	1.53
ENSG00000248866.1	USP46-AS1	lincRNA	0.82	1046	147	195	129	0.82	1.06	0.87
ENSG00000263050.1	RP11-667K14.3	lincRNA	0.82	441	62	78	57	0.82	1.01	0.91
ENSG00000213468.3	RP11-453F18__B.1	lincRNA	0.82	2915	1000	419	401	2.01	0.82	0.97
ENSG00000248161.1	RP11-499E18.1	lincRNA	0.83	670	116	97	88	1.01	0.83	0.93
ENSG00000260086.1	RP11-42I10.1	lincRNA	0.84	851	206	125	144	1.42	0.84	1.2
ENSG00000263958.1	RP11-676J15.1	lincRNA	0.84	454	65	123	124	0.84	1.54	1.93
ENSG00000258240.1	RP1-46F2.3	lincRNA	0.84	586	115	93	70	1.15	0.9	0.84
ENSG00000246465.1	RP11-57A19.2	lincRNA	0.85	2479	600	368	427	1.42	0.85	1.22
ENSG00000273366.1	CTA-989H11.1	lincRNA	0.85	658	133	119	79	1.18	1.03	0.85
ENSG00000238042.1	RP11-815M8.1	lincRNA	0.85	715	104	166	142	0.85	1.32	1.4
ENSG00000242622.1	RP11-18H7.1	lincRNA	0.86	980	202	147	172	1.21	0.86	1.24
ENSG00000272583.1	RP11-344P13.6	lincRNA	0.86	463	81	70	90	1.02	0.86	1.37
ENSG00000270039.1	RP11-571M6.17	lincRNA	0.86	577	85	104	76	0.86	1.03	0.93
ENSG00000188185.7	LINC00265	lincRNA	0.87	3037	1029	466	557	1.98	0.87	1.3
ENSG00000226644.1	RP11-128M1.1	lincRNA	0.87	534	93	108	66	1.02	1.15	0.87
ENSG00000240497.2	RP11-185E8.1	lincRNA	0.87	227	46	90	28	1.18	2.26	0.87
ENSG00000267313.2	RP11-142I20.1	lincRNA	0.88	1704	257	311	273	0.88	1.04	1.13
ENSG00000265975.1	CTB-41I6.2	lincRNA	0.89	555	176	87	104	1.85	0.89	1.33
ENSG00000268613.1	CTD-2620I22.7	lincRNA	0.9	385	77	77	49	1.17	1.14	0.9
ENSG00000249550.2	RP11-438N16.1	lincRNA	0.91	2086	672	334	704	1.88	0.91	2.39
ENSG00000273456.1	RP11-686O6.2	lincRNA	0.91	672	150	107	118	1.31	0.91	1.24
ENSG00000272048.1	RP11-458N5.1	lincRNA	0.92	366	114	59	71	1.82	0.92	1.37
ENSG00000272667.1	RP11-395A13.2	lincRNA	0.92	629	99	155	89	0.92	1.4	1
ENSG00000228889.2	UBAC2-AS1	lincRNA	0.92	1769	369	287	234	1.22	0.92	0.94
ENSG00000229646.2	RP11-330A16.1	lincRNA	0.93	144	29	41	19	1.18	1.62	0.93
ENSG00000273355.1	RP11-672L10.6	lincRNA	0.95	482	125	80	98	1.52	0.95	1.44
ENSG00000271948.1	RP11-242F4.2	lincRNA	0.95	505	84	115	68	0.97	1.3	0.95
ENSG00000272565.1	RP11-485G4.2	lincRNA	0.96	4451	1334	752	852	1.75	0.96	1.35
ENSG00000259865.1	RP11-488L18.10	lincRNA	0.96	1245	313	209	201	1.47	0.96	1.14
ENSG00000245937.3	CTC-228N24.3	lincRNA	0.96	2974	1332	501	505	2.62	0.96	1.2
ENSG00000231742.1	RP11-112L6.4	lincRNA	0.98	570	99	98	154	1.02	0.98	1.91
ENSG00000236166.1	RP3-523C21.2	lincRNA	0.98	550	96	95	84	1.02	0.98	1.08
ENSG00000262801.1	U91319.1	lincRNA	0.99	759	151	143	106	1.16	1.07	0.99
ENSG00000229481.1	CTD-2554C21.3	lincRNA	0.99	2606	439	789	840	0.99	1.73	2.28
ENSG00000256232.1	RP11-771K4.1	lincRNA	0.99	866	146	236	145	0.99	1.55	1.18
ENSG00000256969.1	RP11-320N7.2	lincRNA	1.01	540	108	165	77	1.17	1.74	1.01
ENSG00000269990.1	CTD-3074O7.12	lincRNA	1.01	2038	509	361	419	1.46	1.01	1.45
ENSG00000264112.1	RP11-159D12.2	lincRNA	1.02	4720	2211	841	1796	2.74	1.02	2.69
ENSG00000248663.2	LINC00992	lincRNA	1.02	614	107	735	320	1.02	6.82	3.69
ENSG00000272960.1	RP11-339B21.15	lincRNA	1.03	354	93	64	81	1.54	1.03	1.62
ENSG00000248927.1	CTD-2334D19.1	lincRNA	1.03	1112	401	200	275	2.11	1.03	1.75
ENSG00000272370.1	RP11-307L14.1	lincRNA	1.04	513	97	94	76	1.11	1.04	1.05
ENSG00000253948.1	RP11-410L14.2	lincRNA	1.04	378	125	69	82	1.93	1.04	1.53
ENSG00000271975.1	RP11-383J24.6	lincRNA	1.04	2187	532	399	338	1.42	1.04	1.09
ENSG00000272142.1	RP11-428J1.5	lincRNA	1.05	1084	195	330	228	1.05	1.74	1.49
ENSG00000227542.1	AC092614.2	lincRNA	1.05	905	163	271	243	1.05	1.71	1.9
ENSG00000235884.2	LINC00941	lincRNA	1.06	1640	297	1202	461	1.06	4.18	1.99
ENSG00000272275.1	RP11-791G15.2	lincRNA	1.07	390	120	73	107	1.8	1.07	1.94
ENSG00000269993.1	AF003625.3	lincRNA	1.08	469	87	198	132	1.08	2.41	1.99
ENSG00000267381.1	CTD-2086O20.3	lincRNA	1.09	653	150	125	134	1.34	1.09	1.45
ENSG00000259071.1	RP11-247L20.4	lincRNA	1.09	444	162	85	113	2.13	1.09	1.8
ENSG00000251136.4	RP11-37B2.1	lincRNA	1.09	1567	473	300	289	1.77	1.09	1.3
ENSG00000270109.1	RP11-393M11.2	lincRNA	1.1	421	93	81	78	1.29	1.1	1.31
ENSG00000233757.2	AC092835.2	lincRNA	1.1	1091	369	283	170	1.98	1.48	1.1
ENSG00000228437.1	RP11-400N13.2	lincRNA	1.11	1145	253	223	237	1.29	1.11	1.46
ENSG00000256248.1	RP11-123O10.4	lincRNA	1.11	190	50	37	39	1.54	1.11	1.45
ENSG00000267161.1	AC005943.5	lincRNA	1.11	1879	456	578	295	1.42	1.75	1.11
ENSG00000225913.2	RP11-57C13.6	lincRNA	1.12	491	124	108	78	1.48	1.25	1.12
ENSG00000258301.2	RP11-488C13.5	lincRNA	1.13	1675	439	333	393	1.53	1.13	1.66
ENSG00000257261.1	RP11-96H19.1	lincRNA	1.13	825	245	204	132	1.74	1.41	1.13
ENSG00000272523.1	LINC01023	lincRNA	1.13	435	90	86	77	1.21	1.13	1.25
ENSG00000230844.2	ZNF674-AS1	lincRNA	1.13	2076	442	412	332	1.24	1.13	1.13
ENSG00000266389.1	CTB-41I6.1	lincRNA	1.14	400	120	80	74	1.75	1.14	1.31
ENSG00000270076.1	AF131215.8	lincRNA	1.14	706	141	141	130	1.17	1.14	1.3
ENSG00000270949.1	RP11-288H12.4	lincRNA	1.14	3130	684	624	652	1.28	1.14	1.47
ENSG00000267374.1	LINC00669	lincRNA	1.15	2302	855	466	459	2.17	1.15	1.41
ENSG00000234232.2	RP11-353N4.5	lincRNA	1.15	550	192	111	107	2.04	1.15	1.38
ENSG00000249675.1	RP11-217C7.1	lincRNA	1.16	930	356	190	337	2.24	1.16	2.56
ENSG00000250682.1	LINC00491	lincRNA	1.18	942	199	195	165	1.24	1.18	1.24
ENSG00000250994.1	AC005355.1	lincRNA	1.18	712	144	149	130	1.18	1.19	1.29
ENSG00000228265.1	RP5-1125A11.1	lincRNA	1.18	657	133	144	123	1.18	1.25	1.32
ENSG00000234273.1	AC073071.1	lincRNA	1.19	384	78	227	287	1.19	3.37	5.28
ENSG00000272849.1	RP11-347I19.8	lincRNA	1.21	570	248	121	154	2.54	1.21	1.91
ENSG00000172965.10	MIR4435-1HG	lincRNA	1.21	2043	494	929	350	1.41	2.59	1.21
ENSG00000236537.1	RP11-732M18.3	lincRNA	1.22	422	124	100	73	1.72	1.35	1.22
ENSG00000258609.1	LINC-ROR	lincRNA	1.25	2576	674	1129	454	1.53	2.5	1.25
ENSG00000267575.2	CTC-459F4.3	lincRNA	1.25	2400	514	588	443	1.25	1.4	1.31
ENSG00000267364.1	RP11-47L3.1	lincRNA	1.25	536	263	179	95	2.87	1.9	1.25
ENSG00000267327.1	CTD-2008L17.1	lincRNA	1.28	515	128	126	93	1.45	1.39	1.28
ENSG00000233903.2	Z83851.4	lincRNA	1.29	543	167	184	99	1.8	1.93	1.29
ENSG00000236714.1	AC005592.1	lincRNA	1.3	2233	3301	621	409	8.64	1.59	1.3
ENSG00000273281.1	RP11-339B21.14	lincRNA	1.31	360	102	83	77	1.66	1.31	1.51
ENSG00000272379.1	RP1-257A7.5	lincRNA	1.32	472	165	109	133	2.04	1.32	1.99
ENSG00000226920.1	RP5-1068B5.3	lincRNA	1.32	476	148	110	99	1.82	1.32	1.47
ENSG00000268713.1	CTC-444N24.8	lincRNA	1.32	1384	468	321	342	1.98	1.32	1.75
ENSG00000223546.2	LINC00630	lincRNA	1.33	2093	557	488	470	1.56	1.33	1.59
ENSG00000270673.1	YTHDF3-AS1	lincRNA	1.33	717	163	192	180	1.33	1.53	1.78
ENSG00000254615.2	RP11-395G23.3	lincRNA	1.34	1316	927	309	436	4.12	1.34	2.34
ENSG00000226508.1	AC104655.3	lincRNA	1.34	795	526	187	240	3.87	1.34	2.13
ENSG00000260065.1	CTA-445C9.15	lincRNA	1.34	3053	699	889	844	1.34	1.66	1.95
ENSG00000253170.1	RP11-431J17.1	lincRNA	1.35	523	121	347	206	1.35	3.78	2.79
ENSG00000226328.2	CTA-217C2.1	lincRNA	1.36	2073	720	528	400	2.03	1.45	1.36
ENSG00000261353.1	CTA-14H9.5	lincRNA	1.37	341	119	82	72	2.04	1.37	1.49
ENSG00000272520.1	CTD-2044J15.2	lincRNA	1.37	3280	836	790	760	1.49	1.37	1.64
ENSG00000260469.1	RP11-8P11.3	lincRNA	1.38	516	222	125	188	2.52	1.38	2.58
ENSG00000264247.1	LINC00909	lincRNA	1.38	3461	1268	1004	677	2.14	1.65	1.38
ENSG00000264016.2	CTC-297N7.9	lincRNA	1.39	665	434	162	203	3.82	1.39	2.16
ENSG00000257742.1	RP11-350F4.2	lincRNA	1.41	5007	1478	1242	1071	1.73	1.41	1.51
ENSG00000260077.1	RP11-254F7.2	lincRNA	1.42	1571	664	390	519	2.47	1.42	2.34
ENSG00000251027.1	CTC-254B4.1	lincRNA	1.44	599	314	151	133	3.07	1.44	1.57
ENSG00000178947.8	LINC00086	lincRNA	1.44	5228	2012	1325	1119	2.25	1.44	1.51
ENSG00000229191.1	RP11-168O16.1	lincRNA	1.45	3494	3785	889	1171	6.33	1.45	2.37
ENSG00000272933.1	RP11-47A8.5	lincRNA	1.45	1348	387	344	323	1.68	1.45	1.69
ENSG00000250519.2	RP11-680H20.2	lincRNA	1.46	568	142	330	211	1.46	3.31	2.63
ENSG00000245556.2	CTD-2037K23.2	lincRNA	1.48	1477	460	383	374	1.82	1.48	1.79
ENSG00000272093.1	CTC-365E16.1	lincRNA	1.51	2288	750	607	653	1.92	1.51	2.02
ENSG00000260219.1	RP11-347C12.10	lincRNA	1.53	413	124	111	108	1.76	1.53	1.85
ENSG00000261452.1	RP11-509E16.1	lincRNA	1.54	1943	1462	526	825	4.4	1.54	3
ENSG00000224818.1	RP11-134G8.8	lincRNA	1.54	596	157	309	170	1.54	2.96	2.02
ENSG00000227838.1	RP1-213J1P__B.1	lincRNA	1.59	814	222	236	223	1.59	1.65	1.94
ENSG00000270143.1	AC004257.3	lincRNA	1.6	489	365	137	287	4.36	1.6	4.15
ENSG00000249945.1	RP11-598D14.1	lincRNA	1.6	487	133	416	297	1.6	4.87	4.31
ENSG00000273344.1	PAXIP1-AS1	lincRNA	1.63	2255	1180	645	705	3.06	1.63	2.21
ENSG00000244567.1	AC096772.6	lincRNA	1.65	1260	375	365	345	1.74	1.65	1.94
ENSG00000265242.1	RP11-649A18.7	lincRNA	1.65	1663	468	506	407	1.65	1.73	1.73
ENSG00000272931.1	RP5-943J3.2	lincRNA	1.65	694	196	234	211	1.65	1.92	2.15
ENSG00000259959.1	RP11-121C2.2	lincRNA	1.66	4217	1587	1226	1209	2.2	1.66	2.03
ENSG00000237310.1	GS1-124K5.4	lincRNA	1.66	538	272	157	174	2.96	1.66	2.29
ENSG00000237857.2	RP11-435O5.2	lincRNA	1.67	1402	401	460	347	1.67	1.87	1.75
ENSG00000262179.2	RP1-302G2.5	lincRNA	1.69	815	467	242	334	3.35	1.69	2.9
ENSG00000271888.1	RP11-560J1.2	lincRNA	1.7	1077	521	321	344	2.83	1.7	2.26
ENSG00000272077.1	RP11-348P10.2	lincRNA	1.71	1952	715	585	591	2.14	1.71	2.14
ENSG00000226137.3	BAIAP2-AS1	lincRNA	1.74	4460	2406	1363	1326	3.15	1.74	2.1
ENSG00000263571.1	CTC-304I17.5	lincRNA	1.79	801	302	251	204	2.2	1.79	1.8
ENSG00000228065.6	RP11-222A11.1	lincRNA	1.79	1332	681	419	443	2.99	1.79	2.35
ENSG00000260804.2	RP11-566E18.3	lincRNA	1.79	3147	963	1822	1097	1.79	3.3	2.46
ENSG00000266970.1	RP11-806H10.4	lincRNA	1.8	772	377	244	280	2.86	1.8	2.56
ENSG00000268913.1	AC026806.2	lincRNA	1.81	442	350	140	227	4.63	1.81	3.63
ENSG00000230555.2	RP11-517P14.2	lincRNA	1.81	758	278	290	194	2.14	2.18	1.81
ENSG00000266651.1	RP11-138I1.3	lincRNA	1.83	302	129	97	122	2.5	1.83	2.86
ENSG00000246067.3	RAB30-AS1	lincRNA	1.83	1114	428	391	288	2.25	2	1.83
ENSG00000254946.1	RP11-531H8.1	lincRNA	1.85	566	321	184	337	3.32	1.85	4.21
ENSG00000188971.4	RP11-427H3.3	lincRNA	1.88	8506	3251	3155	2258	2.23	2.11	1.88
ENSG00000272335.1	RP11-53O19.3	lincRNA	1.91	2516	820	881	691	1.91	2	1.94
ENSG00000223768.1	LINC00205	lincRNA	1.95	1389	604	474	489	2.54	1.95	2.49
ENSG00000270172.1	RP5-1024G6.8	lincRNA	1.95	2176	961	743	880	2.58	1.95	2.86
ENSG00000255198.3	SNHG9	lincRNA	1.95	470	157	195	145	1.95	2.37	2.18
ENSG00000228222.1	AC074363.1	lincRNA	1.95	459	153	227	154	1.95	2.82	2.37
ENSG00000260257.1	RP5-1085F17.3	lincRNA	1.96	1709	739	730	474	2.53	2.44	1.96
ENSG00000212694.4	AC084018.1	lincRNA	1.97	1602	1260	553	732	4.6	1.97	3.23
ENSG00000235152.1	RP5-865N13.2	lincRNA	1.98	815	276	317	365	1.98	2.22	3.17
ENSG00000250337.1	LINC01021	lincRNA	1.99	1607	2632	562	627	9.58	1.99	2.76
ENSG00000269994.1	RP11-276H19.2	lincRNA	1.99	2010	987	749	565	2.87	2.12	1.99
ENSG00000250312.2	ZNF718	lincRNA	2	3212	1099	2222	1723	2	3.94	3.79
ENSG00000242474.1	AC093627.9	lincRNA	2.02	658	282	274	188	2.51	2.37	2.02
ENSG00000273014.1	RP11-225B17.2	lincRNA	2.03	471	213	168	186	2.64	2.03	2.79
ENSG00000251562.3	MALAT1	lincRNA	2.04	8707	6666	3109	4273	4.48	2.04	3.47
ENSG00000259203.1	RP11-209K10.2	lincRNA	2.05	569	199	356	323	2.05	3.57	4.01
ENSG00000268205.1	CTC-444N24.11	lincRNA	2.06	4257	1562	1537	1273	2.15	2.06	2.11
ENSG00000224848.1	RP11-535M15.1	lincRNA	2.07	423	150	210	192	2.07	2.83	3.21
ENSG00000250889.2	RP11-229C3.2	lincRNA	2.08	532	189	455	209	2.08	4.88	2.78
ENSG00000235499.1	AC073046.25	lincRNA	2.09	388	139	158	136	2.09	2.32	2.48
ENSG00000222041.6	LINC00152	lincRNA	2.09	1094	401	1038	323	2.14	5.41	2.09
ENSG00000233393.1	AP000688.29	lincRNA	2.13	2334	1164	963	704	2.92	2.35	2.13
ENSG00000236924.1	RP11-390F4.6	lincRNA	2.13	523	349	195	191	3.9	2.13	2.58
ENSG00000229271.1	AC091493.2	lincRNA	2.14	408	159	153	137	2.28	2.14	2.37
ENSG00000266869.1	RP6-114E22.1	lincRNA	2.18	395	197	152	122	2.92	2.19	2.18
ENSG00000235477.2	RP11-122G18.5	lincRNA	2.18	1805	697	689	745	2.26	2.18	2.92
ENSG00000272143.1	FGF14-AS2	lincRNA	2.18	1073	589	411	370	3.21	2.18	2.44
ENSG00000227946.1	AC007383.3	lincRNA	2.19	750	381	288	324	2.97	2.19	3.05
ENSG00000251363.2	RP11-129M6.1	lincRNA	2.2	692	593	268	215	5.01	2.21	2.2
ENSG00000273290.1	CTC-297N7.8	lincRNA	2.25	3532	4332	1393	2010	7.17	2.25	4.02
ENSG00000234261.1	RP11-146I2.1	lincRNA	2.25	1013	586	632	323	3.38	3.56	2.25
ENSG00000225791.2	TRAM2-AS1	lincRNA	2.28	2442	953	975	819	2.28	2.28	2.37
ENSG00000225484.2	RP11-773D16.1	lincRNA	2.36	824	430	412	275	3.05	2.85	2.36
ENSG00000250920.1	RP11-297P16.4	lincRNA	2.37	826	335	396	454	2.37	2.73	3.89
ENSG00000215908.5	CROCCP2	lincRNA	2.38	2755	1437	1152	1164	3.05	2.38	2.99
ENSG00000272619.1	RP11-563K23.1	lincRNA	2.4	330	156	141	112	2.76	2.44	2.4
ENSG00000271738.1	RP11-137H2.6	lincRNA	2.41	2104	1626	891	973	4.52	2.41	3.27
ENSG00000267957.1	RP11-178G16.4	lincRNA	2.51	608	261	303	227	2.51	2.84	2.64
ENSG00000270081.1	RP5-935K16.1	lincRNA	2.52	2134	2020	942	1310	5.54	2.52	4.34
ENSG00000272947.1	RP11-71H17.9	lincRNA	2.52	698	394	309	328	3.3	2.52	3.32
ENSG00000249395.2	CASC9	lincRNA	2.55	1161	926	519	473	4.66	2.55	2.88
ENSG00000179523.4	EIF3J-AS1	lincRNA	2.61	2861	1830	1312	1458	3.74	2.61	3.6
ENSG00000223891.1	OSER1-AS1	lincRNA	2.68	1559	1057	733	872	3.96	2.68	3.96
ENSG00000266709.1	RP11-214O1.2	lincRNA	2.71	1651	2190	786	988	7.76	2.71	4.23
ENSG00000228648.1	RP11-568A7.2	lincRNA	2.72	203	197	97	143	5.67	2.72	4.98
ENSG00000263146.2	RP11-849I19.1	lincRNA	2.74	1254	588	934	551	2.74	4.25	3.11
ENSG00000236094.1	LINC00545	lincRNA	2.78	409	294	254	161	4.2	3.54	2.78
ENSG00000235408.2	SNORA71B	lincRNA	2.79	135	69	66	84	2.99	2.79	4.4
ENSG00000260023.1	RP11-49C24.1	lincRNA	2.81	397	232	196	188	3.42	2.81	3.35
ENSG00000250786.1	SNHG18	lincRNA	2.82	1796	1190	889	971	3.87	2.82	3.82
ENSG00000250046.3	RP11-148B6.2	lincRNA	2.82	738	514	757	294	4.07	5.85	2.82
ENSG00000245060.2	LINC00847	lincRNA	2.9	1868	1513	949	1046	4.74	2.9	3.96
ENSG00000228223.1	HCG11	lincRNA	2.94	4731	3125	2442	2384	3.86	2.94	3.56
ENSG00000260482.1	CTD-2196E14.9	lincRNA	3.02	2461	1271	2204	1651	3.02	5.11	4.74
ENSG00000272016.1	RP11-215G15.5	lincRNA	3.04	3596	2576	3968	1546	4.19	6.29	3.04
ENSG00000233901.1	RP11-65J3.1	lincRNA	3.06	897	518	482	397	3.38	3.06	3.13
ENSG00000260265.1	RP11-44F21.5	lincRNA	3.08	783	412	486	412	3.08	3.54	3.72
ENSG00000234608.3	MAPKAPK5-AS1	lincRNA	3.1	2283	1747	1241	1246	4.47	3.1	3.86
ENSG00000214293.4	RSBN1L-AS1	lincRNA	3.1	2027	1161	1102	1118	3.35	3.1	3.9
ENSG00000225548.1	AC098973.2	lincRNA	3.1	540	417	294	254	4.52	3.1	3.33
ENSG00000273117.1	AC144652.1	lincRNA	3.15	1623	1189	896	1098	4.28	3.15	4.78
ENSG00000271109.1	CTC-523E23.11	lincRNA	3.18	568	309	441	328	3.18	4.43	4.08
ENSG00000259485.1	CTD-2147F2.1	lincRNA	3.18	562	306	530	364	3.18	5.38	4.58
ENSG00000263753.2	LINC00667	lincRNA	3.2	3976	2548	2255	1800	3.75	3.23	3.2
ENSG00000257698.1	RP11-620J15.3	lincRNA	3.37	757	625	447	466	4.83	3.37	4.35
ENSG00000269996.1	RP11-343N15.5	lincRNA	3.4	1325	1400	790	1164	6.18	3.4	6.21
ENSG00000229546.1	LINC00428	lincRNA	3.43	225	132	136	111	3.43	3.45	3.49
ENSG00000196972.6	LINC00087	lincRNA	3.45	2694	1661	1632	1691	3.61	3.45	4.44
ENSG00000244342.1	LINC00698	lincRNA	3.61	1948	1201	1338	1190	3.61	3.92	4.32
ENSG00000271359.1	RP11-84C13.1	lincRNA	3.66	684	443	439	385	3.79	3.66	3.98
ENSG00000255318.1	RP11-655M14.13	lincRNA	3.71	829	586	539	672	4.13	3.71	5.73
ENSG00000266402.2	SNORA76	lincRNA	3.74	276	246	201	146	5.21	4.15	3.74
ENSG00000272644.1	RP11-33O4.1	lincRNA	3.8	455	356	303	280	4.58	3.8	4.35
ENSG00000273209.1	RP11-107N15.1	lincRNA	3.88	767	790	522	463	6.02	3.88	4.27
ENSG00000269975.1	RP11-58B17.2	lincRNA	3.9	1208	2152	827	1152	10.42	3.9	6.74
ENSG00000262758.1	CTD-3195I5.1	lincRNA	3.9	2106	1722	1641	1161	4.78	4.44	3.9
ENSG00000270145.1	CTD-2267D19.6	lincRNA	3.9	1452	969	1202	801	3.9	4.72	3.9
ENSG00000273015.1	LINC00938	lincRNA	3.93	2048	1750	1413	1356	5	3.93	4.68
ENSG00000230733.2	AC092171.4	lincRNA	3.99	3249	3229	2275	2217	5.81	3.99	4.83
ENSG00000242516.1	LINC00960	lincRNA	4.11	2124	1494	2460	1625	4.11	6.6	5.41
ENSG00000272711.1	RP11-259N19.1	lincRNA	4.23	1332	1364	989	875	5.99	4.23	4.65
ENSG00000245694.4	CRNDE	lincRNA	4.25	733	533	728	444	4.25	5.66	4.28
ENSG00000261088.1	RP11-61A14.3	lincRNA	4.39	1902	2464	1465	1638	7.58	4.39	6.09
ENSG00000267194.1	RP1-193H18.2	lincRNA	4.48	2503	2495	1968	2195	5.83	4.48	6.2
ENSG00000228623.2	ZNF883	lincRNA	4.54	2314	1796	4417	3503	4.54	10.88	10.7
ENSG00000269772.1	RP11-178G16.5	lincRNA	4.55	321	250	317	243	4.55	5.63	5.35
ENSG00000228106.1	RP11-452F19.3	lincRNA	4.59	762	598	875	621	4.59	6.55	5.76
ENSG00000188070.8	C11orf95	lincRNA	4.85	5577	7038	4747	5997	7.38	4.85	7.6
ENSG00000228709.1	AP001065.15	lincRNA	5	910	1039	1037	644	6.68	6.5	5
ENSG00000265710.1	AL161772.1	miRNA	0.51	80	7	11	9	0.51	0.78	0.8
ENSG00000272543.1	MIR4787	miRNA	0.51	83	18	19	6	1.27	1.3	0.51
ENSG00000221413.1	AC023593.1	miRNA	0.54	106	32	10	10	1.77	0.54	0.67
ENSG00000263966.1	AP000765.1	miRNA	0.55	51	10	7	4	1.15	0.78	0.55
ENSG00000266852.1	MIR4482-1	miRNA	0.58	97	16	13	8	0.96	0.76	0.58
ENSG00000252648.1	AC078993.1	miRNA	0.59	84	20	9	7	1.39	0.61	0.59
ENSG00000252150.1	AC092574.2	miRNA	0.59	108	24	24	9	1.3	1.27	0.59
ENSG00000263820.1	AC005702.2	miRNA	0.64	77	27	11	7	2.05	0.81	0.64
ENSG00000265452.1	MIR3682	miRNA	0.69	83	33	10	15	2.32	0.69	1.28
ENSG00000263391.1	AL512428.1	miRNA	0.7	98	91	12	16	5.43	0.7	1.15
ENSG00000265379.1	AC008752.2	miRNA	0.75	86	11	25	15	0.75	1.66	1.23
ENSG00000264109.1	MIR4712	miRNA	0.77	81	23	11	9	1.66	0.77	0.79
ENSG00000208036.1	MIR106B	miRNA	0.77	81	18	11	19	1.3	0.77	1.66
ENSG00000207741.1	MIR590	miRNA	0.77	96	18	13	16	1.1	0.77	1.18
ENSG00000251969.2	AL356776.1	miRNA	0.77	76	10	19	17	0.77	1.43	1.58
ENSG00000199133.1	MIRLET7D	miRNA	0.8	86	23	12	10	1.56	0.8	0.82
ENSG00000252817.1	AL590431.1	miRNA	0.83	76	23	11	19	1.77	0.83	1.77
ENSG00000264991.1	AP001205.1	miRNA	0.89	85	13	17	11	0.89	1.14	0.92
ENSG00000207631.1	MIR641	miRNA	0.93	98	19	16	24	1.13	0.93	1.73
ENSG00000264349.1	MIR4258	miRNA	0.95	90	20	15	28	1.3	0.95	2.2
ENSG00000207973.1	MIR589	miRNA	1.05	98	29	18	24	1.73	1.05	1.73
ENSG00000207561.1	MIR635	miRNA	1.09	97	34	24	15	2.05	1.41	1.09
ENSG00000264049.1	MIR4737	miRNA	1.14	80	39	16	23	2.85	1.14	2.03
ENSG00000221625.1	AC013283.1	miRNA	1.19	86	36	18	37	2.45	1.19	3.04
ENSG00000264091.1	AP002495.1	miRNA	1.25	64	36	14	31	3.29	1.25	3.43
ENSG00000266124.1	MIR5587	miRNA	1.35	52	12	16	19	1.35	1.75	2.58
ENSG00000265112.1	MIR3153	miRNA	1.41	81	26	20	20	1.88	1.41	1.75
ENSG00000264585.1	MIR4449	miRNA	1.44	65	16	33	21	1.44	2.89	2.28
ENSG00000199024.1	MIR103A2	miRNA	1.55	77	26	21	24	1.97	1.55	2.2
ENSG00000207757.1	MIR93	miRNA	1.61	79	28	23	18	2.07	1.66	1.61
ENSG00000265638.1	AC005702.3	miRNA	1.61	78	43	22	26	3.22	1.61	2.36
ENSG00000199169.1	MIR367	miRNA	1.69	67	76	23	16	6.63	1.96	1.69
ENSG00000199179.1	MIRLET7I	miRNA	1.9	84	30	28	27	2.09	1.9	2.27
ENSG00000211553.1	AC118278.1	miRNA	1.92	107	69	36	55	3.77	1.92	3.63
ENSG00000266701.1	AC005702.4	miRNA	1.95	81	27	37	40	1.95	2.6	3.49
ENSG00000265806.1	MIR4292	miRNA	2.5	66	79	29	35	7	2.5	3.75
ENSG00000221299.1	Z83826.1	miRNA	2.65	88	49	43	33	3.26	2.79	2.65
ENSG00000207697.1	MIR573	miRNA	3.08	98	127	53	87	7.58	3.08	6.28
ENSG00000207927.1	MIR302A	miRNA	3.19	68	156	38	59	13.41	3.19	6.14
ENSG00000266235.1	MIR3176	miRNA	3.22	89	49	53	54	3.22	3.39	4.29
ENSG00000264219.1	MIR4442	miRNA	3.28	66	90	38	44	7.97	3.28	4.71
ENSG00000221743.1	Z95152.1	miRNA	3.29	90	84	52	79	5.46	3.29	6.21
ENSG00000264918.1	AC005229.1	miRNA	4.02	99	68	70	109	4.02	4.03	7.79
ENSG00000202512.1	RN7SKP230	misc_RNA	0.51	334	40	30	34	0.7	0.51	0.72
ENSG00000244425.2	RN7SL268P	misc_RNA	0.54	295	32	28	30	0.63	0.54	0.72
ENSG00000202515.1	VTRNA1-3	misc_RNA	0.6	88	9	19	11	0.6	1.23	0.88
ENSG00000252367.1	Y_RNA	misc_RNA	0.63	90	12	10	12	0.78	0.63	0.94
ENSG00000252419.1	RMRPP2	misc_RNA	0.64	517	57	66	60	0.64	0.73	0.82
ENSG00000207146.1	Y_RNA	misc_RNA	0.65	106	31	12	13	1.71	0.65	0.87
ENSG00000222493.1	Y_RNA	misc_RNA	0.67	84	22	13	8	1.53	0.88	0.67
ENSG00000207425.1	Y_RNA	misc_RNA	0.81	99	21	14	14	1.24	0.81	1
ENSG00000202399.1	Y_RNA	misc_RNA	0.84	112	16	17	18	0.84	0.87	1.14
ENSG00000252412.1	Y_RNA	misc_RNA	0.91	94	30	15	18	1.87	0.91	1.35
ENSG00000252915.1	Y_RNA	misc_RNA	0.93	91	27	16	12	1.73	1	0.93
ENSG00000201134.1	Y_RNA	misc_RNA	1.02	101	23	18	16	1.33	1.02	1.12
ENSG00000252965.1	Y_RNA	misc_RNA	1.14	105	27	28	17	1.5	1.52	1.14
ENSG00000206920.1	RNY1P6	misc_RNA	1.24	108	29	44	19	1.57	2.32	1.24
ENSG00000243015.2	RN7SL737P	misc_RNA	1.7	281	191	84	177	3.97	1.7	4.45
ENSG00000207383.1	Y_RNA	misc_RNA	2.47	100	55	82	35	3.22	4.67	2.47
ENSG00000265150.1	RN7SL2	misc_RNA	2.6	296	184	254	109	3.63	4.89	2.6
ENSG00000199476.1	Y_RNA	misc_RNA	2.72	107	73	51	57	3.99	2.72	3.77
ENSG00000202198.1	RN7SK	misc_RNA	3.28	330	229	261	153	4.06	4.51	3.28
ENSG00000210077.1	MT-TV	Mt_tRNA	1.14	68	30	35	11	2.58	2.93	1.14
ENSG00000210195.2	MT-TT	Mt_tRNA	1.2	65	42	39	11	3.78	3.42	1.2
ENSG00000210049.1	MT-TF	Mt_tRNA	4.14	70	110	107	41	9.19	8.71	4.14
ENSG00000248746.1	ACTN3	polymorphic_pseudogene	3.14	3063	4221	1687	2784	8.06	3.14	6.43
ENSG00000246985.3	SOCS2-AS1	processed_transcript	0.5	3322	332	336	236	0.58	0.58	0.5
ENSG00000237036.4	ZEB1-AS1	processed_transcript	0.52	2502	531	228	374	1.24	0.52	1.06
ENSG00000142396.6	ERVK3-1	processed_transcript	0.54	3887	634	369	380	0.95	0.54	0.69
ENSG00000245849.2	RAD51-AS1	processed_transcript	0.57	1149	229	114	146	1.17	0.57	0.9
ENSG00000204815.4	TTC25	processed_transcript	0.57	1741	336	174	143	1.13	0.57	0.58
ENSG00000241472.2	PTPRG-AS1	processed_transcript	0.61	2656	275	408	291	0.61	0.88	0.77
ENSG00000258704.1	RP11-85K15.2	processed_transcript	0.64	597	65	85	89	0.64	0.81	1.05
ENSG00000012171.13	SEMA3B	processed_transcript	0.65	3278	448	375	302	0.8	0.65	0.65
ENSG00000182648.7	LINC01006	processed_transcript	0.66	763	168	89	85	1.29	0.66	0.79
ENSG00000230551.3	CTB-89H12.4	processed_transcript	0.69	8634	1771	1048	2151	1.2	0.69	1.76
ENSG00000226287.3	TMEM191A	processed_transcript	0.75	1953	271	262	207	0.81	0.76	0.75
ENSG00000246582.2	RP11-1149O23.3	processed_transcript	0.79	1967	284	385	219	0.84	1.12	0.79
ENSG00000204685.5	AC012307.3	processed_transcript	0.82	1719	265	284	199	0.9	0.94	0.82
ENSG00000236088.5	COX10-AS1	processed_transcript	0.86	2996	478	450	431	0.93	0.86	1.02
ENSG00000234616.4	JRK	processed_transcript	0.87	8935	6902	1360	1929	4.52	0.87	1.53
ENSG00000186530.13	XKR5	processed_transcript	0.96	4887	1537	819	1524	1.84	0.96	2.21
ENSG00000231607.4	DLEU2	processed_transcript	1	1289	220	451	240	1	1.99	1.32
ENSG00000152268.8	SPON1	processed_transcript	1.02	5355	1049	1481	769	1.15	1.58	1.02
ENSG00000244879.3	GABPB1-AS1	processed_transcript	1.06	2308	700	430	438	1.77	1.06	1.34
ENSG00000268119.1	CTD-2561J22.5	processed_transcript	1.13	4688	3314	927	1157	4.13	1.13	1.75
ENSG00000236753.1	MKLN1-AS2	processed_transcript	1.14	2037	397	508	437	1.14	1.42	1.52
ENSG00000213971.3	RP11-15H20.6	processed_transcript	1.16	2650	527	721	492	1.16	1.55	1.31
ENSG00000255794.2	RMST	processed_transcript	1.21	2584	1257	550	561	2.84	1.21	1.54
ENSG00000228794.4	RP11-206L10.11	processed_transcript	1.21	6601	1366	1778	1325	1.21	1.54	1.42
ENSG00000256546.1	AC156455.1	processed_transcript	1.23	891	1054	192	310	6.92	1.23	2.46
ENSG00000271147.3	RP4-769N13.6	processed_transcript	1.31	1842	413	526	340	1.31	1.63	1.31
ENSG00000240086.1	RP11-657O9.1	processed_transcript	1.46	823	205	272	232	1.46	1.88	1.99
ENSG00000235954.2	TTC28-AS1	processed_transcript	1.55	5854	2110	1589	1551	2.11	1.55	1.87
ENSG00000174365.15	SNHG11	processed_transcript	1.76	2649	835	817	666	1.84	1.76	1.78
ENSG00000215256.3	DHRS4-AS1	processed_transcript	1.77	2850	1558	884	987	3.2	1.77	2.45
ENSG00000243836.1	WDR86-AS1	processed_transcript	1.81	745	339	249	191	2.66	1.91	1.81
ENSG00000215447.3	BX322557.10	processed_transcript	1.82	1457	544	466	463	2.18	1.82	2.25
ENSG00000204466.5	DGKK	processed_transcript	1.99	7378	7544	2963	2074	5.98	2.29	1.99
ENSG00000157152.12	SYN2	processed_transcript	2.04	3886	1467	1388	1364	2.21	2.04	2.48
ENSG00000233834.2	AC005083.1	processed_transcript	2.11	735	394	272	297	3.13	2.11	2.86
ENSG00000212978.5	AC016747.3	processed_transcript	2.14	2525	1140	949	814	2.64	2.14	2.28
ENSG00000219665.4	CTD-2006C1.2	processed_transcript	2.17	3999	2828	1520	1876	4.14	2.17	3.32
ENSG00000228956.4	AC144521.1	processed_transcript	2.26	1114	532	442	425	2.79	2.26	2.7
ENSG00000225946.1	RP11-395B7.2	processed_transcript	2.94	2077	1198	1084	864	3.37	2.98	2.94
ENSG00000262879.1	RP11-156P1.3	processed_transcript	3.04	1076	559	701	547	3.04	3.71	3.59
ENSG00000118412.8	CASP8AP2	processed_transcript	3.35	7335	5255	4314	5412	4.19	3.35	5.22
ENSG00000214336.3	FOXI3	processed_transcript	3.6	1338	1081	1143	681	4.72	4.87	3.6
ENSG00000153363.8	LINC00467	processed_transcript	3.62	705	436	515	391	3.62	4.16	3.92
ENSG00000104725.9	NEFL	processed_transcript	3.63	4079	2535	4777	3225	3.63	6.68	5.59
ENSG00000104691.10	UBXN8	processed_transcript	3.81	1615	1110	1714	871	4.02	6.05	3.81
ENSG00000258441.1	LINC00641	processed_transcript	4.04	5424	3746	5767	5024	4.04	6.06	6.55
ENSG00000177853.10	ZNF518A	processed_transcript	4.06	8277	7491	5890	6742	5.29	4.06	5.76
ENSG00000269609.1	RP11-18I14.10	processed_transcript	4.12	2452	2286	1770	1893	5.45	4.12	5.46
ENSG00000249859.3	PVT1	processed_transcript	4.29	1691	2026	1272	1253	7.01	4.29	5.24
ENSG00000235437.3	RP11-357C3.3	processed_transcript	4.63	5052	4191	4104	3559	4.85	4.63	4.98
ENSG00000088970.11	PLK1S1	processed_transcript	4.72	3847	4049	3187	3541	6.15	4.72	6.51
ENSG00000254510.1	RP11-867G23.10	processed_transcript	4.74	944	1109	1484	633	6.87	8.96	4.74
ENSG00000147381.7	MAGEA4	protein_coding	0.5	1770	152	1178	1742	0.5	3.79	6.96
ENSG00000100060.13	MFNG	protein_coding	0.5	2080	703	182	389	1.98	0.5	1.32
ENSG00000101825.7	MXRA5	protein_coding	0.5	9786	2080	851	852	1.24	0.5	0.62
ENSG00000165092.8	ALDH1A1	protein_coding	0.5	2094	288	184	411	0.8	0.5	1.39
ENSG00000137843.7	PAK6	protein_coding	0.5	4205	811	366	521	1.13	0.5	0.88
ENSG00000173451.2	THAP2	protein_coding	0.5	5716	948	497	728	0.97	0.5	0.9
ENSG00000197261.7	C6orf141	protein_coding	0.5	1815	449	160	153	1.45	0.5	0.6
ENSG00000148344.10	PTGES	protein_coding	0.5	1864	208	165	173	0.65	0.5	0.66
ENSG00000130822.11	PNCK	protein_coding	0.5	2135	493	218	151	1.35	0.58	0.5
ENSG00000204385.6	SLC44A4	protein_coding	0.5	2613	584	229	254	1.31	0.5	0.69
ENSG00000268358.1	EPB41L4A-AS2	protein_coding	0.5	1030	139	90	122	0.79	0.5	0.84
ENSG00000105982.12	RNF32	protein_coding	0.5	2253	239	216	158	0.62	0.55	0.5
ENSG00000172403.6	SYNPO2	protein_coding	0.5	7290	698	737	512	0.56	0.58	0.5
ENSG00000176401.5	EID2B	protein_coding	0.5	1864	224	164	168	0.7	0.5	0.64
ENSG00000196110.3	ZNF699	protein_coding	0.5	3352	358	293	346	0.62	0.5	0.73
ENSG00000104863.7	LIN7B	protein_coding	0.5	1052	146	92	128	0.81	0.5	0.86
ENSG00000185101.8	ANO9	protein_coding	0.5	5471	748	482	477	0.8	0.5	0.62
ENSG00000177576.6	C18orf32	protein_coding	0.5	1125	138	98	84	0.72	0.5	0.53
ENSG00000139988.5	RDH12	protein_coding	0.5	1870	231	164	158	0.72	0.5	0.6
ENSG00000130643.4	CALY	protein_coding	0.5	914	210	89	65	1.34	0.56	0.5
ENSG00000103534.12	TMC5	protein_coding	0.5	4895	415	581	457	0.5	0.68	0.66
ENSG00000167555.9	ZNF528	protein_coding	0.5	4808	411	1874	1993	0.5	2.22	2.93
ENSG00000163596.12	ICA1L	protein_coding	0.5	5159	792	448	432	0.9	0.5	0.59
ENSG00000139793.14	MBNL2	protein_coding	0.5	4660	479	413	331	0.6	0.51	0.5
ENSG00000248485.1	PCP4L1	protein_coding	0.5	1421	162	125	106	0.67	0.5	0.53
ENSG00000047932.9	GOPC	protein_coding	0.5	4595	6162	399	1048	7.84	0.5	1.61
ENSG00000162039.10	MEIOB	protein_coding	0.51	1870	1082	167	321	3.38	0.51	1.21
ENSG00000184916.4	JAG2	protein_coding	0.51	5809	1167	519	576	1.17	0.51	0.7
ENSG00000188770.5	OPTC	protein_coding	0.51	1351	283	121	186	1.22	0.51	0.97
ENSG00000178127.8	NDUFV2	protein_coding	0.51	933	157	84	128	0.98	0.51	0.97
ENSG00000174137.8	FAM53A	protein_coding	0.51	2797	441	248	238	0.92	0.51	0.6
ENSG00000167634.8	NLRP7	protein_coding	0.51	3813	455	340	418	0.7	0.51	0.78
ENSG00000213865.3	C8orf44	protein_coding	0.51	1832	257	163	164	0.82	0.51	0.63
ENSG00000188921.12	PTPLAD2	protein_coding	0.51	8260	723	1044	1067	0.51	0.72	0.91
ENSG00000171992.8	SYNPO	protein_coding	0.51	7060	1150	637	550	0.95	0.51	0.55
ENSG00000128891.11	C15orf57	protein_coding	0.51	6126	765	548	446	0.73	0.51	0.51
ENSG00000118596.7	SLC16A7	protein_coding	0.51	4531	394	446	376	0.51	0.56	0.59
ENSG00000128872.5	TMOD2	protein_coding	0.51	9181	1057	816	699	0.67	0.51	0.54
ENSG00000137571.6	SLCO5A1	protein_coding	0.51	9066	783	822	756	0.51	0.52	0.59
ENSG00000163406.6	SLC15A2	protein_coding	0.51	5651	494	653	486	0.51	0.66	0.61
ENSG00000204538.3	PSORS1C2	protein_coding	0.51	1148	128	102	101	0.65	0.51	0.62
ENSG00000132164.5	SLC6A11	protein_coding	0.51	4282	720	385	308	0.98	0.51	0.51
ENSG00000173214.5	KIAA1919	protein_coding	0.51	5954	522	923	706	0.51	0.88	0.84
ENSG00000174899.6	C3orf55	protein_coding	0.51	1479	129	144	112	0.51	0.56	0.54
ENSG00000158406.2	HIST1H4H	protein_coding	0.51	1032	144	250	75	0.82	1.38	0.51
ENSG00000134072.6	CAMK1	protein_coding	0.51	1484	148	134	109	0.58	0.51	0.52
ENSG00000005187.7	ACSM3	protein_coding	0.52	2831	477	258	611	0.99	0.52	1.53
ENSG00000121871.3	SLITRK3	protein_coding	0.52	4553	522	414	447	0.67	0.52	0.69
ENSG00000104490.13	NCALD	protein_coding	0.52	3802	760	348	580	1.17	0.52	1.08
ENSG00000144395.13	CCDC150	protein_coding	0.52	3657	736	336	543	1.18	0.52	1.05
ENSG00000186951.12	PPARA	protein_coding	0.52	10040	2349	916	897	1.37	0.52	0.63
ENSG00000204882.3	GPR20	protein_coding	0.52	1513	135	203	140	0.52	0.76	0.65
ENSG00000196739.10	COL27A1	protein_coding	0.52	7729	1380	707	795	1.04	0.52	0.73
ENSG00000179841.8	AKAP5	protein_coding	0.52	6485	703	586	542	0.63	0.52	0.59
ENSG00000188315.3	C3orf62	protein_coding	0.52	4232	701	388	426	0.97	0.52	0.71
ENSG00000214029.3	ZNF891	protein_coding	0.52	4116	474	377	417	0.67	0.52	0.72
ENSG00000079482.11	OPHN1	protein_coding	0.52	7854	1122	713	884	0.84	0.52	0.8
ENSG00000168404.8	MLKL	protein_coding	0.52	3879	347	406	307	0.52	0.6	0.56
ENSG00000196466.6	ZNF799	protein_coding	0.52	4073	446	374	368	0.64	0.52	0.64
ENSG00000130829.13	DUSP9	protein_coding	0.52	2429	421	220	206	1.01	0.52	0.6
ENSG00000108292.12	MLLT6	protein_coding	0.52	7558	1232	695	803	0.95	0.52	0.75
ENSG00000125650.4	PSPN	protein_coding	0.52	3910	464	360	387	0.69	0.52	0.7
ENSG00000215440.7	NPEPL1	protein_coding	0.52	4677	668	426	518	0.84	0.52	0.78
ENSG00000170965.5	PLAC1	protein_coding	0.52	1135	101	116	149	0.52	0.58	0.93
ENSG00000158560.10	DYNC1I1	protein_coding	0.52	2933	329	265	232	0.66	0.52	0.56
ENSG00000121903.10	ZSCAN20	protein_coding	0.52	4308	478	392	403	0.65	0.52	0.66
ENSG00000186994.7	KANK3	protein_coding	0.52	2776	437	252	367	0.92	0.52	0.93
ENSG00000197714.4	ZNF460	protein_coding	0.52	3347	297	391	279	0.52	0.67	0.59
ENSG00000206532.2	RP11-553A10.1	protein_coding	0.52	853	113	78	97	0.77	0.52	0.8
ENSG00000146205.9	ANO7	protein_coding	0.52	4103	699	648	299	1	0.9	0.52
ENSG00000177875.3	C12orf68	protein_coding	0.52	2343	370	214	223	0.92	0.52	0.67
ENSG00000153558.9	FBXL2	protein_coding	0.52	3832	572	350	507	0.87	0.52	0.94
ENSG00000165359.10	DDX26B	protein_coding	0.52	6694	864	631	492	0.75	0.54	0.52
ENSG00000168000.10	BSCL2	protein_coding	0.52	2026	190	216	150	0.55	0.61	0.52
ENSG00000153531.8	ADPRHL1	protein_coding	0.52	1865	167	201	140	0.52	0.61	0.53
ENSG00000187824.4	TMEM220	protein_coding	0.52	3100	674	390	228	1.27	0.72	0.52
ENSG00000151491.8	EPS8	protein_coding	0.52	4040	602	372	520	0.87	0.52	0.91
ENSG00000175471.15	MCTP1	protein_coding	0.52	5373	481	733	492	0.52	0.78	0.65
ENSG00000122483.13	CCDC18	protein_coding	0.53	4838	1221	448	683	1.48	0.53	1
ENSG00000117013.10	KCNQ4	protein_coding	0.53	4085	1075	380	559	1.54	0.53	0.97
ENSG00000167414.4	GNG8	protein_coding	0.53	214	51	22	16	1.39	0.59	0.53
ENSG00000105641.3	SLC5A5	protein_coding	0.53	3561	649	330	382	1.07	0.53	0.76
ENSG00000072657.4	TRHDE	protein_coding	0.53	5599	505	559	556	0.53	0.57	0.7
ENSG00000146122.12	DAAM2	protein_coding	0.53	6196	939	575	723	0.89	0.53	0.83
ENSG00000214193.5	SH3D21	protein_coding	0.53	3167	616	292	443	1.14	0.53	0.99
ENSG00000168060.10	NAALADL1	protein_coding	0.53	2681	581	248	360	1.27	0.53	0.95
ENSG00000164749.7	HNF4G	protein_coding	0.53	4199	378	399	367	0.53	0.54	0.62
ENSG00000124749.12	COL21A1	protein_coding	0.53	4309	532	403	326	0.72	0.53	0.53
ENSG00000071073.8	MGAT4A	protein_coding	0.53	8417	1073	776	712	0.75	0.53	0.6
ENSG00000173546.7	CSPG4	protein_coding	0.53	8280	2336	777	1068	1.65	0.53	0.91
ENSG00000112659.9	CUL9	protein_coding	0.53	8110	1489	759	1143	1.07	0.53	1
ENSG00000146648.11	EGFR	protein_coding	0.53	9793	1830	912	984	1.09	0.53	0.71
ENSG00000185697.12	MYBL1	protein_coding	0.53	5176	734	482	620	0.83	0.53	0.85
ENSG00000156345.13	CDK20	protein_coding	0.53	5501	574	513	419	0.61	0.53	0.54
ENSG00000069696.6	DRD4	protein_coding	0.53	1371	329	127	115	1.4	0.53	0.59
ENSG00000221994.6	ZNF630	protein_coding	0.53	2786	252	268	210	0.53	0.55	0.53
ENSG00000090975.8	PITPNM2	protein_coding	0.53	6760	650	1091	505	0.56	0.92	0.53
ENSG00000047617.10	ANO2	protein_coding	0.53	3691	575	346	339	0.91	0.53	0.65
ENSG00000145626.7	UGT3A1	protein_coding	0.53	5115	834	477	566	0.95	0.53	0.78
ENSG00000151575.10	TEX9	protein_coding	0.53	4432	523	412	359	0.69	0.53	0.57
ENSG00000168517.6	HEXIM2	protein_coding	0.53	1524	180	141	136	0.69	0.53	0.63
ENSG00000144476.5	ACKR3	protein_coding	0.53	2201	199	586	173	0.53	1.52	0.56
ENSG00000203724.6	C1orf53	protein_coding	0.53	585	68	83	44	0.68	0.81	0.53
ENSG00000133131.10	MORC4	protein_coding	0.53	3817	1332	477	284	2.04	0.71	0.53
ENSG00000135362.9	PRR5L	protein_coding	0.53	3920	913	366	442	1.36	0.53	0.8
ENSG00000185519.8	FAM131C	protein_coding	0.54	1688	525	160	195	1.82	0.54	0.82
ENSG00000149256.10	TENM4	protein_coding	0.54	13966	2160	1711	1068	0.9	0.7	0.54
ENSG00000173614.9	NMNAT1	protein_coding	0.54	3776	524	361	406	0.81	0.54	0.76
ENSG00000112137.12	PHACTR1	protein_coding	0.54	4774	732	451	620	0.9	0.54	0.92
ENSG00000086967.9	MYBPC2	protein_coding	0.54	3565	911	339	492	1.49	0.54	0.98
ENSG00000139537.6	CCDC65	protein_coding	0.54	2075	263	198	251	0.74	0.54	0.86
ENSG00000106852.11	LHX6	protein_coding	0.54	3580	343	355	273	0.56	0.57	0.54
ENSG00000108018.11	SORCS1	protein_coding	0.54	7246	1489	690	1229	1.2	0.54	1.2
ENSG00000225556.1	C2CD4D	protein_coding	0.54	1755	314	166	160	1.05	0.54	0.64
ENSG00000213047.7	DENND1B	protein_coding	0.54	6951	804	664	1065	0.68	0.54	1.08
ENSG00000141519.10	CCDC40	protein_coding	0.54	4274	824	408	504	1.13	0.54	0.83
ENSG00000141391.9	SLMO1	protein_coding	0.54	1995	266	188	180	0.78	0.54	0.64
ENSG00000203930.6	LINC00632	protein_coding	0.54	1378	128	169	137	0.54	0.7	0.7
ENSG00000167964.8	RAB26	protein_coding	0.54	1913	369	180	146	1.13	0.54	0.54
ENSG00000159082.13	SYNJ1	protein_coding	0.54	7061	695	665	650	0.58	0.54	0.65
ENSG00000184163.3	FAM132A	protein_coding	0.54	1028	142	97	107	0.81	0.54	0.74
ENSG00000149735.2	GPHA2	protein_coding	0.54	743	85	71	80	0.67	0.54	0.76
ENSG00000155792.5	DEPTOR	protein_coding	0.54	2560	237	309	241	0.54	0.69	0.67
ENSG00000186889.5	TMEM17	protein_coding	0.54	2457	272	231	228	0.65	0.54	0.66
ENSG00000240972.1	MIF	protein_coding	0.54	936	144	89	82	0.9	0.54	0.62
ENSG00000188859.5	FAM78B	protein_coding	0.54	4396	412	430	334	0.55	0.56	0.54
ENSG00000184497.8	TMEM255B	protein_coding	0.54	1022	303	97	135	1.73	0.54	0.93
ENSG00000248712.3	CCDC153	protein_coding	0.54	1694	155	171	164	0.54	0.58	0.68
ENSG00000130244.8	FAM98C	protein_coding	0.54	4128	491	390	359	0.7	0.54	0.61
ENSG00000184258.5	CDR1	protein_coding	0.54	1298	206	122	141	0.93	0.54	0.77
ENSG00000115112.7	TFCP2L1	protein_coding	0.54	9277	1199	874	1182	0.76	0.54	0.9
ENSG00000184545.6	DUSP8	protein_coding	0.54	4473	504	685	342	0.66	0.87	0.54
ENSG00000197766.3	CFD	protein_coding	0.54	1209	197	138	92	0.95	0.65	0.54
ENSG00000242173.4	ARHGDIG	protein_coding	0.54	1267	203	141	97	0.94	0.63	0.54
ENSG00000127152.13	BCL11B	protein_coding	0.55	7600	888	739	767	0.68	0.55	0.71
ENSG00000128536.11	CDHR3	protein_coding	0.55	6481	1311	622	560	1.18	0.55	0.61
ENSG00000123095.5	BHLHE41	protein_coding	0.55	3832	490	369	590	0.75	0.55	1.09
ENSG00000167748.6	KLK1	protein_coding	0.55	1848	382	177	256	1.21	0.55	0.98
ENSG00000020181.13	GPR124	protein_coding	0.55	6254	585	848	714	0.55	0.77	0.81
ENSG00000122390.13	NAA60	protein_coding	0.55	2727	283	265	292	0.61	0.55	0.76
ENSG00000169129.10	AFAP1L2	protein_coding	0.55	3945	1034	383	455	1.53	0.55	0.82
ENSG00000139725.3	RHOF	protein_coding	0.55	3000	418	310	233	0.81	0.59	0.55
ENSG00000106404.9	CLDN15	protein_coding	0.55	2125	384	204	217	1.06	0.55	0.72
ENSG00000122481.12	RWDD3	protein_coding	0.55	1535	192	147	126	0.73	0.55	0.58
ENSG00000166979.8	EVA1C	protein_coding	0.55	2485	329	440	194	0.77	1.01	0.55
ENSG00000239665.4	RP11-295P9.3	protein_coding	0.55	5917	808	574	684	0.8	0.55	0.82
ENSG00000106012.13	IQCE	protein_coding	0.55	6822	1312	661	807	1.12	0.55	0.84
ENSG00000162981.12	FAM84A	protein_coding	0.55	6353	789	617	620	0.73	0.55	0.69
ENSG00000064199.2	SPA17	protein_coding	0.55	4945	469	545	496	0.55	0.63	0.71
ENSG00000188051.6	TMEM221	protein_coding	0.55	1927	317	186	193	0.96	0.55	0.71
ENSG00000197701.7	ZNF595	protein_coding	0.55	2904	274	409	315	0.55	0.8	0.77
ENSG00000255561.2	FDXACB1	protein_coding	0.55	2784	333	287	216	0.7	0.59	0.55
ENSG00000128285.4	MCHR1	protein_coding	0.55	2849	268	347	248	0.55	0.69	0.62
ENSG00000185386.10	MAPK11	protein_coding	0.55	2419	226	249	188	0.55	0.59	0.55
ENSG00000124942.9	AHNAK	protein_coding	0.55	18782	1751	7867	1788	0.55	2.39	0.67
ENSG00000113083.8	LOX	protein_coding	0.55	5095	871	1457	397	1	1.63	0.55
ENSG00000048540.10	LMO3	protein_coding	0.56	3755	1002	367	750	1.56	0.56	1.41
ENSG00000160062.10	ZBTB8A	protein_coding	0.56	7070	1732	700	930	1.43	0.56	0.93
ENSG00000008710.13	PKD1	protein_coding	0.56	14092	3598	1386	2287	1.49	0.56	1.15
ENSG00000167371.12	PRRT2	protein_coding	0.56	2998	957	296	465	1.87	0.56	1.1
ENSG00000167711.9	SERPINF2	protein_coding	0.56	2274	378	223	216	0.97	0.56	0.67
ENSG00000166046.6	TCP11L2	protein_coding	0.56	3192	306	380	407	0.56	0.68	0.9
ENSG00000197380.6	DACT3	protein_coding	0.56	3082	369	303	428	0.7	0.56	0.98
ENSG00000138411.6	HECW2	protein_coding	0.56	11780	1562	1167	1228	0.78	0.56	0.74
ENSG00000253873.1	PCDHGA11	protein_coding	0.56	3932	419	388	358	0.62	0.56	0.64
ENSG00000187372.9	PCDHB13	protein_coding	0.56	3484	334	686	451	0.56	1.12	0.92
ENSG00000153993.9	SEMA3D	protein_coding	0.56	6248	1263	617	590	1.18	0.56	0.67
ENSG00000121310.12	ECHDC2	protein_coding	0.56	5816	1294	573	782	1.3	0.56	0.95
ENSG00000197566.5	ZNF624	protein_coding	0.56	4235	536	523	335	0.74	0.7	0.56
ENSG00000174640.8	SLCO2A1	protein_coding	0.56	4209	400	946	347	0.56	1.28	0.58
ENSG00000123243.10	ITIH5	protein_coding	0.56	6939	2266	790	545	1.91	0.65	0.56
ENSG00000167754.8	KLK5	protein_coding	0.56	1557	364	158	123	1.37	0.58	0.56
ENSG00000125869.5	LAMP5	protein_coding	0.56	2033	199	198	182	0.57	0.56	0.63
ENSG00000124191.13	TOX2	protein_coding	0.56	2597	587	255	240	1.32	0.56	0.65
ENSG00000159917.10	ZNF235	protein_coding	0.56	4218	403	578	388	0.56	0.78	0.65
ENSG00000127914.12	AKAP9	protein_coding	0.57	12425	4202	1234	2297	1.98	0.57	1.31
ENSG00000184208.10	C22orf46	protein_coding	0.57	4973	1068	493	655	1.26	0.57	0.93
ENSG00000150995.13	ITPR1	protein_coding	0.57	10136	1610	1021	1219	0.93	0.57	0.85
ENSG00000168546.6	GFRA2	protein_coding	0.57	4912	833	491	556	0.99	0.57	0.8
ENSG00000186470.9	BTN3A2	protein_coding	0.57	3008	741	302	568	1.44	0.57	1.34
ENSG00000120738.7	EGR1	protein_coding	0.57	3136	3304	312	729	6.16	0.57	1.64
ENSG00000100100.8	PIK3IP1	protein_coding	0.57	3027	329	301	427	0.64	0.57	1
ENSG00000100122.5	CRYBB1	protein_coding	0.57	1096	304	109	101	1.62	0.57	0.65
ENSG00000132016.7	C19orf57	protein_coding	0.57	2504	414	252	219	0.97	0.57	0.62
ENSG00000178607.11	ERN1	protein_coding	0.57	7854	1211	786	957	0.9	0.57	0.86
ENSG00000173157.12	ADAMTS20	protein_coding	0.57	6037	1054	602	746	1.02	0.57	0.87
ENSG00000188227.8	ZNF793	protein_coding	0.57	6708	1035	669	734	0.9	0.57	0.77
ENSG00000114737.11	CISH	protein_coding	0.57	5040	675	562	408	0.78	0.64	0.57
ENSG00000182359.10	KBTBD3	protein_coding	0.57	3748	486	372	472	0.76	0.57	0.89
ENSG00000164089.4	ETNPPL	protein_coding	0.57	2086	405	251	169	1.14	0.69	0.57
ENSG00000125945.10	ZNF436	protein_coding	0.57	4067	519	408	435	0.75	0.57	0.76
ENSG00000185046.14	ANKS1B	protein_coding	0.57	3859	549	384	320	0.83	0.57	0.59
ENSG00000101298.9	SNPH	protein_coding	0.57	5526	1303	549	554	1.38	0.57	0.71
ENSG00000197191.3	C9orf169	protein_coding	0.57	1295	191	129	123	0.86	0.57	0.67
ENSG00000104450.8	SPAG1	protein_coding	0.57	3833	379	411	311	0.58	0.61	0.57
ENSG00000116663.6	FBXO6	protein_coding	0.57	1514	148	227	174	0.57	0.85	0.81
ENSG00000170743.12	SYT9	protein_coding	0.57	3948	958	395	486	1.42	0.57	0.87
ENSG00000101846.6	STS	protein_coding	0.57	6511	1184	1133	527	1.06	0.99	0.57
ENSG00000213918.6	DNASE1	protein_coding	0.58	4730	1136	481	749	1.4	0.58	1.12
ENSG00000231274.4	SBK3	protein_coding	0.58	1265	187	128	163	0.86	0.58	0.91
ENSG00000061656.5	SPAG4	protein_coding	0.58	1441	233	147	176	0.95	0.58	0.86
ENSG00000121380.8	BCL2L14	protein_coding	0.58	2033	200	317	306	0.58	0.89	1.06
ENSG00000168772.9	CXXC4	protein_coding	0.58	5562	552	904	1122	0.58	0.93	1.43
ENSG00000161010.10	C5orf45	protein_coding	0.58	4139	854	421	540	1.21	0.58	0.92
ENSG00000180287.12	PLD5	protein_coding	0.58	8711	1660	1247	712	1.11	0.82	0.58
ENSG00000104447.7	TRPS1	protein_coding	0.58	9983	1140	1016	1094	0.67	0.58	0.77
ENSG00000185499.12	MUC1	protein_coding	0.58	1803	359	182	233	1.16	0.58	0.91
ENSG00000180616.4	SSTR2	protein_coding	0.58	2094	538	243	173	1.5	0.66	0.58
ENSG00000132326.7	PER2	protein_coding	0.58	6362	1132	647	704	1.04	0.58	0.78
ENSG00000153898.8	MCOLN2	protein_coding	0.58	2855	373	310	235	0.76	0.62	0.58
ENSG00000165140.5	FBP1	protein_coding	0.58	1479	483	151	200	1.91	0.58	0.96
ENSG00000183780.8	SLC35F3	protein_coding	0.58	2883	452	390	237	0.92	0.77	0.58
ENSG00000176170.9	SPHK1	protein_coding	0.58	2497	263	269	205	0.62	0.61	0.58
ENSG00000147246.5	HTR2C	protein_coding	0.59	4745	778	487	683	0.96	0.59	1.02
ENSG00000187554.7	TLR5	protein_coding	0.59	4084	1280	421	573	1.83	0.59	0.99
ENSG00000215788.5	TNFRSF25	protein_coding	0.59	3477	538	360	389	0.9	0.59	0.79
ENSG00000261787.1	TCF24	protein_coding	0.59	2446	481	252	280	1.15	0.59	0.81
ENSG00000196748.5	CLPSL2	protein_coding	0.59	529	147	55	104	1.62	0.59	1.39
ENSG00000165115.10	KIF27	protein_coding	0.59	4635	467	544	543	0.59	0.67	0.83
ENSG00000138669.5	PRKG2	protein_coding	0.59	3412	434	354	499	0.74	0.59	1.03
ENSG00000010319.2	SEMA3G	protein_coding	0.59	4883	987	503	491	1.18	0.59	0.71
ENSG00000171759.4	PAH	protein_coding	0.59	4109	581	422	483	0.83	0.59	0.83
ENSG00000164684.9	ZNF704	protein_coding	0.59	14377	1844	1494	1783	0.75	0.59	0.88
ENSG00000160961.7	ZNF333	protein_coding	0.59	4660	947	482	806	1.19	0.59	1.22
ENSG00000031081.6	ARHGAP31	protein_coding	0.59	9305	1172	968	1061	0.74	0.59	0.81
ENSG00000117151.8	CTBS	protein_coding	0.59	6593	1363	684	652	1.21	0.59	0.7
ENSG00000198771.6	RCSD1	protein_coding	0.59	3128	341	342	262	0.64	0.62	0.59
ENSG00000170011.9	MYRIP	protein_coding	0.59	5060	697	526	636	0.81	0.59	0.89
ENSG00000139890.5	REM2	protein_coding	0.59	1918	303	198	186	0.92	0.59	0.69
ENSG00000073417.10	PDE8A	protein_coding	0.59	4645	842	482	639	1.06	0.59	0.97
ENSG00000160145.11	KALRN	protein_coding	0.59	10861	1234	1122	1109	0.66	0.59	0.72
ENSG00000120324.4	PCDHB10	protein_coding	0.59	3273	534	336	323	0.95	0.59	0.7
ENSG00000196388.4	INCA1	protein_coding	0.59	1543	157	159	177	0.59	0.59	0.81
ENSG00000179044.11	EXOC3L1	protein_coding	0.59	2496	312	258	336	0.73	0.59	0.95
ENSG00000162994.11	CLHC1	protein_coding	0.59	2235	402	232	216	1.05	0.59	0.68
ENSG00000010626.10	LRRC23	protein_coding	0.59	1621	268	167	227	0.97	0.59	0.99
ENSG00000125434.6	SLC25A35	protein_coding	0.59	2779	530	287	281	1.12	0.59	0.72
ENSG00000186973.6	FAM183A	protein_coding	0.59	526	53	68	47	0.59	0.74	0.63
ENSG00000105339.6	DENND3	protein_coding	0.59	5459	855	564	560	0.92	0.59	0.73
ENSG00000189164.10	ZNF527	protein_coding	0.59	5328	596	552	532	0.65	0.59	0.71
ENSG00000149573.4	MPZL2	protein_coding	0.59	2614	300	270	339	0.67	0.59	0.92
ENSG00000146350.9	TBC1D32	protein_coding	0.59	5287	695	584	439	0.77	0.63	0.59
ENSG00000206432.4	TMEM200C	protein_coding	0.59	10635	1691	1095	1020	0.93	0.59	0.68
ENSG00000150722.6	PPP1R1C	protein_coding	0.59	2998	383	319	250	0.75	0.61	0.59
ENSG00000172818.5	OVOL1	protein_coding	0.59	3030	307	371	340	0.59	0.7	0.79
ENSG00000109436.7	TBC1D9	protein_coding	0.59	5285	896	890	444	0.99	0.96	0.59
ENSG00000100228.8	RAB36	protein_coding	0.59	3817	626	569	320	0.96	0.85	0.59
ENSG00000163347.5	CLDN1	protein_coding	0.59	3477	1063	392	288	1.79	0.64	0.59
ENSG00000154188.5	ANGPT1	protein_coding	0.59	4344	435	2688	649	0.59	3.53	1.06
ENSG00000115461.4	IGFBP5	protein_coding	0.59	6211	952	1745	515	0.9	1.6	0.59
ENSG00000183715.9	OPCML	protein_coding	0.6	6826	698	991	1090	0.6	0.83	1.13
ENSG00000170271.6	FAXDC2	protein_coding	0.6	3809	605	398	829	0.93	0.6	1.54
ENSG00000179673.3	RPRML	protein_coding	0.6	1091	185	115	175	0.99	0.6	1.13
ENSG00000197838.4	CYP2A13	protein_coding	0.6	1730	344	182	183	1.16	0.6	0.75
ENSG00000196468.5	FGF16	protein_coding	0.6	1104	128	192	93	0.68	0.99	0.6
ENSG00000197296.5	FITM2	protein_coding	0.6	4595	782	483	558	1	0.6	0.86
ENSG00000182901.11	RGS7	protein_coding	0.6	2476	572	260	310	1.35	0.6	0.89
ENSG00000167646.9	DNAAF3	protein_coding	0.6	2216	456	233	188	1.2	0.6	0.6
ENSG00000077616.6	NAALAD2	protein_coding	0.6	3581	368	393	369	0.6	0.63	0.73
ENSG00000135951.10	TSGA10	protein_coding	0.6	3857	601	405	357	0.91	0.6	0.65
ENSG00000130287.9	NCAN	protein_coding	0.6	6372	1766	673	596	1.62	0.6	0.66
ENSG00000224420.3	ADM5	protein_coding	0.6	1716	175	182	154	0.6	0.6	0.63
ENSG00000163067.10	ZNF2	protein_coding	0.6	3884	673	407	364	1.01	0.6	0.66
ENSG00000261652.2	C15orf65	protein_coding	0.6	727	83	77	80	0.67	0.6	0.78
ENSG00000180353.6	HCLS1	protein_coding	0.6	2701	275	329	492	0.6	0.69	1.29
ENSG00000072840.8	EVC	protein_coding	0.6	7039	1358	737	792	1.13	0.6	0.8
ENSG00000134716.5	CYP2J2	protein_coding	0.6	2541	259	298	263	0.6	0.67	0.73
ENSG00000133101.5	CCNA1	protein_coding	0.6	1953	294	209	166	0.88	0.61	0.6
ENSG00000186377.6	CYP4X1	protein_coding	0.6	2345	402	248	397	1	0.6	1.2
ENSG00000132793.7	LPIN3	protein_coding	0.6	4343	548	457	434	0.74	0.6	0.71
ENSG00000182993.3	C12orf60	protein_coding	0.6	2866	335	303	273	0.68	0.6	0.67
ENSG00000150477.10	KIAA1328	protein_coding	0.6	5870	690	678	501	0.69	0.66	0.6
ENSG00000163472.14	TMEM79	protein_coding	0.6	2439	252	256	266	0.6	0.6	0.77
ENSG00000268688.1	AC007382.1	protein_coding	0.6	203	21	25	36	0.6	0.7	1.25
ENSG00000056291.13	NPFFR2	protein_coding	0.6	1918	979	266	162	2.98	0.79	0.6
ENSG00000204644.5	ZFP57	protein_coding	0.6	1974	207	361	167	0.61	1.04	0.6
ENSG00000079308.12	TNS1	protein_coding	0.6	10298	1931	1093	871	1.1	0.61	0.6
ENSG00000189334.4	S100A14	protein_coding	0.6	1213	282	167	103	1.36	0.78	0.6
ENSG00000002746.10	HECW1	protein_coding	0.6	9471	1558	1392	800	0.96	0.84	0.6
ENSG00000255748.1	AC226150.4	protein_coding	0.61	526	55	68	82	0.61	0.74	1.1
ENSG00000233280.2	CRYBG3	protein_coding	0.61	4257	779	455	541	1.07	0.61	0.9
ENSG00000185652.7	NTF3	protein_coding	0.61	1334	140	183	225	0.61	0.78	1.19
ENSG00000004948.9	CALCR	protein_coding	0.61	3680	383	714	351	0.61	1.11	0.67
ENSG00000164483.12	SAMD3	protein_coding	0.61	3682	440	533	316	0.7	0.83	0.61
ENSG00000115556.9	PLCD4	protein_coding	0.61	4342	584	462	480	0.79	0.61	0.78
ENSG00000197870.8	PRB3	protein_coding	0.61	1280	183	137	175	0.84	0.61	0.97
ENSG00000131730.11	CKMT2	protein_coding	0.61	1626	179	175	187	0.64	0.61	0.81
ENSG00000100599.11	RIN3	protein_coding	0.61	4075	549	438	457	0.79	0.61	0.79
ENSG00000178222.8	RNF212	protein_coding	0.61	2322	1113	401	199	2.8	0.98	0.61
ENSG00000084636.13	COL16A1	protein_coding	0.61	5665	1384	607	646	1.43	0.61	0.81
ENSG00000165511.4	C10orf25	protein_coding	0.61	3076	323	357	301	0.61	0.66	0.69
ENSG00000137941.12	TTLL7	protein_coding	0.61	8424	1760	899	725	1.22	0.61	0.61
ENSG00000161955.12	TNFSF13	protein_coding	0.61	2031	250	239	174	0.72	0.67	0.61
ENSG00000184500.10	PROS1	protein_coding	0.61	3541	392	525	303	0.65	0.85	0.61
ENSG00000116016.9	EPAS1	protein_coding	0.61	5144	541	1073	698	0.61	1.19	0.96
ENSG00000146013.6	GFRA3	protein_coding	0.61	2031	217	234	175	0.62	0.66	0.61
ENSG00000187990.4	HIST1H2BG	protein_coding	0.61	444	61	62	38	0.8	0.8	0.61
ENSG00000136826.10	KLF4	protein_coding	0.61	2808	292	522	268	0.61	1.06	0.67
ENSG00000178860.8	MSC	protein_coding	0.61	2021	212	409	231	0.61	1.15	0.81
ENSG00000082497.7	SERTAD4	protein_coding	0.61	5215	540	895	555	0.61	0.98	0.75
ENSG00000145824.8	CXCL14	protein_coding	0.61	1967	408	539	169	1.21	1.56	0.61
ENSG00000196482.12	ESRRG	protein_coding	0.62	5523	741	602	740	0.78	0.62	0.95
ENSG00000141968.3	VAV1	protein_coding	0.62	2799	366	305	455	0.76	0.62	1.15
ENSG00000131480.4	AOC2	protein_coding	0.62	2653	600	289	482	1.32	0.62	1.28
ENSG00000016402.8	IL20RA	protein_coding	0.62	3497	673	383	379	1.13	0.62	0.77
ENSG00000239713.3	APOBEC3G	protein_coding	0.62	2773	293	419	295	0.62	0.86	0.75
ENSG00000143502.10	SUSD4	protein_coding	0.62	3472	704	377	453	1.19	0.62	0.92
ENSG00000168062.5	BATF2	protein_coding	0.62	2568	440	280	411	1	0.62	1.13
ENSG00000178917.10	ZNF852	protein_coding	0.62	3534	530	384	366	0.88	0.62	0.73
ENSG00000127241.12	MASP1	protein_coding	0.62	5980	649	651	538	0.63	0.62	0.64
ENSG00000177098.4	SCN4B	protein_coding	0.62	4479	1128	489	988	1.47	0.62	1.56
ENSG00000100626.12	GALNT16	protein_coding	0.62	5533	1502	604	896	1.59	0.62	1.15
ENSG00000114853.9	ZBTB47	protein_coding	0.62	5501	1393	594	627	1.48	0.62	0.81
ENSG00000255150.1	EID3	protein_coding	0.62	1463	244	158	176	0.98	0.62	0.85
ENSG00000179292.4	TMEM151A	protein_coding	0.62	2560	449	277	252	1.03	0.62	0.7
ENSG00000143630.5	HCN3	protein_coding	0.62	3710	715	406	560	1.13	0.62	1.07
ENSG00000136960.8	ENPP2	protein_coding	0.62	3640	1257	480	318	2.02	0.75	0.62
ENSG00000129595.8	EPB41L4A	protein_coding	0.62	4684	781	509	693	0.97	0.62	1.05
ENSG00000172780.12	RAB43	protein_coding	0.62	4464	472	596	443	0.62	0.76	0.7
ENSG00000184232.4	OAF	protein_coding	0.62	2521	356	275	270	0.83	0.62	0.76
ENSG00000152078.5	TMEM56	protein_coding	0.62	6815	1058	745	886	0.91	0.62	0.92
ENSG00000215306.1	AL135998.1	protein_coding	0.62	64	10	7	6	0.91	0.62	0.66
ENSG00000139438.5	FAM222A	protein_coding	0.62	3291	347	435	298	0.62	0.75	0.64
ENSG00000184524.5	CEND1	protein_coding	0.62	1647	569	185	144	2.02	0.64	0.62
ENSG00000254901.3	MEF2BNB	protein_coding	0.62	3697	638	616	325	1.01	0.95	0.62
ENSG00000166311.5	SMPD1	protein_coding	0.62	2446	259	571	288	0.62	1.33	0.83
ENSG00000121966.6	CXCR4	protein_coding	0.62	1894	256	1000	165	0.79	3.01	0.62
ENSG00000176153.10	GPX2	protein_coding	0.62	1131	126	254	99	0.65	1.28	0.62
ENSG00000161835.6	GRASP	protein_coding	0.63	1925	738	214	259	2.24	0.63	0.95
ENSG00000225950.3	NTF4	protein_coding	0.63	1741	353	192	185	1.19	0.63	0.75
ENSG00000162946.16	DISC1	protein_coding	0.63	7046	786	777	711	0.65	0.63	0.71
ENSG00000183621.11	ZNF438	protein_coding	0.63	3335	541	370	371	0.95	0.63	0.79
ENSG00000083454.17	P2RX5	protein_coding	0.63	2297	397	254	331	1.01	0.63	1.02
ENSG00000183260.5	ABHD16B	protein_coding	0.63	1775	295	200	158	0.97	0.64	0.63
ENSG00000117598.7	LPPR5	protein_coding	0.63	4128	1169	456	446	1.66	0.63	0.76
ENSG00000105516.6	DBP	protein_coding	0.63	5754	1275	637	835	1.3	0.63	1.03
ENSG00000197245.4	FAM110D	protein_coding	0.63	1522	189	168	141	0.73	0.63	0.66
ENSG00000131187.5	F12	protein_coding	0.63	2035	479	226	319	1.38	0.63	1.11
ENSG00000174460.3	ZCCHC12	protein_coding	0.63	2227	406	248	198	1.07	0.63	0.63
ENSG00000057704.6	TMCC3	protein_coding	0.63	5873	930	651	723	0.93	0.63	0.87
ENSG00000129990.10	SYT5	protein_coding	0.63	3783	836	417	509	1.29	0.63	0.95
ENSG00000164296.6	TIGD6	protein_coding	0.63	4004	521	440	383	0.76	0.63	0.68
ENSG00000166455.9	C16orf46	protein_coding	0.63	1853	224	205	165	0.71	0.63	0.63
ENSG00000174740.7	PABPC5	protein_coding	0.63	3219	826	360	287	1.5	0.64	0.63
ENSG00000123329.13	ARHGAP9	protein_coding	0.63	2891	310	418	498	0.63	0.82	1.22
ENSG00000198576.2	ARC	protein_coding	0.63	3945	2913	573	354	4.32	0.83	0.63
ENSG00000174343.5	CHRNA9	protein_coding	0.63	2271	487	252	462	1.25	0.63	1.44
ENSG00000164070.7	HSPA4L	protein_coding	0.63	10771	1541	1182	1122	0.84	0.63	0.74
ENSG00000185880.8	TRIM69	protein_coding	0.63	5686	1409	629	859	1.45	0.63	1.07
ENSG00000171791.10	BCL2	protein_coding	0.63	7459	906	1096	669	0.71	0.84	0.63
ENSG00000175315.2	CST6	protein_coding	0.63	756	122	83	82	0.94	0.63	0.77
ENSG00000119938.8	PPP1R3C	protein_coding	0.63	2522	456	394	226	1.06	0.89	0.63
ENSG00000186666.4	BCDIN3D	protein_coding	0.63	1500	224	170	133	0.87	0.65	0.63
ENSG00000257446.2	ZNF878	protein_coding	0.64	1732	638	194	166	2.15	0.64	0.68
ENSG00000186479.4	RGS7BP	protein_coding	0.64	4154	682	467	495	0.96	0.64	0.84
ENSG00000087903.8	RFX2	protein_coding	0.64	3975	1056	446	587	1.55	0.64	1.04
ENSG00000110881.7	ASIC1	protein_coding	0.64	4060	1567	453	498	2.26	0.64	0.87
ENSG00000203817.5	FAM72C	protein_coding	0.64	1241	194	139	135	0.91	0.64	0.77
ENSG00000077279.12	DCX	protein_coding	0.64	9398	1627	1049	1118	1.01	0.64	0.84
ENSG00000125931.6	CITED1	protein_coding	0.64	1228	138	138	160	0.66	0.64	0.92
ENSG00000187672.8	ERC2	protein_coding	0.64	6120	1121	682	953	1.07	0.64	1.1
ENSG00000150594.5	ADRA2A	protein_coding	0.64	3868	421	628	910	0.64	0.93	1.66
ENSG00000175984.10	DENND2C	protein_coding	0.64	6142	961	694	663	0.91	0.64	0.76
ENSG00000166405.10	RIC3	protein_coding	0.64	5269	958	596	633	1.06	0.64	0.85
ENSG00000251192.3	ZNF674	protein_coding	0.64	4067	600	457	482	0.86	0.64	0.84
ENSG00000153933.5	DGKE	protein_coding	0.64	7756	1787	874	1125	1.35	0.64	1.03
ENSG00000126218.7	F10	protein_coding	0.64	1509	484	169	200	1.88	0.64	0.94
ENSG00000133135.9	RNF128	protein_coding	0.64	2810	306	781	451	0.64	1.58	1.13
ENSG00000244291.1	C7orf13	protein_coding	0.64	2291	660	265	208	1.68	0.66	0.64
ENSG00000076770.10	MBNL3	protein_coding	0.64	11287	2219	1275	1422	1.15	0.64	0.89
ENSG00000148204.7	CRB2	protein_coding	0.64	5537	1450	624	570	1.53	0.64	0.73
ENSG00000231389.3	HLA-DPA1	protein_coding	0.64	5023	547	629	611	0.64	0.71	0.86
ENSG00000198963.6	RORB	protein_coding	0.64	9541	1046	3828	2813	0.64	2.29	2.08
ENSG00000188766.8	SPRED3	protein_coding	0.64	1534	288	172	186	1.1	0.64	0.86
ENSG00000175077.5	RTP1	protein_coding	0.64	2215	460	423	202	1.21	1.09	0.64
ENSG00000062370.12	ZNF112	protein_coding	0.64	3650	477	473	328	0.76	0.74	0.64
ENSG00000259494.1	MRPL46	protein_coding	0.64	5559	604	736	616	0.64	0.75	0.78
ENSG00000168994.9	PXDC1	protein_coding	0.64	2185	315	246	214	0.84	0.64	0.69
ENSG00000176973.7	FAM89B	protein_coding	0.64	1407	158	199	128	0.66	0.81	0.64
ENSG00000176894.5	PXMP2	protein_coding	0.64	1041	117	178	94	0.66	0.97	0.64
ENSG00000166004.10	KIAA1731	protein_coding	0.65	8025	1839	918	1358	1.34	0.65	1.2
ENSG00000186007.5	LEMD1	protein_coding	0.65	923	585	106	192	3.71	0.65	1.47
ENSG00000197181.7	PIWIL2	protein_coding	0.65	5105	1427	579	564	1.63	0.65	0.78
ENSG00000133138.15	TBC1D8B	protein_coding	0.65	5696	1012	647	618	1.04	0.65	0.77
ENSG00000158163.10	DZIP1L	protein_coding	0.65	3477	616	395	445	1.04	0.65	0.91
ENSG00000196876.9	SCN8A	protein_coding	0.65	11529	2638	1324	1440	1.34	0.65	0.88
ENSG00000152779.12	SLC16A12	protein_coding	0.65	4614	1290	527	783	1.63	0.65	1.2
ENSG00000167619.7	TMEM145	protein_coding	0.65	1997	617	227	398	1.81	0.65	1.41
ENSG00000174599.4	TRAM1L1	protein_coding	0.65	2018	289	230	280	0.84	0.65	0.98
ENSG00000147465.7	STAR	protein_coding	0.65	3444	474	393	356	0.8	0.65	0.73
ENSG00000165626.12	BEND7	protein_coding	0.65	6521	1407	740	648	1.26	0.65	0.7
ENSG00000186684.8	CYP27C1	protein_coding	0.65	4393	668	534	403	0.89	0.69	0.65
ENSG00000205323.4	SARNP	protein_coding	0.65	2235	353	255	245	0.92	0.65	0.78
ENSG00000180479.9	ZNF571	protein_coding	0.65	3839	549	441	447	0.84	0.65	0.82
ENSG00000163435.11	ELF3	protein_coding	0.65	4986	785	568	516	0.92	0.65	0.73
ENSG00000169891.13	REPS2	protein_coding	0.65	7927	1801	904	997	1.33	0.65	0.89
ENSG00000114670.9	NEK11	protein_coding	0.65	2896	377	417	267	0.76	0.82	0.65
ENSG00000196967.6	ZNF585A	protein_coding	0.65	6542	724	1466	1468	0.65	1.28	1.59
ENSG00000196357.7	ZNF565	protein_coding	0.65	2514	334	311	232	0.78	0.71	0.65
ENSG00000183779.5	ZNF703	protein_coding	0.65	3345	372	615	338	0.65	1.05	0.71
ENSG00000138678.6	AGPAT9	protein_coding	0.65	2618	295	407	242	0.66	0.89	0.65
ENSG00000137573.9	SULF1	protein_coding	0.66	5687	2640	661	1647	2.71	0.66	2.05
ENSG00000182040.4	USH1G	protein_coding	0.66	3558	842	412	476	1.38	0.66	0.95
ENSG00000183323.8	CCDC125	protein_coding	0.66	4186	553	487	457	0.77	0.66	0.77
ENSG00000166153.12	DEPDC4	protein_coding	0.66	2326	454	271	370	1.14	0.66	1.12
ENSG00000114200.5	BCHE	protein_coding	0.66	2522	861	293	756	2	0.66	2.12
ENSG00000140479.12	PCSK6	protein_coding	0.66	4385	531	518	412	0.71	0.67	0.66
ENSG00000198075.5	SULT1C4	protein_coding	0.66	1853	236	216	247	0.74	0.66	0.94
ENSG00000109339.14	MAPK10	protein_coding	0.66	4093	600	507	382	0.86	0.71	0.66
ENSG00000174485.10	DENND4A	protein_coding	0.66	7139	1599	832	859	1.31	0.66	0.85
ENSG00000150967.13	ABCB9	protein_coding	0.66	6039	844	925	561	0.82	0.87	0.66
ENSG00000093217.5	XYLB	protein_coding	0.66	3645	414	500	358	0.66	0.78	0.69
ENSG00000105662.11	CRTC1	protein_coding	0.66	6775	2233	782	1159	1.93	0.66	1.21
ENSG00000167720.8	SRR	protein_coding	0.66	2720	394	314	412	0.85	0.66	1.07
ENSG00000249471.3	ZNF324B	protein_coding	0.66	3767	525	493	354	0.81	0.75	0.66
ENSG00000163637.7	PRICKLE2	protein_coding	0.66	8297	1130	955	822	0.8	0.66	0.7
ENSG00000187860.6	CCDC157	protein_coding	0.66	4779	656	558	444	0.8	0.67	0.66
ENSG00000183831.6	ANKRD45	protein_coding	0.66	1822	206	336	328	0.66	1.05	1.27
ENSG00000081842.13	PCDHA6	protein_coding	0.66	5370	606	1720	1100	0.66	1.83	1.45
ENSG00000196511.9	TPK1	protein_coding	0.66	4425	501	548	491	0.66	0.71	0.78
ENSG00000080561.9	MID2	protein_coding	0.66	2866	398	391	266	0.81	0.78	0.66
ENSG00000112182.10	BACH2	protein_coding	0.66	9104	1024	2175	1998	0.66	1.36	1.55
ENSG00000135116.5	HRK	protein_coding	0.66	5787	790	665	688	0.8	0.66	0.84
ENSG00000140557.7	ST8SIA2	protein_coding	0.66	5702	647	1033	719	0.66	1.03	0.89
ENSG00000242732.3	RGAG4	protein_coding	0.66	4357	760	537	406	1.02	0.7	0.66
ENSG00000186493.7	C5orf38	protein_coding	0.66	1438	182	326	135	0.74	1.29	0.66
ENSG00000103089.4	FA2H	protein_coding	0.66	2417	605	406	227	1.46	0.96	0.66
ENSG00000074660.11	SCARF1	protein_coding	0.67	3432	442	402	487	0.75	0.67	1
ENSG00000162460.6	TMEM82	protein_coding	0.67	1514	210	177	206	0.81	0.67	0.96
ENSG00000197408.4	CYP2B6	protein_coding	0.67	3045	1175	367	289	2.26	0.69	0.67
ENSG00000183762.8	KREMEN1	protein_coding	0.67	6173	1659	728	694	1.57	0.67	0.79
ENSG00000180011.6	ZADH2	protein_coding	0.67	7730	963	912	999	0.73	0.67	0.91
ENSG00000152076.14	CCDC74B	protein_coding	0.67	3381	638	399	325	1.1	0.67	0.68
ENSG00000256073.2	C21orf119	protein_coding	0.67	815	94	154	131	0.67	1.08	1.14
ENSG00000164403.10	SHROOM1	protein_coding	0.67	4009	817	470	477	1.19	0.67	0.84
ENSG00000204390.8	HSPA1L	protein_coding	0.67	2542	371	351	242	0.85	0.79	0.67
ENSG00000198873.10	GRK5	protein_coding	0.67	2638	352	310	324	0.78	0.67	0.87
ENSG00000108839.7	ALOX12	protein_coding	0.67	2344	424	275	293	1.06	0.67	0.88
ENSG00000118690.8	ARMC2	protein_coding	0.67	3223	404	410	307	0.73	0.73	0.67
ENSG00000183067.5	IGSF5	protein_coding	0.67	2057	336	243	354	0.96	0.67	1.22
ENSG00000151846.7	PABPC3	protein_coding	0.67	3089	458	364	379	0.87	0.67	0.87
ENSG00000175662.13	TOM1L2	protein_coding	0.67	5578	650	651	616	0.68	0.67	0.78
ENSG00000198959.7	TGM2	protein_coding	0.67	3983	987	743	377	1.45	1.06	0.67
ENSG00000114251.9	WNT5A	protein_coding	0.67	6036	902	1118	576	0.87	1.06	0.67
ENSG00000172346.10	CSDC2	protein_coding	0.67	2773	558	633	264	1.18	1.3	0.67
ENSG00000123610.3	TNFAIP6	protein_coding	0.67	1416	162	893	207	0.67	3.6	1.03
ENSG00000141622.9	RNF165	protein_coding	0.68	7588	1928	909	1553	1.49	0.68	1.45
ENSG00000178662.11	CSRNP3	protein_coding	0.68	11781	2127	1396	1476	1.06	0.68	0.89
ENSG00000183454.9	GRIN2A	protein_coding	0.68	9321	1263	1115	977	0.79	0.68	0.74
ENSG00000160229.7	ZNF66	protein_coding	0.68	1741	361	209	347	1.21	0.68	1.41
ENSG00000213402.2	PTPRCAP	protein_coding	0.68	1290	235	153	147	1.07	0.68	0.81
ENSG00000182508.9	LHFPL1	protein_coding	0.68	1671	836	199	183	2.93	0.68	0.77
ENSG00000104901.2	DKKL1	protein_coding	0.68	1217	339	146	212	1.63	0.68	1.23
ENSG00000175155.4	YPEL2	protein_coding	0.68	5212	784	619	534	0.88	0.68	0.72
ENSG00000161298.12	ZNF382	protein_coding	0.68	3862	670	458	461	1.01	0.68	0.84
ENSG00000073670.9	ADAM11	protein_coding	0.68	4544	1200	540	527	1.54	0.68	0.82
ENSG00000173566.9	NUDT18	protein_coding	0.68	1754	402	210	203	1.34	0.68	0.82
ENSG00000185621.7	LMLN	protein_coding	0.68	7027	1038	836	879	0.86	0.68	0.88
ENSG00000136059.10	VILL	protein_coding	0.68	4435	634	526	426	0.84	0.68	0.68
ENSG00000108387.10	2004-09-01	protein_coding	0.68	3542	1191	420	591	1.97	0.68	1.18
ENSG00000185808.9	PIGP	protein_coding	0.68	6993	1372	834	940	1.15	0.68	0.95
ENSG00000213214.3	ARHGEF35	protein_coding	0.68	2429	496	408	234	1.19	0.96	0.68
ENSG00000171388.9	APLN	protein_coding	0.68	3217	878	386	678	1.6	0.68	1.49
ENSG00000213337.4	ANKRD39	protein_coding	0.68	4956	670	709	474	0.79	0.82	0.68
ENSG00000104808.3	DHDH	protein_coding	0.68	1074	134	128	217	0.73	0.68	1.43
ENSG00000175868.9	CALCB	protein_coding	0.68	2248	262	664	538	0.68	1.68	1.69
ENSG00000125845.6	BMP2	protein_coding	0.68	3598	1001	1510	344	1.63	2.39	0.68
ENSG00000165757.8	KIAA1462	protein_coding	0.69	9261	2316	1114	1335	1.46	0.69	1.02
ENSG00000069535.12	MAOB	protein_coding	0.69	2551	585	310	407	1.34	0.69	1.13
ENSG00000072952.14	MRVI1	protein_coding	0.69	6188	1508	746	1099	1.43	0.69	1.26
ENSG00000168071.17	CCDC88B	protein_coding	0.69	5210	1458	630	835	1.64	0.69	1.13
ENSG00000089692.4	LAG3	protein_coding	0.69	2581	781	314	359	1.77	0.69	0.98
ENSG00000090339.4	ICAM1	protein_coding	0.69	3245	1116	394	645	2.01	0.69	1.41
ENSG00000155897.5	ADCY8	protein_coding	0.69	5920	697	1466	1422	0.69	1.41	1.7
ENSG00000156232.6	WHAMM	protein_coding	0.69	3842	781	465	568	1.19	0.69	1.05
ENSG00000065320.4	NTN1	protein_coding	0.69	5947	697	898	704	0.69	0.86	0.84
ENSG00000198879.7	SFMBT2	protein_coding	0.69	7901	928	1141	987	0.69	0.82	0.88
ENSG00000155970.7	MICU3	protein_coding	0.69	3977	1057	480	673	1.55	0.69	1.2
ENSG00000249459.4	ZNF286B	protein_coding	0.69	5323	624	959	833	0.69	1.03	1.11
ENSG00000141905.13	NFIC	protein_coding	0.69	8057	951	1005	882	0.69	0.71	0.77
ENSG00000144504.11	ANKMY1	protein_coding	0.69	4638	818	601	455	1.03	0.74	0.69
ENSG00000180596.7	HIST1H2BC	protein_coding	0.69	657	132	134	64	1.17	1.16	0.69
ENSG00000104435.9	STMN2	protein_coding	0.69	2218	689	270	338	1.82	0.69	1.08
ENSG00000133460.15	SLC2A11	protein_coding	0.69	3207	565	386	400	1.03	0.69	0.88
ENSG00000165985.8	C1QL3	protein_coding	0.69	2491	403	311	242	0.95	0.71	0.69
ENSG00000160401.10	C9orf117	protein_coding	0.69	2706	361	426	263	0.78	0.9	0.69
ENSG00000168237.13	GLYCTK	protein_coding	0.69	3618	427	550	362	0.69	0.87	0.71
ENSG00000180871.3	CXCR2	protein_coding	0.69	2876	383	418	281	0.78	0.83	0.69
ENSG00000174099.6	MSRB3	protein_coding	0.69	4410	825	915	431	1.09	1.18	0.69
ENSG00000114646.5	CSPG5	protein_coding	0.69	4156	731	766	407	1.03	1.05	0.69
ENSG00000069188.12	SDK2	protein_coding	0.7	10678	2868	1312	2123	1.57	0.7	1.41
ENSG00000139194.3	RBP5	protein_coding	0.7	1008	121	141	106	0.7	0.8	0.74
ENSG00000101331.11	CCM2L	protein_coding	0.7	2586	747	319	543	1.69	0.7	1.48
ENSG00000105639.14	JAK3	protein_coding	0.7	5408	2068	665	988	2.24	0.7	1.29
ENSG00000152578.8	GRIA4	protein_coding	0.7	5604	3159	686	1920	3.3	0.7	2.42
ENSG00000064655.14	EYA2	protein_coding	0.7	2686	353	330	271	0.77	0.7	0.71
ENSG00000176402.5	GJC3	protein_coding	0.7	1114	324	136	197	1.7	0.7	1.25
ENSG00000129204.12	USP6	protein_coding	0.7	8426	1369	1033	1136	0.95	0.7	0.95
ENSG00000124920.9	MYRF	protein_coding	0.7	5900	1656	721	763	1.64	0.7	0.91
ENSG00000123405.9	NFE2	protein_coding	0.7	1831	220	407	382	0.7	1.27	1.48
ENSG00000196155.8	PLEKHG4	protein_coding	0.7	6929	2448	853	1123	2.07	0.7	1.15
ENSG00000260001.2	TGFBR3L	protein_coding	0.7	1254	365	153	194	1.7	0.7	1.09
ENSG00000198502.5	HLA-DRB5	protein_coding	0.7	1254	366	154	186	1.71	0.7	1.05
ENSG00000142961.10	MOB3C	protein_coding	0.7	5722	1170	698	691	1.2	0.7	0.85
ENSG00000167100.10	SAMD14	protein_coding	0.7	4415	943	543	600	1.25	0.7	0.96
ENSG00000153162.8	BMP6	protein_coding	0.7	2773	669	342	416	1.41	0.7	1.06
ENSG00000117971.7	CHRNB4	protein_coding	0.7	2617	697	322	264	1.56	0.7	0.71
ENSG00000223802.3	CERS1	protein_coding	0.7	2550	894	314	406	2.05	0.7	1.13
ENSG00000153896.13	ZNF599	protein_coding	0.7	3472	562	427	512	0.95	0.7	1.04
ENSG00000204147.5	ASAH2B	protein_coding	0.7	3709	443	753	650	0.7	1.16	1.24
ENSG00000149596.6	JPH2	protein_coding	0.7	4781	653	795	473	0.8	0.95	0.7
ENSG00000158220.9	ESYT3	protein_coding	0.7	4615	900	566	518	1.14	0.7	0.79
ENSG00000206262.4	C3orf72	protein_coding	0.7	3535	424	618	850	0.7	1	1.7
ENSG00000104888.5	SLC17A7	protein_coding	0.71	2961	918	368	489	1.81	0.71	1.17
ENSG00000140043.7	PTGR2	protein_coding	0.71	4852	1016	604	712	1.22	0.71	1.04
ENSG00000089775.7	ZBTB25	protein_coding	0.71	10369	1859	1290	1418	1.05	0.71	0.97
ENSG00000175048.12	ZDHHC14	protein_coding	0.71	7371	1559	923	932	1.24	0.71	0.89
ENSG00000126070.14	AGO3	protein_coding	0.71	19668	3092	2437	2592	0.92	0.71	0.93
ENSG00000133878.4	DUSP26	protein_coding	0.71	1825	300	319	183	0.96	1	0.71
ENSG00000131370.11	SH3BP5	protein_coding	0.71	2813	453	401	284	0.94	0.81	0.71
ENSG00000205078.5	SYCE1L	protein_coding	0.71	847	296	106	132	2.04	0.71	1.1
ENSG00000253846.1	PCDHGA10	protein_coding	0.71	4613	1746	571	802	2.21	0.71	1.23
ENSG00000111012.5	CYP27B1	protein_coding	0.71	2531	444	314	354	1.03	0.71	0.99
ENSG00000145365.10	TIFA	protein_coding	0.71	4155	503	636	469	0.71	0.87	0.8
ENSG00000159884.7	CCDC107	protein_coding	0.71	1321	201	164	184	0.89	0.71	0.98
ENSG00000080200.5	CRYBG3	protein_coding	0.72	4763	1057	601	593	1.3	0.72	0.88
ENSG00000028137.12	TNFRSF1B	protein_coding	0.72	3673	695	466	417	1.11	0.72	0.8
ENSG00000166924.4	NYAP1	protein_coding	0.72	3577	1109	454	540	1.81	0.72	1.07
ENSG00000163958.9	ZDHHC19	protein_coding	0.72	1805	556	227	269	1.8	0.72	1.05
ENSG00000039987.2	BEST2	protein_coding	0.72	2173	652	274	390	1.75	0.72	1.27
ENSG00000142405.17	NLRP12	protein_coding	0.72	3791	598	679	388	0.92	1.02	0.72
ENSG00000141526.10	SLC16A3	protein_coding	0.72	4826	780	606	826	0.95	0.72	1.21
ENSG00000165240.13	ATP7A	protein_coding	0.72	8460	1037	1112	996	0.72	0.75	0.83
ENSG00000158859.9	ADAMTS4	protein_coding	0.72	9764	2255	1238	2077	1.35	0.72	1.5
ENSG00000135637.9	CCDC142	protein_coding	0.72	3397	501	446	346	0.86	0.75	0.72
ENSG00000146094.9	DOK3	protein_coding	0.72	2286	371	290	238	0.95	0.72	0.74
ENSG00000047597.5	XK	protein_coding	0.72	5203	638	901	545	0.72	0.99	0.74
ENSG00000070031.3	SCT	protein_coding	0.72	362	85	74	37	1.37	1.17	0.72
ENSG00000128610.7	FEZF1	protein_coding	0.72	2095	2892	541	212	8.07	1.47	0.72
ENSG00000243232.3	PCDHAC2	protein_coding	0.72	5966	736	876	739	0.72	0.84	0.88
ENSG00000148677.6	ANKRD1	protein_coding	0.72	1970	243	610	239	0.72	1.77	0.86
ENSG00000120937.8	NPPB	protein_coding	0.72	691	85	1326	225	0.72	10.94	2.3
ENSG00000172794.15	RAB37	protein_coding	0.73	3796	1350	489	1151	2.08	0.73	2.14
ENSG00000125730.12	C3	protein_coding	0.73	5222	1973	673	1154	2.21	0.73	1.56
ENSG00000079337.11	RAPGEF3	protein_coding	0.73	5723	1216	737	935	1.24	0.73	1.16
ENSG00000125246.11	CLYBL	protein_coding	0.73	5659	1902	723	981	1.97	0.73	1.23
ENSG00000107331.12	ABCA2	protein_coding	0.73	8105	3919	1038	1576	2.83	0.73	1.37
ENSG00000104205.8	SGK3	protein_coding	0.73	4118	571	526	433	0.81	0.73	0.74
ENSG00000227124.4	ZNF717	protein_coding	0.73	3871	545	495	484	0.82	0.73	0.88
ENSG00000007968.6	E2F2	protein_coding	0.73	5184	1304	664	1319	1.47	0.73	1.8
ENSG00000138468.11	SENP7	protein_coding	0.73	4921	848	630	658	1.01	0.73	0.95
ENSG00000130032.11	PRRG3	protein_coding	0.73	5973	1027	769	859	1.01	0.73	1.02
ENSG00000149050.5	ZNF214	protein_coding	0.73	2678	384	344	409	0.84	0.73	1.08
ENSG00000167632.10	TRAPPC9	protein_coding	0.73	29514	4390	3798	3995	0.87	0.73	0.96
ENSG00000161265.10	U2AF1L4	protein_coding	0.73	2579	325	342	265	0.74	0.76	0.73
ENSG00000134864.6	GGACT	protein_coding	0.73	1428	257	182	205	1.05	0.73	1.02
ENSG00000146373.12	RNF217	protein_coding	0.73	11319	1740	1440	1223	0.9	0.73	0.76
ENSG00000198208.7	RPS6KL1	protein_coding	0.73	5447	1112	700	628	1.19	0.73	0.82
ENSG00000166446.10	CDYL2	protein_coding	0.73	8152	1265	1047	977	0.91	0.73	0.85
ENSG00000138798.7	EGF	protein_coding	0.73	4856	679	649	500	0.82	0.76	0.73
ENSG00000117600.8	LPPR4	protein_coding	0.73	5362	753	782	552	0.82	0.83	0.73
ENSG00000178922.12	HYI	protein_coding	0.73	2167	320	293	223	0.86	0.77	0.73
ENSG00000131264.3	CDX4	protein_coding	0.73	1512	188	269	195	0.73	1.01	0.91
ENSG00000173401.5	GLIPR1L1	protein_coding	0.73	1127	170	728	116	0.88	3.68	0.73
ENSG00000116883.8	RP11-268J15.5	protein_coding	0.74	1836	699	237	417	2.23	0.74	1.61
ENSG00000135709.8	KIAA0513	protein_coding	0.74	7759	1636	1003	1041	1.23	0.74	0.95
ENSG00000180592.12	SKIDA1	protein_coding	0.74	6594	829	2284	1905	0.74	1.97	2.04
ENSG00000100146.12	SOX10	protein_coding	0.74	2875	645	544	302	1.31	1.08	0.74
ENSG00000142959.4	BEST4	protein_coding	0.74	2038	652	264	311	1.87	0.74	1.08
ENSG00000110195.7	FOLR1	protein_coding	0.74	1326	185	173	201	0.82	0.74	1.07
ENSG00000099290.11	FAM21A	protein_coding	0.74	4612	587	621	585	0.74	0.77	0.9
ENSG00000268208.1	AC008372.1	protein_coding	0.74	31	6	4	5	1.13	0.74	1.14
ENSG00000225830.6	ERCC6	protein_coding	0.74	7987	1164	1031	954	0.85	0.74	0.84
ENSG00000108309.8	RUNDC3A	protein_coding	0.74	3676	634	478	542	1.01	0.74	1.04
ENSG00000160716.4	CHRNB2	protein_coding	0.74	5861	1250	760	649	1.25	0.74	0.78
ENSG00000167608.7	TMC4	protein_coding	0.74	2397	403	310	398	0.98	0.74	1.17
ENSG00000159882.8	ZNF230	protein_coding	0.74	4110	548	535	531	0.78	0.74	0.91
ENSG00000003436.10	TFPI	protein_coding	0.74	7683	973	1798	1160	0.74	1.33	1.07
ENSG00000229809.4	ZNF688	protein_coding	0.74	2503	417	326	385	0.97	0.74	1.09
ENSG00000075461.5	CACNG4	protein_coding	0.74	3376	794	2028	355	1.38	3.42	0.74
ENSG00000161082.8	CELF5	protein_coding	0.75	4256	2021	560	930	2.78	0.75	1.55
ENSG00000007171.12	NOS2	protein_coding	0.75	4149	1019	544	594	1.44	0.75	1.01
ENSG00000188827.6	SLX4	protein_coding	0.75	7292	3565	958	1332	2.86	0.75	1.29
ENSG00000140386.8	SCAPER	protein_coding	0.75	5411	1192	712	993	1.29	0.75	1.3
ENSG00000154864.7	PIEZO2	protein_coding	0.75	9305	4038	1227	2317	2.54	0.75	1.76
ENSG00000141639.7	MAPK4	protein_coding	0.75	4764	1678	629	954	2.06	0.75	1.42
ENSG00000185737.8	NRG3	protein_coding	0.75	3519	778	465	372	1.29	0.75	0.75
ENSG00000105072.4	C19orf44	protein_coding	0.75	3418	565	448	469	0.97	0.75	0.97
ENSG00000151611.9	MMAA	protein_coding	0.75	7061	945	932	771	0.78	0.75	0.77
ENSG00000176222.7	ZNF404	protein_coding	0.75	1848	393	244	239	1.24	0.75	0.91
ENSG00000115525.12	ST3GAL5	protein_coding	0.75	3482	632	461	424	1.06	0.75	0.86
ENSG00000168274.3	HIST1H2AE	protein_coding	0.75	546	130	121	58	1.39	1.26	0.75
ENSG00000154889.12	MPPE1	protein_coding	0.75	4225	856	558	614	1.18	0.75	1.03
ENSG00000196787.2	HIST1H2AG	protein_coding	0.75	2238	287	332	297	0.75	0.85	0.94
ENSG00000188312.9	CENPP	protein_coding	0.75	8758	1390	1149	1057	0.93	0.75	0.85
ENSG00000071246.6	VASH1	protein_coding	0.75	5717	2203	749	1103	2.25	0.75	1.36
ENSG00000151468.9	CCDC3	protein_coding	0.75	3173	577	1148	337	1.06	2.06	0.75
ENSG00000198354.4	DCAF12L2	protein_coding	0.75	1650	235	216	177	0.83	0.75	0.76
ENSG00000102543.10	CDADC1	protein_coding	0.75	3373	466	452	357	0.81	0.76	0.75
ENSG00000157429.11	ZNF19	protein_coding	0.75	3207	412	445	363	0.75	0.79	0.8
ENSG00000138400.8	MDH1B	protein_coding	0.75	2541	324	365	275	0.75	0.82	0.77
ENSG00000118777.6	ABCG2	protein_coding	0.75	4463	572	1574	722	0.75	2.01	1.14
ENSG00000162733.12	DDR2	protein_coding	0.75	10141	1300	1575	1098	0.75	0.89	0.77
ENSG00000138778.7	CENPE	protein_coding	0.76	8563	5027	1147	2721	3.43	0.76	2.25
ENSG00000188505.4	NCCRP1	protein_coding	0.76	1972	1051	264	309	3.12	0.76	1.11
ENSG00000076555.11	ACACB	protein_coding	0.76	9307	2557	1248	1968	1.61	0.76	1.5
ENSG00000223547.5	ZNF844	protein_coding	0.76	6616	1401	880	1305	1.24	0.76	1.39
ENSG00000108797.7	CNTNAP1	protein_coding	0.76	5252	2419	696	1700	2.69	0.76	2.29
ENSG00000182912.6	C21orf90	protein_coding	0.76	2420	725	373	261	1.75	0.88	0.76
ENSG00000076258.5	FMO4	protein_coding	0.76	2242	363	298	317	0.95	0.76	1
ENSG00000198198.9	SZT2	protein_coding	0.76	12210	2128	1629	1720	1.02	0.76	1
ENSG00000166415.10	WDR72	protein_coding	0.76	7487	1148	998	904	0.9	0.76	0.85
ENSG00000176896.7	TCEANC	protein_coding	0.76	2986	435	398	335	0.85	0.76	0.79
ENSG00000249242.3	TMEM150C	protein_coding	0.76	3288	529	459	353	0.94	0.8	0.76
ENSG00000180998.7	GPR137C	protein_coding	0.76	5405	909	723	589	0.98	0.76	0.77
ENSG00000196605.3	ZNF846	protein_coding	0.76	2010	490	268	296	1.43	0.76	1.04
ENSG00000203965.8	EFCAB7	protein_coding	0.76	3790	509	506	423	0.79	0.76	0.79
ENSG00000156113.16	KCNMA1	protein_coding	0.76	11369	1718	1633	1228	0.88	0.82	0.76
ENSG00000121454.4	LHX4	protein_coding	0.76	7077	1855	969	757	1.53	0.78	0.76
ENSG00000140939.10	NOL3	protein_coding	0.76	1879	383	251	278	1.19	0.76	1.05
ENSG00000116117.13	PARD3B	protein_coding	0.76	8151	1469	1859	879	1.05	1.3	0.76
ENSG00000128342.4	LIF	protein_coding	0.76	3966	545	527	447	0.8	0.76	0.8
ENSG00000137842.2	TMEM62	protein_coding	0.76	2757	356	512	382	0.76	1.06	0.98
ENSG00000105246.5	EBI3	protein_coding	0.76	1181	153	180	132	0.76	0.87	0.79
ENSG00000066248.10	NGEF	protein_coding	0.77	3200	904	434	627	1.65	0.77	1.39
ENSG00000128394.12	APOBEC3F	protein_coding	0.77	2687	740	362	536	1.61	0.77	1.41
ENSG00000260903.2	XKR7	protein_coding	0.77	7841	2007	1064	1690	1.5	0.77	1.52
ENSG00000126870.11	WDR60	protein_coding	0.77	5390	2428	730	945	2.63	0.77	1.24
ENSG00000188732.6	FAM221A	protein_coding	0.77	4146	2836	559	786	4	0.77	1.34
ENSG00000212998.1	RBM12B-AS1	protein_coding	0.77	652	117	88	107	1.05	0.77	1.16
ENSG00000225968.4	ELFN1	protein_coding	0.77	3842	1002	517	790	1.53	0.77	1.45
ENSG00000163521.11	GLB1L	protein_coding	0.77	2728	576	370	435	1.23	0.77	1.13
ENSG00000177791.11	MYOZ1	protein_coding	0.77	1535	721	206	241	2.75	0.77	1.11
ENSG00000099953.5	MMP11	protein_coding	0.77	3815	1340	517	710	2.05	0.77	1.32
ENSG00000250510.3	GPR162	protein_coding	0.77	2763	885	372	530	1.87	0.77	1.36
ENSG00000106089.7	STX1A	protein_coding	0.77	2085	457	282	267	1.28	0.77	0.91
ENSG00000136866.9	ZFP37	protein_coding	0.77	6262	1126	851	701	1.05	0.77	0.79
ENSG00000176714.9	CCDC121	protein_coding	0.77	2340	343	317	276	0.86	0.77	0.83
ENSG00000088538.12	DOCK3	protein_coding	0.77	8702	2142	1169	1014	1.44	0.77	0.82
ENSG00000066056.9	TIE1	protein_coding	0.77	3859	507	605	907	0.77	0.89	1.66
ENSG00000151079.6	KCNA6	protein_coding	0.77	5975	1317	927	648	1.29	0.88	0.77
ENSG00000205002.3	AARD	protein_coding	0.77	2297	376	342	251	0.96	0.85	0.77
ENSG00000162959.9	MEMO1	protein_coding	0.77	4496	813	713	488	1.06	0.9	0.77
ENSG00000196867.3	ZFP28	protein_coding	0.77	4078	1030	552	503	1.48	0.77	0.87
ENSG00000183826.12	BTBD9	protein_coding	0.77	8514	1564	1333	933	1.07	0.89	0.77
ENSG00000214309.3	MBLAC1	protein_coding	0.77	1497	238	212	162	0.93	0.81	0.77
ENSG00000145623.8	OSMR	protein_coding	0.77	5521	1363	743	733	1.44	0.77	0.94
ENSG00000198121.9	LPAR1	protein_coding	0.77	3632	487	575	398	0.78	0.9	0.77
ENSG00000150551.10	LYPD1	protein_coding	0.77	1888	249	307	209	0.77	0.93	0.78
ENSG00000166869.2	CHP2	protein_coding	0.78	2375	693	326	648	1.71	0.78	1.93
ENSG00000108771.8	DHX58	protein_coding	0.78	2603	873	358	435	1.96	0.78	1.18
ENSG00000145103.8	ILDR1	protein_coding	0.78	2652	555	361	521	1.22	0.78	1.39
ENSG00000186300.7	ZNF555	protein_coding	0.78	8553	1390	1170	1041	0.95	0.78	0.86
ENSG00000089199.5	CHGB	protein_coding	0.78	2545	582	348	514	1.34	0.78	1.43
ENSG00000262246.1	CORO7	protein_coding	0.78	3549	1119	484	643	1.84	0.78	1.28
ENSG00000171126.7	KCNG3	protein_coding	0.78	3822	1188	646	420	1.82	0.96	0.78
ENSG00000214575.5	CPEB1	protein_coding	0.78	4870	674	666	683	0.81	0.78	0.99
ENSG00000160180.14	TFF3	protein_coding	0.78	1106	147	248	123	0.78	1.28	0.79
ENSG00000196935.4	SRGAP1	protein_coding	0.78	8921	2199	1219	1399	1.44	0.78	1.11
ENSG00000179546.3	HTR1D	protein_coding	0.78	2834	377	1222	757	0.78	2.46	1.89
ENSG00000229833.5	PET100	protein_coding	0.78	715	151	98	87	1.23	0.78	0.86
ENSG00000132470.9	ITGB4	protein_coding	0.78	5879	964	801	1231	0.96	0.78	1.48
ENSG00000113205.2	PCDHB3	protein_coding	0.78	3172	815	434	387	1.5	0.78	0.86
ENSG00000149548.10	CCDC15	protein_coding	0.78	3908	671	537	525	1	0.78	0.95
ENSG00000185055.6	EFCAB10	protein_coding	0.78	1546	246	212	193	0.93	0.78	0.88
ENSG00000185347.13	C14orf80	protein_coding	0.78	4435	1899	603	613	2.5	0.78	0.98
ENSG00000177042.10	TMEM80	protein_coding	0.78	2042	691	279	293	1.98	0.78	1.01
ENSG00000196981.2	WDR5B	protein_coding	0.78	4167	559	780	498	0.78	1.07	0.85
ENSG00000145246.9	ATP10D	protein_coding	0.78	6632	949	965	730	0.84	0.83	0.78
ENSG00000179832.13	MROH1	protein_coding	0.78	5801	774	1285	886	0.78	1.26	1.08
ENSG00000183770.5	FOXL2	protein_coding	0.78	2916	390	781	690	0.78	1.53	1.67
ENSG00000198625.8	MDM4	protein_coding	0.79	10062	4251	1394	2314	2.47	0.79	1.63
ENSG00000107890.12	ANKRD26	protein_coding	0.79	6557	1435	905	1104	1.28	0.79	1.19
ENSG00000169836.4	TACR3	protein_coding	0.79	5185	764	717	721	0.86	0.79	0.98
ENSG00000188389.6	PDCD1	protein_coding	0.79	2109	286	515	287	0.79	1.39	0.96
ENSG00000171812.6	COL8A2	protein_coding	0.79	4666	1559	649	586	1.95	0.79	0.89
ENSG00000137463.4	MGARP	protein_coding	0.79	1335	236	186	176	1.03	0.79	0.93
ENSG00000088876.7	ZNF343	protein_coding	0.79	3626	781	500	486	1.26	0.79	0.95
ENSG00000197355.6	UAP1L1	protein_coding	0.79	4408	1019	611	1339	1.35	0.79	2.15
ENSG00000136237.14	RAPGEF5	protein_coding	0.79	6595	3256	910	917	2.89	0.79	0.98
ENSG00000105523.3	FAM83E	protein_coding	0.79	1921	480	266	282	1.46	0.79	1.04
ENSG00000112414.10	GPR126	protein_coding	0.79	7000	945	1584	1154	0.79	1.29	1.17
ENSG00000142794.14	NBPF3	protein_coding	0.79	4383	4040	607	749	5.39	0.79	1.21
ENSG00000184384.9	MAML2	protein_coding	0.79	7101	964	1503	883	0.79	1.21	0.88
ENSG00000196741.3	CXorf24	protein_coding	0.79	1237	208	171	166	0.98	0.79	0.95
ENSG00000162591.11	MEGF6	protein_coding	0.79	5418	1956	751	892	2.11	0.79	1.16
ENSG00000256043.2	CTSO	protein_coding	0.79	2946	400	579	493	0.79	1.12	1.18
ENSG00000244165.1	P2RY11	protein_coding	0.79	1941	367	269	316	1.11	0.79	1.15
ENSG00000110013.8	SIAE	protein_coding	0.79	5573	753	770	737	0.79	0.79	0.94
ENSG00000174080.6	CTSF	protein_coding	0.79	2022	272	2372	1929	0.79	6.69	6.75
ENSG00000054967.8	RELT	protein_coding	0.79	4343	745	602	588	1	0.79	0.96
ENSG00000101198.10	NKAIN4	protein_coding	0.79	1423	671	248	159	2.76	0.99	0.79
ENSG00000167617.2	CDC42EP5	protein_coding	0.8	861	409	121	172	2.78	0.8	1.41
ENSG00000088386.11	SLC15A1	protein_coding	0.8	3083	425	532	347	0.81	0.98	0.8
ENSG00000180447.5	GAS1	protein_coding	0.8	2825	897	397	630	1.86	0.8	1.58
ENSG00000169228.9	RAB24	protein_coding	0.8	1813	406	255	309	1.31	0.8	1.21
ENSG00000115138.6	POMC	protein_coding	0.8	1423	464	199	270	1.91	0.8	1.34
ENSG00000125347.9	IRF1	protein_coding	0.8	5151	1109	750	581	1.26	0.83	0.8
ENSG00000172006.7	ZNF554	protein_coding	0.8	4027	1273	563	661	1.85	0.8	1.16
ENSG00000160111.8	CPAMD8	protein_coding	0.8	5950	1062	835	930	1.04	0.8	1.11
ENSG00000239264.4	TXNDC5	protein_coding	0.8	2967	505	537	337	1	1.03	0.8
ENSG00000182318.5	ZSCAN22	protein_coding	0.8	4626	666	653	588	0.84	0.8	0.9
ENSG00000122008.11	POLK	protein_coding	0.8	5896	1102	827	792	1.09	0.8	0.95
ENSG00000108961.9	RANGRF	protein_coding	0.8	1137	227	209	128	1.17	1.05	0.8
ENSG00000123427.11	METTL21B	protein_coding	0.8	2758	581	389	421	1.23	0.8	1.08
ENSG00000157240.2	FZD1	protein_coding	0.8	4340	623	611	578	0.84	0.8	0.94
ENSG00000076351.8	SLC46A1	protein_coding	0.8	6481	935	913	731	0.84	0.8	0.8
ENSG00000180914.6	OXTR	protein_coding	0.8	4360	796	766	493	1.07	1	0.8
ENSG00000105971.10	CAV2	protein_coding	0.8	3298	451	2167	430	0.8	3.75	0.92
ENSG00000148773.8	MKI67	protein_coding	0.81	12663	17709	1807	6117	8.18	0.81	3.42
ENSG00000135315.7	KIAA1009	protein_coding	0.81	5129	1181	726	1004	1.35	0.81	1.38
ENSG00000116711.8	PLA2G4A	protein_coding	0.81	2857	519	408	427	1.06	0.81	1.06
ENSG00000129451.7	KLK10	protein_coding	0.81	3105	1212	441	682	2.28	0.81	1.55
ENSG00000152092.11	ASTN1	protein_coding	0.81	7314	2999	1045	2116	2.4	0.81	2.05
ENSG00000130270.12	ATP8B3	protein_coding	0.81	5208	818	743	1398	0.92	0.81	1.9
ENSG00000134762.12	DSC3	protein_coding	0.81	6961	1759	995	1616	1.48	0.81	1.64
ENSG00000156172.5	C8orf37	protein_coding	0.81	3328	789	470	565	1.39	0.81	1.2
ENSG00000084710.9	EFR3B	protein_coding	0.81	5143	1830	733	1075	2.08	0.81	1.48
ENSG00000174007.7	CEP19	protein_coding	0.81	2198	537	313	263	1.43	0.81	0.85
ENSG00000102290.17	PCDH11X	protein_coding	0.81	9169	1391	1307	1559	0.89	0.81	1.2
ENSG00000142494.9	SLC47A1	protein_coding	0.81	3263	513	1295	374	0.92	2.26	0.81
ENSG00000143412.5	ANXA9	protein_coding	0.81	1812	464	258	384	1.5	0.81	1.5
ENSG00000141744.3	PNMT	protein_coding	0.81	1250	352	178	167	1.65	0.81	0.94
ENSG00000213066.7	FGFR1OP	protein_coding	0.81	14153	2871	2243	1613	1.19	0.9	0.81
ENSG00000141933.8	TPGS1	protein_coding	0.81	2872	622	406	332	1.27	0.81	0.82
ENSG00000204103.2	MAFB	protein_coding	0.81	3392	470	731	818	0.81	1.23	1.71
ENSG00000078967.8	UBE2D4	protein_coding	0.81	3967	730	566	521	1.08	0.81	0.93
ENSG00000197769.5	MAP1LC3C	protein_coding	0.81	1178	226	196	135	1.12	0.95	0.81
ENSG00000145431.6	PDGFC	protein_coding	0.81	4159	576	1025	557	0.81	1.4	0.95
ENSG00000107819.9	SFXN3	protein_coding	0.81	3083	425	839	562	0.81	1.55	1.29
ENSG00000081051.3	AFP	protein_coding	0.81	2469	340	2089	439	0.81	4.82	1.26
ENSG00000100721.6	TCL1A	protein_coding	0.82	1391	401	199	283	1.69	0.82	1.44
ENSG00000198835.3	GJC2	protein_coding	0.82	2241	406	347	260	1.06	0.88	0.82
ENSG00000198947.10	DMD	protein_coding	0.82	13877	2174	2003	1815	0.92	0.82	0.92
ENSG00000132510.6	KDM6B	protein_coding	0.82	6691	1462	964	1321	1.28	0.82	1.4
ENSG00000196597.7	ZNF782	protein_coding	0.82	4207	732	654	489	1.02	0.89	0.82
ENSG00000106351.8	AGFG2	protein_coding	0.82	4784	806	691	649	0.99	0.82	0.96
ENSG00000244687.7	UBE2V1	protein_coding	0.82	2532	477	362	378	1.1	0.82	1.06
ENSG00000198718.8	FAM179B	protein_coding	0.82	6355	1426	910	1260	1.31	0.82	1.4
ENSG00000154146.8	NRGN	protein_coding	0.82	1302	183	440	293	0.82	1.93	1.59
ENSG00000126460.6	PRRG2	protein_coding	0.82	1577	318	227	243	1.18	0.82	1.09
ENSG00000183208.8	GDPGP1	protein_coding	0.82	1591	303	280	185	1.11	1	0.82
ENSG00000156076.5	WIF1	protein_coding	0.82	2228	504	479	257	1.32	1.23	0.82
ENSG00000185272.9	RBM11	protein_coding	0.82	1987	278	542	469	0.82	1.55	1.67
ENSG00000181031.11	RPH3AL	protein_coding	0.82	2800	394	445	423	0.82	0.91	1.07
ENSG00000158747.9	NBL1	protein_coding	0.82	2168	343	386	251	0.93	1.01	0.82
ENSG00000165029.11	ABCA1	protein_coding	0.82	10444	1590	3278	1204	0.89	1.79	0.82
ENSG00000108551.4	RASD1	protein_coding	0.82	1744	403	252	267	1.35	0.82	1.08
ENSG00000250588.2	IQCJ-SCHIP1	protein_coding	0.82	2625	592	552	306	1.32	1.2	0.82
ENSG00000054356.9	PTPRN	protein_coding	0.82	5079	967	919	586	1.11	1.03	0.82
ENSG00000177459.6	C8orf47	protein_coding	0.82	1758	246	419	205	0.82	1.36	0.82
ENSG00000111799.16	COL12A1	protein_coding	0.82	11657	1643	3981	1596	0.82	1.95	0.97
ENSG00000105499.9	PLA2G4C	protein_coding	0.83	2479	1358	359	856	3.2	0.83	2.44
ENSG00000188176.7	SMTNL2	protein_coding	0.83	2272	483	330	309	1.24	0.83	0.96
ENSG00000171798.13	KNDC1	protein_coding	0.83	6763	4550	987	1554	3.93	0.83	1.62
ENSG00000135605.8	TEC	protein_coding	0.83	3669	569	533	797	0.91	0.83	1.54
ENSG00000134899.13	ERCC5	protein_coding	0.83	5061	1180	741	795	1.36	0.83	1.11
ENSG00000133466.9	C1QTNF6	protein_coding	0.83	4994	708	726	797	0.83	0.83	1.13
ENSG00000188707.4	ZBED6CL	protein_coding	0.83	2870	408	2268	2027	0.83	4.5	4.99
ENSG00000166689.10	PLEKHA7	protein_coding	0.83	4957	2397	719	1147	2.83	0.83	1.64
ENSG00000099977.9	DDT	protein_coding	0.83	1046	192	161	123	1.07	0.88	0.83
ENSG00000204642.9	HLA-F	protein_coding	0.83	1614	469	236	249	1.7	0.83	1.09
ENSG00000167302.5	ENTHD2	protein_coding	0.83	3631	656	529	469	1.06	0.83	0.91
ENSG00000152953.8	STK32B	protein_coding	0.83	3570	873	517	618	1.43	0.83	1.22
ENSG00000167123.14	CERCAM	protein_coding	0.83	5183	1277	753	689	1.44	0.83	0.94
ENSG00000122912.10	SLC25A16	protein_coding	0.83	6520	957	952	811	0.86	0.83	0.88
ENSG00000166825.9	ANPEP	protein_coding	0.83	3657	629	530	442	1.01	0.83	0.85
ENSG00000129355.6	CDKN2D	protein_coding	0.83	1420	297	206	233	1.22	0.83	1.16
ENSG00000078687.12	TNRC6C	protein_coding	0.84	9719	4872	1432	3147	2.93	0.84	2.29
ENSG00000183049.8	CAMK1D	protein_coding	0.84	8143	2738	1195	1549	1.97	0.84	1.35
ENSG00000010610.5	CD4	protein_coding	0.84	3104	1753	458	814	3.3	0.84	1.85
ENSG00000159212.8	CLIC6	protein_coding	0.84	3853	1208	569	584	1.83	0.84	1.07
ENSG00000132872.7	SYT4	protein_coding	0.84	4106	590	836	939	0.84	1.16	1.62
ENSG00000005961.13	ITGA2B	protein_coding	0.84	3303	951	484	606	1.68	0.84	1.3
ENSG00000181035.9	SLC25A42	protein_coding	0.84	3112	978	457	578	1.84	0.84	1.31
ENSG00000087116.9	ADAMTS2	protein_coding	0.84	6732	2147	988	898	1.86	0.84	0.94
ENSG00000178338.6	ZNF354B	protein_coding	0.84	2797	501	414	414	1.05	0.84	1.05
ENSG00000185070.6	FLRT2	protein_coding	0.84	7941	1143	2399	1056	0.84	1.72	0.94
ENSG00000132330.12	SCLY	protein_coding	0.84	5657	1015	937	674	1.05	0.94	0.84
ENSG00000185024.11	BRF1	protein_coding	0.84	18241	3735	2687	2353	1.2	0.84	0.91
ENSG00000182095.10	TNRC18	protein_coding	0.84	10542	1522	3241	3206	0.84	1.75	2.15
ENSG00000136274.8	NACAD	protein_coding	0.84	4772	1725	705	587	2.11	0.84	0.87
ENSG00000153790.7	C7orf31	protein_coding	0.84	3347	540	494	449	0.94	0.84	0.95
ENSG00000147862.10	NFIB	protein_coding	0.84	8189	1176	1888	1541	0.84	1.31	1.33
ENSG00000165272.10	AQP3	protein_coding	0.84	2909	417	1003	674	0.84	1.97	1.64
ENSG00000115841.15	RMDN2	protein_coding	0.84	2268	326	466	432	0.84	1.17	1.35
ENSG00000198001.9	IRAK4	protein_coding	0.84	4136	990	608	622	1.4	0.84	1.06
ENSG00000185155.7	MIXL1	protein_coding	0.84	2003	289	3934	466	0.84	11.2	1.65
ENSG00000140104.9	C14orf79	protein_coding	0.84	2500	485	369	432	1.13	0.84	1.22
ENSG00000155744.5	FAM126B	protein_coding	0.84	9321	1435	1378	1227	0.9	0.84	0.93
ENSG00000156500.10	FAM122C	protein_coding	0.84	2481	356	483	336	0.84	1.11	0.96
ENSG00000178385.9	PLEKHM3	protein_coding	0.84	3681	527	603	463	0.84	0.93	0.89
ENSG00000005469.7	CROT	protein_coding	0.84	3157	619	463	477	1.15	0.84	1.07
ENSG00000110801.9	PSMD9	protein_coding	0.84	3047	517	506	362	0.99	0.95	0.84
ENSG00000182050.9	MGAT4C	protein_coding	0.84	3185	457	987	409	0.84	1.77	0.91
ENSG00000129946.6	SHC2	protein_coding	0.84	2639	652	600	314	1.44	1.3	0.84
ENSG00000026103.15	FAS	protein_coding	0.84	2554	414	426	302	0.95	0.95	0.84
ENSG00000152969.12	JAKMIP1	protein_coding	0.85	2954	1113	439	393	2.2	0.85	0.94
ENSG00000146530.7	VWDE	protein_coding	0.85	5906	856	2334	2859	0.85	2.25	3.42
ENSG00000165868.8	HSPA12A	protein_coding	0.85	5710	1556	855	829	1.59	0.85	1.03
ENSG00000138587.5	MNS1	protein_coding	0.85	2013	1156	300	304	3.36	0.85	1.07
ENSG00000132321.12	IQCA1	protein_coding	0.85	3316	1215	496	663	2.14	0.85	1.41
ENSG00000126264.5	HCST	protein_coding	0.85	609	104	91	109	1	0.85	1.27
ENSG00000133256.8	PDE6B	protein_coding	0.85	3258	779	483	676	1.4	0.85	1.47
ENSG00000239779.2	WBP1	protein_coding	0.85	2043	405	306	330	1.16	0.85	1.14
ENSG00000000457.9	SCYL3	protein_coding	0.85	6351	1032	942	1003	0.95	0.85	1.12
ENSG00000188868.9	ZNF563	protein_coding	0.85	2750	400	477	371	0.85	0.99	0.95
ENSG00000183401.7	CCDC159	protein_coding	0.85	1395	212	207	197	0.89	0.85	1
ENSG00000177511.5	ST8SIA3	protein_coding	0.85	11829	1872	1758	1843	0.93	0.85	1.1
ENSG00000170921.10	TANC2	protein_coding	0.85	11696	1776	1749	1734	0.89	0.85	1.05
ENSG00000013563.9	DNASE1L1	protein_coding	0.85	2998	842	449	527	1.64	0.85	1.24
ENSG00000180354.11	C7orf41	protein_coding	0.85	5934	1389	882	915	1.37	0.85	1.09
ENSG00000115363.9	EVA1A	protein_coding	0.85	1811	343	354	218	1.11	1.11	0.85
ENSG00000137434.7	C6orf52	protein_coding	0.85	676	111	131	81	0.96	1.1	0.85
ENSG00000145743.11	FBXL17	protein_coding	0.85	5179	910	773	656	1.03	0.85	0.9
ENSG00000151892.10	GFRA1	protein_coding	0.85	9206	1334	1608	1106	0.85	1	0.85
ENSG00000162975.3	KCNF1	protein_coding	0.85	2287	347	365	276	0.89	0.91	0.85
ENSG00000198466.8	ZNF587	protein_coding	0.86	6879	2502	1041	1500	2.13	0.86	1.54
ENSG00000125531.5	C20orf195	protein_coding	0.86	1135	332	171	164	1.71	0.86	1.02
ENSG00000095539.11	SEMA4G	protein_coding	0.86	4640	1368	704	855	1.72	0.86	1.3
ENSG00000108187.11	PBLD	protein_coding	0.86	2577	524	388	401	1.19	0.86	1.1
ENSG00000187566.3	NHLRC1	protein_coding	0.86	2133	395	327	258	1.08	0.87	0.86
ENSG00000134775.11	FHOD3	protein_coding	0.86	4942	3341	744	1126	3.95	0.86	1.61
ENSG00000197497.6	ZNF665	protein_coding	0.86	2350	407	355	398	1.01	0.86	1.2
ENSG00000158270.10	COLEC12	protein_coding	0.86	4710	800	1402	572	0.99	1.7	0.86
ENSG00000103199.9	ZNF500	protein_coding	0.86	5874	1423	891	1184	1.42	0.86	1.43
ENSG00000198483.8	ANKRD35	protein_coding	0.86	3328	1454	503	582	2.55	0.86	1.24
ENSG00000149403.7	GRIK4	protein_coding	0.86	5781	984	1130	704	1	1.11	0.86
ENSG00000105143.8	SLC1A6	protein_coding	0.86	3260	1799	493	788	3.23	0.86	1.71
ENSG00000184083.7	FAM120C	protein_coding	0.86	8041	1282	1211	979	0.93	0.86	0.86
ENSG00000204444.6	APOM	protein_coding	0.86	1178	317	177	183	1.57	0.86	1.1
ENSG00000144583.4	2004-03-01	protein_coding	0.86	4443	955	669	962	1.26	0.86	1.53
ENSG00000169026.8	MFSD7	protein_coding	0.86	2113	584	325	257	1.62	0.88	0.86
ENSG00000132718.7	SYT11	protein_coding	0.86	5236	3284	786	993	3.67	0.86	1.34
ENSG00000170417.10	TMEM182	protein_coding	0.86	3588	530	746	470	0.86	1.19	0.93
ENSG00000154721.10	JAM2	protein_coding	0.87	4327	1507	658	846	2.04	0.87	1.38
ENSG00000196569.7	LAMA2	protein_coding	0.87	9575	1433	2102	1183	0.88	1.25	0.87
ENSG00000157782.5	CABP1	protein_coding	0.87	3046	850	463	510	1.63	0.87	1.18
ENSG00000107831.8	FGF8	protein_coding	0.87	1192	177	1755	301	0.87	8.39	1.79
ENSG00000187609.11	EXD3	protein_coding	0.87	2919	779	444	419	1.56	0.87	1.02
ENSG00000204131.6	NHSL2	protein_coding	0.87	3976	704	608	670	1.04	0.87	1.19
ENSG00000146233.3	CYP39A1	protein_coding	0.87	2164	322	358	282	0.87	0.94	0.92
ENSG00000198339.3	HIST1H4I	protein_coding	0.87	1342	213	205	166	0.93	0.87	0.87
ENSG00000120328.4	PCDHB12	protein_coding	0.87	3405	506	859	565	0.87	1.44	1.17
ENSG00000171444.13	MCC	protein_coding	0.87	29616	5108	5276	3649	1.01	1.02	0.87
ENSG00000108379.5	WNT3	protein_coding	0.87	3350	500	3059	1173	0.87	5.21	2.48
ENSG00000205730.5	ITPRIPL2	protein_coding	0.87	7692	1150	1867	1416	0.87	1.38	1.3
ENSG00000236624.4	CCDC163P	protein_coding	0.87	2223	330	406	438	0.87	1.04	1.39
ENSG00000187688.10	TRPV2	protein_coding	0.87	2793	422	427	395	0.88	0.87	1
ENSG00000164879.6	CA3	protein_coding	0.87	1746	323	412	215	1.08	1.35	0.87
ENSG00000115648.9	MLPH	protein_coding	0.87	3807	1162	578	526	1.78	0.87	0.98
ENSG00000188820.8	FAM26F	protein_coding	0.87	1106	164	208	141	0.87	1.07	0.9
ENSG00000061918.8	GUCY1B3	protein_coding	0.88	3110	824	480	779	1.55	0.88	1.77
ENSG00000099822.2	HCN2	protein_coding	0.88	3400	643	522	469	1.11	0.88	0.98
ENSG00000131096.6	PYY	protein_coding	0.88	1046	218	195	130	1.22	1.06	0.88
ENSG00000137198.5	GMPR	protein_coding	0.88	1506	226	687	313	0.88	2.6	1.47
ENSG00000128578.5	STRIP2	protein_coding	0.88	5094	1389	789	964	1.59	0.88	1.34
ENSG00000116106.7	EPHA4	protein_coding	0.88	6328	2186	1505	786	2.02	1.36	0.88
ENSG00000161914.5	ZNF653	protein_coding	0.88	2231	613	343	384	1.61	0.88	1.22
ENSG00000169851.11	PCDH7	protein_coding	0.88	6760	1852	1772	843	1.6	1.49	0.88
ENSG00000166839.12	ANKDD1A	protein_coding	0.88	3098	817	480	444	1.54	0.88	1.01
ENSG00000253309.2	SERPINE3	protein_coding	0.88	2282	487	354	341	1.25	0.88	1.06
ENSG00000144115.12	THNSL2	protein_coding	0.88	3641	549	1564	1630	0.88	2.45	3.17
ENSG00000108509.16	CAMTA2	protein_coding	0.88	4755	715	979	857	0.88	1.17	1.27
ENSG00000162882.10	HAAO	protein_coding	0.88	1513	227	233	190	0.88	0.88	0.89
ENSG00000163867.12	ZMYM6	protein_coding	0.88	6226	1289	956	998	1.21	0.88	1.13
ENSG00000165156.10	ZHX1	protein_coding	0.88	5104	1065	884	638	1.22	0.99	0.88
ENSG00000100926.10	TM9SF1	protein_coding	0.88	2730	413	484	356	0.88	1.01	0.92
ENSG00000112773.11	FAM46A	protein_coding	0.88	5661	1374	871	1253	1.42	0.88	1.57
ENSG00000149090.7	PAMR1	protein_coding	0.88	3132	1521	679	390	2.84	1.24	0.88
ENSG00000204967.6	PCDHA4	protein_coding	0.88	5247	787	1186	905	0.88	1.29	1.22
ENSG00000189227.4	C15orf61	protein_coding	0.88	1398	230	217	224	0.96	0.88	1.13
ENSG00000116095.6	PLEKHA3	protein_coding	0.88	13872	2088	2350	1801	0.88	0.97	0.92
ENSG00000157168.14	NRG1	protein_coding	0.88	3114	589	603	389	1.11	1.1	0.88
ENSG00000140057.4	AK7	protein_coding	0.89	3282	1267	514	874	2.26	0.89	1.88
ENSG00000156140.4	ADAMTS3	protein_coding	0.89	5800	902	910	1112	0.91	0.89	1.36
ENSG00000149294.12	NCAM1	protein_coding	0.89	5817	1748	908	955	1.76	0.89	1.16
ENSG00000100385.9	IL2RB	protein_coding	0.89	4103	626	1471	909	0.89	2.04	1.57
ENSG00000124224.12	PPP4R1L	protein_coding	0.89	3586	844	559	752	1.38	0.89	1.48
ENSG00000100027.10	YPEL1	protein_coding	0.89	4324	1353	673	1118	1.83	0.89	1.83
ENSG00000146555.14	SDK1	protein_coding	0.89	10352	3785	1612	2196	2.14	0.89	1.5
ENSG00000235863.2	B3GALT4	protein_coding	0.89	1685	510	264	378	1.77	0.89	1.59
ENSG00000125726.6	CD70	protein_coding	0.89	910	215	142	120	1.38	0.89	0.93
ENSG00000179588.4	ZFPM1	protein_coding	0.89	5370	1564	840	805	1.7	0.89	1.06
ENSG00000158987.15	RAPGEF6	protein_coding	0.89	8329	1505	1307	1176	1.06	0.89	1
ENSG00000106546.8	AHR	protein_coding	0.89	6265	1344	979	1150	1.25	0.89	1.3
ENSG00000185745.8	IFIT1	protein_coding	0.89	2767	423	1078	1135	0.89	2.22	2.9
ENSG00000128000.11	ZNF780B	protein_coding	0.89	8660	1495	1542	1085	1.01	1.02	0.89
ENSG00000214050.3	FBXO16	protein_coding	0.89	2967	584	465	444	1.15	0.89	1.06
ENSG00000167306.14	MYO5B	protein_coding	0.89	9465	3500	1481	1861	2.16	0.89	1.39
ENSG00000197114.7	ZGPAT	protein_coding	0.89	2825	526	443	414	1.09	0.89	1.04
ENSG00000165568.13	AKR1E2	protein_coding	0.89	1645	250	428	389	0.89	1.48	1.67
ENSG00000179979.7	CRIPAK	protein_coding	0.89	4440	934	696	735	1.23	0.89	1.17
ENSG00000203666.8	EFCAB2	protein_coding	0.89	6159	1065	1139	772	1.01	1.05	0.89
ENSG00000138100.9	TRIM54	protein_coding	0.89	2017	520	451	255	1.51	1.27	0.89
ENSG00000107796.8	ACTA2	protein_coding	0.89	1747	525	715	219	1.76	2.33	0.89
ENSG00000214239.1	AL591025.1	protein_coding	0.9	63	31	10	24	2.88	0.9	2.69
ENSG00000110076.14	NRXN2	protein_coding	0.9	6598	4179	1036	1606	3.7	0.9	1.72
ENSG00000187456.9	RDM1	protein_coding	0.9	1529	570	241	462	2.18	0.9	2.14
ENSG00000175264.3	CHST1	protein_coding	0.9	2714	534	428	399	1.15	0.9	1.04
ENSG00000073910.15	FRY	protein_coding	0.9	10674	2163	1679	1571	1.18	0.9	1.04
ENSG00000143382.9	ADAMTSL4	protein_coding	0.9	4178	1075	662	633	1.5	0.9	1.07
ENSG00000120899.13	PTK2B	protein_coding	0.9	4679	1272	741	849	1.59	0.9	1.28
ENSG00000122756.10	CNTFR	protein_coding	0.9	2042	514	322	272	1.47	0.9	0.94
ENSG00000184154.8	LRTOMT	protein_coding	0.9	3813	795	600	628	1.22	0.9	1.16
ENSG00000112276.9	BVES	protein_coding	0.9	5559	1296	876	1142	1.36	0.9	1.45
ENSG00000181873.8	IBA57	protein_coding	0.9	9812	2055	1551	1605	1.22	0.9	1.16
ENSG00000178301.3	AQP11	protein_coding	0.9	2149	401	383	273	1.09	1.02	0.9
ENSG00000184271.11	POU6F1	protein_coding	0.9	5146	1109	816	960	1.26	0.9	1.32
ENSG00000018869.12	ZNF582	protein_coding	0.9	2819	471	446	372	0.98	0.9	0.93
ENSG00000173482.12	PTPRM	protein_coding	0.9	6064	1582	1550	774	1.53	1.46	0.9
ENSG00000188997.3	KCTD21	protein_coding	0.9	3583	559	600	457	0.91	0.95	0.9
ENSG00000106992.13	AK1	protein_coding	0.9	2259	423	402	288	1.09	1.01	0.9
ENSG00000137502.5	RAB30	protein_coding	0.9	9923	1534	2336	1859	0.9	1.34	1.32
ENSG00000112320.7	SOBP	protein_coding	0.91	5224	1397	834	737	1.56	0.91	1
ENSG00000160282.9	FTCD	protein_coding	0.91	1940	360	311	327	1.09	0.91	1.19
ENSG00000110944.4	IL23A	protein_coding	0.91	1037	161	199	270	0.91	1.09	1.84
ENSG00000106327.8	TFR2	protein_coding	0.91	3112	908	499	668	1.71	0.91	1.52
ENSG00000107968.5	MAP3K8	protein_coding	0.91	3087	768	491	854	1.45	0.91	1.96
ENSG00000119771.10	KLHL29	protein_coding	0.91	6377	1574	1015	933	1.44	0.91	1.03
ENSG00000169989.2	TIGD4	protein_coding	0.91	2470	448	393	328	1.06	0.91	0.94
ENSG00000123685.4	BATF3	protein_coding	0.91	2355	366	636	441	0.91	1.54	1.32
ENSG00000217555.8	CKLF	protein_coding	0.91	665	234	106	119	2.06	0.91	1.27
ENSG00000146250.5	PRSS35	protein_coding	0.91	2601	954	512	336	2.14	1.12	0.91
ENSG00000176909.7	MAMSTR	protein_coding	0.91	1827	365	292	241	1.17	0.91	0.93
ENSG00000173681.12	CXorf23	protein_coding	0.91	6517	1988	1041	989	1.78	0.91	1.07
ENSG00000112294.8	ALDH5A1	protein_coding	0.91	5238	1209	832	1101	1.35	0.91	1.49
ENSG00000164741.10	DLC1	protein_coding	0.91	7429	1150	1519	1149	0.91	1.17	1.09
ENSG00000166321.9	NUDT13	protein_coding	0.91	2131	406	339	319	1.11	0.91	1.06
ENSG00000144161.8	ZC3H8	protein_coding	0.91	5956	1060	955	883	1.04	0.91	1.05
ENSG00000152439.8	ZNF773	protein_coding	0.91	5827	976	1066	752	0.98	1.04	0.91
ENSG00000233493.3	TMEM238	protein_coding	0.91	998	184	159	131	1.08	0.91	0.93
ENSG00000071205.7	ARHGAP10	protein_coding	0.91	8171	1268	2524	1552	0.91	1.76	1.34
ENSG00000163071.6	SPATA18	protein_coding	0.91	4383	967	1015	561	1.29	1.32	0.91
ENSG00000226742.3	HSBP1L1	protein_coding	0.92	1055	262	171	167	1.45	0.92	1.12
ENSG00000169242.7	EFNA1	protein_coding	0.92	1921	399	309	433	1.21	0.92	1.59
ENSG00000185278.10	ZBTB37	protein_coding	0.92	19124	3360	3074	2858	1.03	0.92	1.06
ENSG00000135299.12	ANKRD6	protein_coding	0.92	5243	1767	848	925	1.97	0.92	1.25
ENSG00000187240.9	DYNC2H1	protein_coding	0.92	13589	6700	2199	2052	2.88	0.92	1.07
ENSG00000182379.9	NXPH4	protein_coding	0.92	2004	315	360	411	0.92	1.02	1.45
ENSG00000161798.6	AQP5	protein_coding	0.92	1446	508	233	304	2.05	0.92	1.49
ENSG00000067221.9	STOML1	protein_coding	0.92	3057	761	493	700	1.46	0.92	1.62
ENSG00000113240.8	CLK4	protein_coding	0.92	3709	1001	598	896	1.58	0.92	1.71
ENSG00000103351.8	CLUAP1	protein_coding	0.92	5115	1282	824	1052	1.47	0.92	1.45
ENSG00000104814.8	MAP4K1	protein_coding	0.92	2668	820	430	591	1.8	0.92	1.57
ENSG00000154134.10	ROBO3	protein_coding	0.92	4541	1082	734	709	1.39	0.92	1.1
ENSG00000124092.8	CTCFL	protein_coding	0.93	4030	640	1000	730	0.93	1.41	1.28
ENSG00000143140.6	GJA5	protein_coding	0.93	3175	504	567	518	0.93	1.02	1.15
ENSG00000185869.9	ZNF829	protein_coding	0.93	4971	1177	810	1083	1.38	0.93	1.54
ENSG00000121957.8	GPSM2	protein_coding	0.93	7417	2473	1213	1949	1.95	0.93	1.86
ENSG00000175787.12	ZNF169	protein_coding	0.93	2712	593	443	468	1.28	0.93	1.22
ENSG00000065621.10	GSTO2	protein_coding	0.93	6418	2885	1044	1913	2.63	0.93	2.11
ENSG00000131398.9	KCNC3	protein_coding	0.93	5442	959	892	825	1.03	0.93	1.07
ENSG00000196963.2	PCDHB16	protein_coding	0.93	4813	1414	785	931	1.72	0.93	1.37
ENSG00000127311.5	HELB	protein_coding	0.93	3572	664	584	598	1.09	0.93	1.18
ENSG00000213347.6	MXD3	protein_coding	0.93	2268	645	371	467	1.66	0.93	1.46
ENSG00000140807.4	NKD1	protein_coding	0.93	4582	886	746	615	1.13	0.93	0.95
ENSG00000179104.4	TMTC2	protein_coding	0.93	6198	1055	1172	816	1	1.08	0.93
ENSG00000086506.2	HBQ1	protein_coding	0.93	533	158	87	149	1.73	0.93	1.98
ENSG00000187097.8	ENTPD5	protein_coding	0.93	5826	1076	948	1021	1.08	0.93	1.24
ENSG00000185559.9	DLK1	protein_coding	0.93	1695	1669	277	657	5.76	0.93	2.74
ENSG00000124635.7	HIST1H2BJ	protein_coding	0.93	948	408	584	125	2.52	3.51	0.93
ENSG00000186364.7	NUDT17	protein_coding	0.93	1465	385	242	192	1.54	0.94	0.93
ENSG00000091129.15	NRCAM	protein_coding	0.93	6626	1231	1085	1003	1.09	0.93	1.07
ENSG00000182218.5	HHIPL1	protein_coding	0.93	7381	1406	1853	971	1.11	1.43	0.93
ENSG00000137494.9	ANKRD42	protein_coding	0.93	4060	737	682	536	1.06	0.96	0.93
ENSG00000111186.8	WNT5B	protein_coding	0.93	2298	509	545	302	1.3	1.35	0.93
ENSG00000162998.4	FRZB	protein_coding	0.93	3156	732	1018	413	1.36	1.84	0.93
ENSG00000132622.6	HSPA12B	protein_coding	0.94	3138	1811	518	745	3.37	0.94	1.68
ENSG00000125430.4	HS3ST3B1	protein_coding	0.94	5365	2967	880	1346	3.23	0.94	1.77
ENSG00000255994.1	CCDC177	protein_coding	0.94	549	614	91	74	6.54	0.94	0.95
ENSG00000167733.9	HSD11B1L	protein_coding	0.94	1874	992	308	530	3.1	0.94	2
ENSG00000106069.16	CHN2	protein_coding	0.94	3517	691	583	541	1.15	0.94	1.09
ENSG00000129422.9	MTUS1	protein_coding	0.94	6242	999	1219	1165	0.94	1.11	1.32
ENSG00000174564.8	IL20RB	protein_coding	0.94	2040	461	338	297	1.32	0.94	1.03
ENSG00000177570.9	SAMD12	protein_coding	0.94	8861	2067	1457	1653	1.36	0.94	1.32
ENSG00000165105.9	RASEF	protein_coding	0.94	5559	896	1382	1131	0.94	1.42	1.44
ENSG00000176274.6	SLC25A53	protein_coding	0.94	6222	1395	1026	825	1.31	0.94	0.94
ENSG00000254470.2	AP5B1	protein_coding	0.94	4809	1221	795	718	1.48	0.94	1.06
ENSG00000177465.4	ACOT4	protein_coding	0.94	2359	455	387	357	1.13	0.94	1.07
ENSG00000221990.2	C5orf55	protein_coding	0.94	1613	259	470	297	0.94	1.66	1.3
ENSG00000157445.10	CACNA2D3	protein_coding	0.94	3637	629	601	543	1.01	0.94	1.06
ENSG00000102383.9	ZDHHC15	protein_coding	0.94	6001	967	1253	919	0.94	1.19	1.08
ENSG00000064042.13	LIMCH1	protein_coding	0.94	6138	987	3671	1021	0.94	3.41	1.18
ENSG00000254685.2	FPGT	protein_coding	0.94	3422	549	1159	795	0.94	1.93	1.64
ENSG00000243566.2	UPK3B	protein_coding	0.94	1602	1071	536	212	3.91	1.91	0.94
ENSG00000104324.11	CPQ	protein_coding	0.94	1939	313	329	283	0.94	0.97	1.03
ENSG00000175197.6	DDIT3	protein_coding	0.94	1063	299	176	194	1.64	0.94	1.29
ENSG00000128346.6	C22orf23	protein_coding	0.95	1553	608	258	406	2.29	0.95	1.85
ENSG00000258053.1	CTD-2021H9.3	protein_coding	0.95	562	207	94	84	2.15	0.95	1.06
ENSG00000053108.12	FSTL4	protein_coding	0.95	5403	1257	900	947	1.36	0.95	1.24
ENSG00000196150.9	ZNF250	protein_coding	0.95	6358	1390	1057	1060	1.28	0.95	1.18
ENSG00000161921.10	CXCL16	protein_coding	0.95	2216	422	380	298	1.11	0.98	0.95
ENSG00000067191.11	CACNB1	protein_coding	0.95	5296	1204	881	911	1.33	0.95	1.22
ENSG00000103269.9	RHBDL1	protein_coding	0.95	1560	452	260	316	1.69	0.95	1.43
ENSG00000163945.11	UVSSA	protein_coding	0.95	4814	1201	803	866	1.46	0.95	1.27
ENSG00000198680.3	TUSC1	protein_coding	0.95	2460	399	1612	1230	0.95	3.74	3.54
ENSG00000157601.9	MX1	protein_coding	0.95	3451	780	573	690	1.32	0.95	1.41
ENSG00000087085.9	ACHE	protein_coding	0.95	2951	477	1595	450	0.95	3.08	1.08
ENSG00000135248.11	FAM71F1	protein_coding	0.95	1809	1241	520	242	4.01	1.64	0.95
ENSG00000126001.11	CEP250	protein_coding	0.96	8363	4533	1404	2608	3.17	0.96	2.21
ENSG00000111077.13	TENC1	protein_coding	0.96	4981	817	902	926	0.96	1.03	1.31
ENSG00000151773.8	CCDC122	protein_coding	0.96	3460	622	582	641	1.05	0.96	1.31
ENSG00000113749.5	HRH2	protein_coding	0.96	3094	983	523	481	1.86	0.96	1.1
ENSG00000133121.16	STARD13	protein_coding	0.96	5903	1026	998	882	1.02	0.96	1.06
ENSG00000142303.9	ADAMTS10	protein_coding	0.96	4205	874	710	925	1.22	0.96	1.56
ENSG00000198453.8	ZNF568	protein_coding	0.96	3769	618	730	661	0.96	1.1	1.24
ENSG00000196547.10	MAN2A2	protein_coding	0.96	6246	1594	1057	1173	1.49	0.96	1.33
ENSG00000172461.6	FUT9	protein_coding	0.96	12780	2095	2494	2411	0.96	1.11	1.33
ENSG00000197557.6	TTC30A	protein_coding	0.96	5974	1143	1367	815	1.12	1.3	0.96
ENSG00000161544.5	CYGB	protein_coding	0.96	2154	581	438	291	1.58	1.16	0.96
ENSG00000117148.6	ACTL8	protein_coding	0.97	1858	308	495	294	0.97	1.52	1.12
ENSG00000068976.9	PYGM	protein_coding	0.97	3178	1811	542	1128	3.33	0.97	2.51
ENSG00000099625.8	C19orf26	protein_coding	0.97	4252	1797	723	1094	2.47	0.97	1.82
ENSG00000160051.7	IQCC	protein_coding	0.97	2288	645	389	537	1.65	0.97	1.66
ENSG00000242498.3	C15orf38	protein_coding	0.97	2664	1005	454	781	2.21	0.97	2.07
ENSG00000125895.5	TMEM74B	protein_coding	0.97	1728	442	294	312	1.5	0.97	1.28
ENSG00000069702.6	TGFBR3	protein_coding	0.97	6399	1291	1464	875	1.18	1.3	0.97
ENSG00000123146.15	CD97	protein_coding	0.97	3168	524	723	532	0.97	1.3	1.19
ENSG00000232838.3	PET117	protein_coding	0.97	1139	270	211	156	1.39	1.06	0.97
ENSG00000108239.8	TBC1D12	protein_coding	0.97	5259	897	893	757	1	0.97	1.02
ENSG00000175305.12	CCNE2	protein_coding	0.97	3318	551	662	585	0.97	1.14	1.25
ENSG00000256018.1	HIST1H3G	protein_coding	0.97	466	82	157	64	1.03	1.92	0.97
ENSG00000243440.2	AF165138.7	protein_coding	0.97	1144	190	359	160	0.97	1.79	0.99
ENSG00000164002.7	EXO5	protein_coding	0.97	2565	427	615	383	0.97	1.37	1.06
ENSG00000115902.6	SLC1A4	protein_coding	0.97	5782	961	3214	1120	0.97	3.17	1.37
ENSG00000153982.6	GDPD1	protein_coding	0.98	1811	822	312	376	2.65	0.98	1.47
ENSG00000171827.6	ZNF570	protein_coding	0.98	2242	592	385	470	1.54	0.98	1.48
ENSG00000188158.10	NHS	protein_coding	0.98	8753	4571	1501	1638	3.05	0.98	1.32
ENSG00000178343.4	SHISA3	protein_coding	0.98	1969	330	1034	617	0.98	2.99	2.22
ENSG00000119147.5	C2orf40	protein_coding	0.98	794	297	137	202	2.19	0.98	1.8
ENSG00000010818.4	HIVEP2	protein_coding	0.98	9713	1967	1669	1857	1.18	0.98	1.35
ENSG00000166750.5	SLFN5	protein_coding	0.98	10586	2551	1819	1678	1.41	0.98	1.12
ENSG00000137218.6	FRS3	protein_coding	0.98	2167	646	371	461	1.74	0.98	1.5
ENSG00000198556.9	ZNF789	protein_coding	0.98	4250	1142	727	746	1.57	0.98	1.24
ENSG00000179476.3	C14orf28	protein_coding	0.98	3495	779	601	777	1.3	0.98	1.57
ENSG00000182118.5	FAM89A	protein_coding	0.98	1573	342	614	217	1.27	2.23	0.98
ENSG00000239305.2	RNF103	protein_coding	0.98	4558	890	786	997	1.14	0.98	1.55
ENSG00000189190.7	ZNF600	protein_coding	0.98	3826	638	1743	1053	0.98	2.6	1.95
ENSG00000129295.4	LRRC6	protein_coding	0.98	1722	358	309	239	1.22	1.02	0.98
ENSG00000137962.8	ARHGAP29	protein_coding	0.98	8470	1419	2208	1588	0.98	1.49	1.33
ENSG00000251247.5	ZNF345	protein_coding	0.98	3525	593	740	675	0.98	1.2	1.35
ENSG00000205609.8	EIF3CL	protein_coding	0.98	3075	513	608	500	0.98	1.13	1.15
ENSG00000189050.10	RNFT1	protein_coding	0.98	2092	388	376	290	1.08	1.02	0.98
ENSG00000132570.10	PCBD2	protein_coding	0.98	5616	944	1099	788	0.98	1.12	0.99
ENSG00000213398.3	LCAT	protein_coding	0.99	1501	805	260	483	3.14	0.99	2.28
ENSG00000164916.9	FOXK1	protein_coding	0.99	11172	3822	1940	2147	2	0.99	1.36
ENSG00000196083.5	IL1RAP	protein_coding	0.99	4767	1716	826	965	2.1	0.99	1.43
ENSG00000204624.6	PTCHD2	protein_coding	0.99	5194	1104	905	1154	1.24	0.99	1.57
ENSG00000215883.5	CYB5RL	protein_coding	0.99	5635	1409	977	1121	1.46	0.99	1.41
ENSG00000179542.11	SLITRK4	protein_coding	0.99	8553	1590	1485	1591	1.09	0.99	1.32
ENSG00000186280.5	KDM4D	protein_coding	0.99	2975	711	517	635	1.4	0.99	1.51
ENSG00000130720.8	FIBCD1	protein_coding	0.99	3246	1136	563	699	2.05	0.99	1.52
ENSG00000047346.8	FAM214A	protein_coding	0.99	4577	794	795	932	1.01	0.99	1.44
ENSG00000204632.7	HLA-G	protein_coding	0.99	1570	496	273	313	1.85	0.99	1.41
ENSG00000185189.11	NRBP2	protein_coding	0.99	3860	1482	671	851	2.25	0.99	1.56
ENSG00000173083.10	HPSE	protein_coding	0.99	4639	999	802	695	1.26	0.99	1.06
ENSG00000254531.1	AP001816.1	protein_coding	0.99	788	232	137	147	1.72	0.99	1.32
ENSG00000214300.6	SPDYE3	protein_coding	0.99	3174	572	589	446	1.05	1.06	0.99
ENSG00000164128.2	NPY1R	protein_coding	0.99	3026	1541	525	633	2.98	0.99	1.48
ENSG00000176697.14	BDNF	protein_coding	0.99	4765	803	1025	1073	0.99	1.23	1.59
ENSG00000266208.1	CTD-2267D19.3	protein_coding	0.99	2092	364	382	294	1.02	1.04	0.99
ENSG00000150455.9	TIRAP	protein_coding	0.99	2241	378	429	355	0.99	1.09	1.12
ENSG00000185842.10	DNAH14	protein_coding	0.99	13704	2328	2758	2120	0.99	1.15	1.09
ENSG00000234284.2	ZNF879	protein_coding	0.99	3299	568	664	461	1.01	1.15	0.99
ENSG00000182070.4	OR52A1	protein_coding	1	1777	305	568	252	1	1.82	1
ENSG00000130201.3	EXOC3L2	protein_coding	1	1709	810	300	520	2.77	1	2.15
ENSG00000032219.14	ARID4A	protein_coding	1	5867	1590	1029	1143	1.58	1	1.38
ENSG00000159714.6	ZDHHC1	protein_coding	1	2036	743	356	474	2.13	1	1.65
ENSG00000160539.4	PPAPDC3	protein_coding	1	2093	775	368	460	2.17	1	1.55
ENSG00000156968.8	MPV17L	protein_coding	1	5817	1675	1021	1030	1.68	1	1.25
ENSG00000235034.2	C19orf81	protein_coding	1	755	619	132	199	4.79	1	1.86
ENSG00000171843.11	MLLT3	protein_coding	1	6761	1302	1186	1287	1.13	1	1.35
ENSG00000158887.11	MPZ	protein_coding	1	1949	528	341	367	1.58	1	1.33
ENSG00000175414.6	ARL10	protein_coding	1	10841	2408	1920	1538	1.3	1.01	1
ENSG00000103227.14	LMF1	protein_coding	1	3353	1414	587	698	2.47	1	1.47
ENSG00000172137.14	CALB2	protein_coding	1	1455	451	256	361	1.81	1	1.75
ENSG00000123572.12	NRK	protein_coding	1	8035	1377	4772	3215	1	3.39	2.83
ENSG00000188803.10	SHISA6	protein_coding	1.01	7569	2746	1338	1856	2.12	1.01	1.73
ENSG00000135119.10	RNFT2	protein_coding	1.01	3871	1877	683	868	2.84	1.01	1.59
ENSG00000268265.1	AP000304.1	protein_coding	1.01	34	7	6	6	1.2	1.01	1.25
ENSG00000124233.10	SEMG1	protein_coding	1.01	1659	651	294	284	2.29	1.01	1.21
ENSG00000130222.6	GADD45G	protein_coding	1.01	1061	821	188	637	4.52	1.01	4.25
ENSG00000204060.4	FOXO6	protein_coding	1.01	2396	867	424	392	2.12	1.01	1.16
ENSG00000120327.4	PCDHB14	protein_coding	1.01	2780	478	634	499	1.01	1.3	1.27
ENSG00000178700.3	DHFRL1	protein_coding	1.01	4036	705	815	577	1.02	1.15	1.01
ENSG00000029534.15	ANK1	protein_coding	1.01	8323	2989	1480	1885	2.1	1.01	1.6
ENSG00000221946.3	FXYD7	protein_coding	1.01	1109	525	197	163	2.77	1.01	1.04
ENSG00000068079.3	IFI35	protein_coding	1.01	1234	415	219	296	1.97	1.01	1.7
ENSG00000179988.9	PSTK	protein_coding	1.01	3536	992	664	503	1.64	1.07	1.01
ENSG00000049540.12	ELN	protein_coding	1.01	3748	1313	662	828	2.05	1.01	1.56
ENSG00000120519.10	SLC10A7	protein_coding	1.01	3736	645	934	763	1.01	1.43	1.44
ENSG00000075426.7	FOSL2	protein_coding	1.01	6704	1586	1411	953	1.38	1.2	1.01
ENSG00000203909.3	DPPA5	protein_coding	1.02	676	262	121	144	2.27	1.02	1.51
ENSG00000217930.3	PAM16	protein_coding	1.02	804	371	144	263	2.7	1.02	2.31
ENSG00000162687.12	KCNT2	protein_coding	1.02	5856	1545	1049	1619	1.54	1.02	1.95
ENSG00000164588.4	HCN1	protein_coding	1.02	5397	946	1339	1169	1.02	1.41	1.53
ENSG00000111877.13	MCM9	protein_coding	1.02	7589	2112	1362	1340	1.63	1.02	1.25
ENSG00000189366.5	ALG1L	protein_coding	1.02	799	139	241	180	1.02	1.72	1.59
ENSG00000169621.5	APLF	protein_coding	1.02	3895	1007	699	815	1.51	1.02	1.48
ENSG00000143951.11	WDPCP	protein_coding	1.02	5396	2226	1225	776	2.41	1.29	1.02
ENSG00000163235.11	TGFA	protein_coding	1.02	4304	1976	772	850	2.68	1.02	1.4
ENSG00000197857.9	ZNF44	protein_coding	1.02	3228	586	577	573	1.06	1.02	1.26
ENSG00000142765.13	SYTL1	protein_coding	1.02	2673	933	477	541	2.04	1.02	1.43
ENSG00000121350.11	PYROXD1	protein_coding	1.02	3627	797	646	626	1.28	1.02	1.22
ENSG00000154553.9	PDLIM3	protein_coding	1.02	5133	2484	1072	741	2.83	1.19	1.02
ENSG00000158555.10	GDPD5	protein_coding	1.02	4137	1179	1380	596	1.67	1.9	1.02
ENSG00000125285.4	SOX21	protein_coding	1.02	2503	556	448	724	1.3	1.02	2.05
ENSG00000055609.13	KMT2C	protein_coding	1.03	16969	5258	3071	3930	1.81	1.03	1.64
ENSG00000000005.5	TNMD	protein_coding	1.03	1332	617	298	194	2.71	1.28	1.03
ENSG00000196724.8	ZNF418	protein_coding	1.03	3688	948	665	703	1.5	1.03	1.35
ENSG00000067208.10	EVI5	protein_coding	1.03	7385	1960	1333	1645	1.55	1.03	1.58
ENSG00000140459.13	CYP11A1	protein_coding	1.03	1992	661	359	559	1.94	1.03	1.98
ENSG00000245680.5	ZNF585B	protein_coding	1.03	6205	1094	1263	1031	1.03	1.16	1.17
ENSG00000125124.7	BBS2	protein_coding	1.03	6061	2888	1095	1310	2.79	1.03	1.53
ENSG00000197933.8	ZNF823	protein_coding	1.03	2419	587	537	352	1.42	1.27	1.03
ENSG00000197808.7	ZNF461	protein_coding	1.03	3320	584	788	656	1.03	1.35	1.4
ENSG00000157353.12	FUK	protein_coding	1.03	4417	933	796	872	1.24	1.03	1.4
ENSG00000267060.1	PTGES3L	protein_coding	1.03	1899	377	498	276	1.16	1.49	1.03
ENSG00000180336.13	C17orf104	protein_coding	1.04	4596	1750	838	1065	2.23	1.04	1.64
ENSG00000064692.14	SNCAIP	protein_coding	1.04	4972	1138	907	892	1.34	1.04	1.27
ENSG00000197467.9	COL13A1	protein_coding	1.04	3097	1044	563	591	1.97	1.04	1.35
ENSG00000204118.1	NAP1L6	protein_coding	1.04	2043	587	371	570	1.68	1.04	1.97
ENSG00000050327.10	ARHGEF5	protein_coding	1.04	5529	1324	1012	1009	1.4	1.04	1.29
ENSG00000103184.7	SEC14L5	protein_coding	1.04	6443	3387	1178	950	3.07	1.04	1.04
ENSG00000251369.4	ZNF550	protein_coding	1.04	4299	1156	786	1114	1.57	1.04	1.83
ENSG00000128340.10	RAC2	protein_coding	1.04	1475	262	389	378	1.04	1.5	1.81
ENSG00000221916.2	C19orf73	protein_coding	1.04	742	200	135	121	1.58	1.04	1.15
ENSG00000091844.3	RGS17	protein_coding	1.04	7769	1972	1419	1556	1.48	1.04	1.42
ENSG00000162873.10	KLHDC8A	protein_coding	1.04	3168	907	579	563	1.67	1.04	1.26
ENSG00000175087.5	PDIK1L	protein_coding	1.04	4275	964	780	900	1.32	1.04	1.49
ENSG00000122484.8	RPAP2	protein_coding	1.04	16980	3343	3083	2536	1.15	1.04	1.06
ENSG00000072201.9	LNX1	protein_coding	1.04	3747	1025	683	643	1.6	1.04	1.21
ENSG00000170734.7	POLH	protein_coding	1.04	3529	762	644	620	1.26	1.04	1.24
ENSG00000110536.9	PTPMT1	protein_coding	1.04	2269	540	412	352	1.39	1.04	1.1
ENSG00000117262.14	GPR89A	protein_coding	1.04	2692	499	592	396	1.08	1.25	1.04
ENSG00000173137.7	ADCK5	protein_coding	1.04	2013	518	368	329	1.5	1.04	1.16
ENSG00000145248.6	SLC10A4	protein_coding	1.04	1787	439	483	262	1.44	1.54	1.04
ENSG00000177432.6	NAP1L5	protein_coding	1.04	2320	454	423	394	1.14	1.04	1.2
ENSG00000213614.5	HEXA	protein_coding	1.04	6899	1254	1260	1077	1.06	1.04	1.1
ENSG00000128606.8	LRRC17	protein_coding	1.04	1997	386	922	295	1.13	2.63	1.04
ENSG00000137501.12	SYTL2	protein_coding	1.04	6302	1119	2382	1487	1.04	2.15	1.67
ENSG00000198795.6	ZNF521	protein_coding	1.05	4863	2430	893	1745	2.92	1.05	2.54
ENSG00000197892.8	KIF13B	protein_coding	1.05	8705	2714	1607	2021	1.82	1.05	1.64
ENSG00000157927.12	RADIL	protein_coding	1.05	5654	1924	1044	1116	1.99	1.05	1.4
ENSG00000074410.9	CA12	protein_coding	1.05	6402	1743	1175	1014	1.59	1.05	1.12
ENSG00000087303.12	NID2	protein_coding	1.05	4789	2375	885	1247	2.9	1.05	1.84
ENSG00000009790.10	TRAF3IP3	protein_coding	1.05	3298	696	607	609	1.23	1.05	1.31
ENSG00000155966.9	AFF2	protein_coding	1.05	13725	4285	2522	2580	1.83	1.05	1.33
ENSG00000176293.15	ZNF135	protein_coding	1.05	3344	719	618	534	1.26	1.05	1.13
ENSG00000110628.9	SLC22A18	protein_coding	1.05	2632	946	485	577	2.1	1.05	1.55
ENSG00000107518.12	ATRNL1	protein_coding	1.05	8450	2109	1562	1285	1.46	1.05	1.08
ENSG00000100206.5	DMC1	protein_coding	1.05	2357	484	435	464	1.2	1.05	1.39
ENSG00000164010.9	ERMAP	protein_coding	1.05	3940	755	731	584	1.12	1.06	1.05
ENSG00000152778.7	IFIT5	protein_coding	1.05	4013	724	833	807	1.05	1.18	1.42
ENSG00000075945.8	KIFAP3	protein_coding	1.05	4091	793	757	673	1.13	1.05	1.16
ENSG00000110090.8	CPT1A	protein_coding	1.06	5213	943	1485	2334	1.06	1.62	3.17
ENSG00000070886.6	EPHA8	protein_coding	1.06	4926	1755	913	786	2.08	1.06	1.13
ENSG00000138028.10	CGREF1	protein_coding	1.06	1896	884	354	377	2.73	1.06	1.41
ENSG00000069399.8	BCL3	protein_coding	1.06	2029	597	376	373	1.72	1.06	1.3
ENSG00000182645.5	CCDC172	protein_coding	1.06	1690	412	313	254	1.43	1.06	1.06
ENSG00000248511.1	RP11-9B6.1	protein_coding	1.06	589	107	127	112	1.06	1.23	1.34
ENSG00000173889.11	PHC3	protein_coding	1.06	12651	3097	2345	2922	1.43	1.06	1.63
ENSG00000087253.7	LPCAT2	protein_coding	1.06	5377	1250	1003	1018	1.36	1.06	1.34
ENSG00000162069.10	CCDC64B	protein_coding	1.06	3511	1186	654	864	1.98	1.06	1.74
ENSG00000170537.8	TMC7	protein_coding	1.06	4483	1039	834	830	1.36	1.06	1.31
ENSG00000116396.9	KCNC4	protein_coding	1.06	7595	2397	1415	1607	1.85	1.06	1.5
ENSG00000198088.6	NUP62CL	protein_coding	1.06	1746	332	368	262	1.11	1.2	1.06
ENSG00000144668.7	ITGA9	protein_coding	1.06	7861	1788	1533	1173	1.33	1.11	1.06
ENSG00000198865.5	CCDC152	protein_coding	1.06	3422	620	760	1069	1.06	1.27	2.21
ENSG00000164171.6	ITGA2	protein_coding	1.06	7839	1809	1453	1365	1.35	1.06	1.23
ENSG00000269404.2	SPIB	protein_coding	1.06	3785	687	1806	891	1.06	2.72	1.66
ENSG00000113396.8	SLC27A6	protein_coding	1.06	3209	1089	594	675	1.98	1.06	1.49
ENSG00000151689.8	INPP1	protein_coding	1.06	2155	513	443	322	1.39	1.17	1.06
ENSG00000163864.10	NMNAT3	protein_coding	1.07	2447	537	460	709	1.28	1.07	2.05
ENSG00000171956.5	FOXB1	protein_coding	1.07	1670	307	2751	2221	1.07	9.39	9.4
ENSG00000080644.11	CHRNA3	protein_coding	1.07	3196	900	598	638	1.65	1.07	1.41
ENSG00000133019.7	CHRM3	protein_coding	1.07	8773	2564	1644	1837	1.71	1.07	1.48
ENSG00000164683.12	HEY1	protein_coding	1.07	2291	420	620	570	1.07	1.54	1.76
ENSG00000163701.14	IL17RE	protein_coding	1.07	2793	587	525	576	1.23	1.07	1.46
ENSG00000177888.7	ZBTB41	protein_coding	1.07	8468	1947	1593	2121	1.34	1.07	1.77
ENSG00000088808.12	PPP1R13B	protein_coding	1.07	4941	1148	931	914	1.36	1.07	1.31
ENSG00000163728.6	TTC14	protein_coding	1.07	7047	1364	1328	1224	1.13	1.07	1.23
ENSG00000163297.12	ANTXR2	protein_coding	1.07	8256	1517	1968	2354	1.07	1.36	2.02
ENSG00000104892.12	KLC3	protein_coding	1.07	1996	564	374	312	1.65	1.07	1.11
ENSG00000197863.4	ZNF790	protein_coding	1.07	3032	556	837	618	1.07	1.57	1.44
ENSG00000086848.10	ALG9	protein_coding	1.07	4479	864	842	757	1.13	1.07	1.2
ENSG00000100302.6	RASD2	protein_coding	1.08	3409	1256	647	791	2.15	1.08	1.64
ENSG00000171777.11	RASGRP4	protein_coding	1.08	3297	847	622	661	1.5	1.08	1.42
ENSG00000099365.5	STX1B	protein_coding	1.08	4654	2686	879	1214	3.37	1.08	1.84
ENSG00000240771.2	ARHGEF25	protein_coding	1.08	2537	934	481	778	2.15	1.08	2.17
ENSG00000141956.9	PRDM15	protein_coding	1.08	7066	2090	1341	1576	1.73	1.08	1.58
ENSG00000177692.7	DNAJC28	protein_coding	1.08	1623	357	307	256	1.29	1.08	1.12
ENSG00000251322.3	SHANK3	protein_coding	1.08	7371	2952	1401	1730	2.34	1.08	1.66
ENSG00000163689.14	C3orf67	protein_coding	1.08	4097	1130	779	980	1.61	1.08	1.69
ENSG00000196378.7	ZNF34	protein_coding	1.08	2052	722	388	498	2.06	1.08	1.72
ENSG00000182909.5	LENG9	protein_coding	1.08	1913	605	363	371	1.85	1.08	1.37
ENSG00000121898.8	CPXM2	protein_coding	1.08	3540	1204	672	799	1.99	1.08	1.6
[truncated: 11,616 more rows]

## Sheet: S1B_smallRNA transcripts
Table S1B. SmallRNA transcripts present in hESC lines with minimum RPK cut off 0.5 and size ≤250 bp. Related to Figure 1.
ENSEMBL	Gene	Transcript	length	MIN	Counts	Counts	Counts	RPM	RPM	RPM
ID	Symbol	type	bp	RPM	H360p62	H360p66	H9_p38	H360p62	H360p66	H9_p38
ENSG00000256537.1	RP11-785H5.1	pseudogene	201	2.07	1	1	1	2.2	5.07	2.07
ENSG00000216331.1	HIST1H1PS1	pseudogene	205	2.16	1	1	5	2.16	4.97	10.15
ENSG00000222477.1	RNU2-23P	snRNA	194	2.28	1	1	7	2.28	5.25	15.02
ENSG00000211678.2	IGLJ3	IG_J_gene	175	2.38	1	2	1	2.53	11.65	2.38
ENSG00000269458.1	CTD-2579N5.4	pseudogene	170	2.45	1	2	1	2.6	11.99	2.45
ENSG00000269372.1	CTC-513N18.4	pseudogene	176	2.51	1	8	3	2.51	46.33	7.09
ENSG00000260165.1	CTD-2323K18.3	pseudogene	175	2.53	1	13	2	2.53	75.71	4.76
ENSG00000207513.1	RNU1-3	snRNA	163	2.55	1	3	1	2.71	18.76	2.55
ENSG00000254193.1	RP11-585F1.8	pseudogene	144	3.07	1	13	2	3.07	92.01	5.78
ENSG00000221763.1	MIR1289-1	miRNA	143	3.09	1	1	2	3.09	7.13	5.82
ENSG00000207217.1	SNORA42	snoRNA	134	3.11	9	1	1	29.72	7.61	3.11
ENSG00000206612.1	SNORA2A	snoRNA	134	3.11	1	2	1	3.3	15.21	3.11
ENSG00000222426.1	RNU2-50P	snRNA	142	3.12	1	4	6	3.12	28.71	17.59
ENSG00000201512.1	SNORA71C	snoRNA	133	3.13	2	2	1	6.65	15.33	3.13
ENSG00000212396.1	RNA5SP323	rRNA	132	3.15	1	2	1	3.35	15.44	3.15
ENSG00000206947.1	SNORA20	snoRNA	131	3.18	6	1	1	20.27	7.78	3.18
ENSG00000252577.1	SCARNA20	snoRNA	130	3.2	1	3	1	3.4	23.52	3.2
ENSG00000206755.1	SNORA30	snoRNA	128	3.25	3	3	1	10.37	23.89	3.25
ENSG00000222546.1	RNA5SP251	rRNA	136	3.25	1	1	2	3.25	7.49	6.12
ENSG00000252828.1	RNA5SP135	rRNA	124	3.36	2	4	1	7.14	32.88	3.36
ENSG00000200527.1	RNA5SP457	rRNA	123	3.38	1	3	1	3.6	24.86	3.38
ENSG00000252623.1	RNA5SP481	rRNA	121	3.44	2	7	1	7.31	58.96	3.44
ENSG00000202334.1	RNA5SP238	rRNA	119	3.5	1	1	1	3.72	8.56	3.5
ENSG00000199396.1	RNA5S5	rRNA	118	3.53	2	9	1	7.5	77.73	3.53
ENSG00000199910.1	RNA5S10	rRNA	118	3.53	3	7	1	11.25	60.46	3.53
ENSG00000202526.1	RNA5S13	rRNA	118	3.53	2	10	1	7.5	86.37	3.53
ENSG00000202248.1	RNA5SP85	rRNA	118	3.53	2	8	1	7.5	69.1	3.53
ENSG00000199564.1	RNA5SP502	rRNA	118	3.53	1	5	1	3.75	43.18	3.53
ENSG00000199994.1	RNA5SP145	rRNA	124	3.57	1	10	2	3.57	82.19	6.71
ENSG00000202386.1	RNA5SP211	rRNA	116	3.59	1	3	1	3.81	26.36	3.59
ENSG00000212265.1	RNA5SP185	rRNA	113	3.68	2	4	1	7.83	36.08	3.68
ENSG00000200872.1	RNA5SP456	rRNA	113	3.68	1	1	1	3.92	9.02	3.68
ENSG00000199415.1	RNA5SP370	rRNA	120	3.69	1	10	3	3.69	84.93	10.41
ENSG00000202264.1	RNA5SP77	rRNA	119	3.72	1	3	4	3.72	25.69	13.99
ENSG00000200829.1	Y_RNA	misc_RNA	111	3.75	1	1	1	3.99	9.18	3.75
ENSG00000200381.1	RNA5S4	rRNA	118	3.75	1	13	2	3.75	112.28	7.05
ENSG00000202521.1	RNA5S7	rRNA	118	3.75	1	5	2	3.75	43.18	7.05
ENSG00000199874.1	RNA5SP452	rRNA	118	3.75	1	2	4	3.75	17.27	14.11
ENSG00000200587.1	RNA5SP514	rRNA	110	3.78	2	5	1	8.05	46.33	3.78
ENSG00000201415.1	RNA5SP204	rRNA	117	3.78	1	11	11	3.78	95.82	39.13
ENSG00000202092.1	RNA5SP190	rRNA	117	3.78	1	1	2	3.78	8.71	7.12
ENSG00000199245.1	Y_RNA	misc_RNA	108	3.85	2	1	1	8.19	9.44	3.85
ENSG00000202422.1	RNA5SP30	rRNA	114	3.88	1	2	3	3.88	17.88	10.95
ENSG00000202047.1	RNA5SP324	rRNA	107	3.89	3	8	1	12.41	76.2	3.89
ENSG00000200468.1	RNA5SP403	rRNA	107	3.89	1	4	1	4.14	38.1	3.89
ENSG00000222054.1	RNA5SP177	rRNA	106	3.93	4	4	1	16.7	38.46	3.93
ENSG00000212176.1	RNA5SP207	rRNA	106	3.93	4	8	1	16.7	76.92	3.93
ENSG00000199985.1	RNA5SP264	rRNA	106	3.93	1	1	1	4.17	9.61	3.93
ENSG00000238899.1	snoU13	snoRNA	103	4.04	8	1	1	34.37	9.89	4.04
ENSG00000199756.1	Y_RNA	misc_RNA	109	4.06	1	1	4	4.06	9.35	15.27
ENSG00000252246.1	RNA5SP92	rRNA	109	4.06	1	2	2	4.06	18.7	7.64
ENSG00000206790.1	Y_RNA	misc_RNA	102	4.08	1	1	1	4.34	9.99	4.08
ENSG00000202027.1	Y_RNA	misc_RNA	108	4.1	1	1	2	4.1	9.44	7.71
ENSG00000222578.1	RNA5SP345	rRNA	107	4.14	1	3	3	4.14	28.57	11.67
ENSG00000207186.1	RNA5SP122	rRNA	107	4.14	1	2	2	4.14	19.05	7.78
ENSG00000200601.1	RNA5SP50	rRNA	106	4.17	1	9	3	4.17	86.53	11.78
ENSG00000206932.1	RNU6-4P	snRNA	106	4.17	1	2	2	4.17	19.23	7.85
ENSG00000201096.1	RNA5SP387	rRNA	105	4.21	1	7	3	4.21	67.94	11.89
ENSG00000207342.1	Y_RNA	misc_RNA	98	4.25	1	1	1	4.52	10.4	4.25
ENSG00000264249.1	MIR3912	miRNA	104	4.25	1	1	3	4.25	9.8	12.01
ENSG00000212308.1	RNA5SP23	rRNA	104	4.25	1	1	2	4.25	9.8	8
ENSG00000251890.1	RNA5SP497	rRNA	96	4.34	1	2	1	4.61	21.23	4.34
ENSG00000252759.1	Y_RNA	misc_RNA	95	4.66	1	7	9	4.66	75.1	39.43
ENSG00000199214.1	Y_RNA	misc_RNA	87	4.78	1	1	1	5.09	11.71	4.78
ENSG00000222552.1	RNA5SP60	rRNA	86	4.84	1	1	1	5.15	11.85	4.84
ENSG00000207629.1	MIR526A1	miRNA	84	4.96	5	1	1	26.34	12.13	4.96
ENSG00000264084.1	MIR5688	miRNA	82	5.08	1	1	1	5.4	12.43	5.08
ENSG00000222076.1	RNU2-3P	snRNA	190	5.36	14	1	13	32.6	5.36	28.48
ENSG00000199020.1	MIR381	miRNA	74	5.62	2	1	1	11.96	13.77	5.62
ENSG00000199575.1	SNORD114-1	snoRNA	71	5.86	1	1	1	6.23	14.35	5.86
tRNA-Asn-AAT	tRNA-Asn-AAT	tRNA	75	5.9	1	2	5	5.9	27.18	27.75
ENSG00000200792.1	SNORA80	snoRNA	135	6.17	8	1	2	26.22	7.55	6.17
ENSG00000252947.1	SCARNA1	snoRNA	165	6.18	6	1	8	16.09	6.18	20.18
ENSG00000199787.1	SNORA42	snoRNA	134	6.21	9	1	2	29.72	7.61	6.21
ENSG00000272344.1	SNORD114-21	snoRNA	71	6.23	1	1	3	6.23	14.35	17.59
ENSG00000201558.1	RNVU1-6	snRNA	163	6.25	5	1	13	13.57	6.25	33.2
ENSG00000199266.1	SNORA60	snoRNA	133	6.26	3	1	2	9.98	7.66	6.26
ENSG00000238961.1	SNORA47	snoRNA	137	6.46	2	2	4	6.46	14.88	12.15
ENSG00000207233.1	SNORA37	snoRNA	128	6.5	4	10	2	13.83	79.62	6.5
ENSG00000207837.1	MIR517B	miRNA	66	6.7	1	3	10	6.7	46.33	63.07
ENSG00000211834.1	TRAJ57	TR_J_gene	62	6.71	5	3	1	35.68	49.31	6.71
ENSG00000185275.6	CD24P4	pseudogene	242	6.88	9	2	4	16.46	8.42	6.88
ENSG00000207468.1	SNORA19	snoRNA	127	6.97	2	3	3	6.97	24.07	9.83
ENSG00000201588.1	RNA5S2	rRNA	118	7.05	2	9	2	7.5	77.73	7.05
ENSG00000201518.1	RNA5SP513	rRNA	117	7.12	3	2	2	11.35	17.42	7.12
ENSG00000212443.1	SNORA53	snoRNA	248	7.14	4	4	12	7.14	16.44	20.14
ENSG00000267433.1	CTD-2057D4.2	pseudogene	173	7.22	3	10	3	7.67	58.91	7.22
ENSG00000200890.1	RNA5SP99	rRNA	113	7.37	3	2	2	11.75	18.04	7.37
ENSG00000206651.1	Y_RNA	misc_RNA	112	7.43	3	2	2	11.85	18.2	7.43
ENSG00000207313.1	SNORA2B	snoRNA	136	7.49	7	1	3	22.77	7.49	9.18
ENSG00000199352.1	RNA5S1	rRNA	118	7.5	2	10	3	7.5	86.37	10.58
ENSG00000200624.1	RNA5S6	rRNA	118	7.5	2	10	4	7.5	86.37	14.11
ENSG00000199334.1	RNA5S11	rRNA	118	7.5	2	3	4	7.5	25.91	14.11
ENSG00000207732.1	MIR218-1	miRNA	109	7.64	6	3	2	24.36	28.05	7.64
ENSG00000238835.1	SCARNA18	snoRNA	133	7.66	11	1	8	36.6	7.66	25.04
ENSG00000202056.1	RNA5SP19	rRNA	108	7.71	6	4	2	24.58	37.75	7.71
ENSG00000200741.1	RNA5SP161	rRNA	114	7.76	2	5	5	7.76	44.7	18.26
ENSG00000252231.1	RNA5SP67	rRNA	130	7.84	3	1	3	10.21	7.84	9.61
ENSG00000251733.1	SCARNA8	snoRNA	130	7.84	19	1	17	64.67	7.84	54.43
ENSG00000252001.1	RNA5SP303	rRNA	129	7.9	8	1	6	27.44	7.9	19.36
ENSG00000207924.1	MIR196A2	miRNA	109	8.12	2	7	12	8.12	65.45	45.82
ENSG00000201035.1	RNA5SP469	rRNA	108	8.19	2	6	9	8.19	56.62	34.69
ENSG00000264342.1	MIR3660	miRNA	99	8.41	4	6	2	17.88	61.77	8.41
ENSG00000252653.1	RNA5SP444	rRNA	105	8.43	2	7	6	8.43	67.94	23.78
ENSG00000223238.1	RNA5SP294	rRNA	98	8.49	2	4	2	9.03	41.6	8.49
ENSG00000258273.1	RP11-370I10.4	pseudogene	146	8.55	5	7	3	15.15	48.86	8.55
ENSG00000212171.1	RNA5SP86	rRNA	97	8.58	3	1	2	13.69	10.51	8.58
ENSG00000200115.1	RNA5SP440	rRNA	118	8.64	4	1	6	15	8.64	21.16
ENSG00000263729.1	RP11-746M1.8	pseudogene	144	8.67	4	6	3	12.29	42.47	8.67
ENSG00000223203.1	RNA5SP221	rRNA	102	8.68	2	1	3	8.68	9.99	12.24
ENSG00000223138.1	RNA5SP450	rRNA	101	8.76	2	6	7	8.76	60.54	28.85
ENSG00000199843.1	RNA5SP358	rRNA	116	8.79	15	1	7	57.22	8.79	25.12
ENSG00000201532.1	RNA5SP194	rRNA	112	9.1	6	1	3	23.7	9.1	11.15
ENSG00000200275.1	RNA5SP199	rRNA	91	9.15	4	8	2	19.45	89.6	9.15
ENSG00000254190.1	RP11-267M23.5	pseudogene	144	9.22	3	5	4	9.22	35.39	11.56
ENSG00000199303.1	Y_RNA	misc_RNA	110	9.27	7	1	7	28.16	9.27	26.49
ENSG00000253697.1	RP11-1081K18.1	pseudogene	143	9.28	3	7	5	9.28	49.89	14.55
ENSG00000207647.1	MIR153-1	miRNA	89	9.35	2	1	2	9.94	11.45	9.35
ENSG00000202054.1	RNA5SP152	rRNA	109	9.35	5	1	4	20.3	9.35	15.27
ENSG00000222920.1	RNA5SP29	rRNA	105	9.71	6	1	3	25.28	9.71	11.89
ENSG00000200127.1	Y_RNA	misc_RNA	91	9.72	2	1	6	9.72	11.2	27.44
ENSG00000212402.1	SNORA74B	snoRNA	200	10.19	9	2	8	19.91	10.19	16.65
ENSG00000266239.1	MIR3605	miRNA	99	10.29	6	1	13	26.82	10.29	54.66
ENSG00000266372.1	AC092849.1	miRNA	85	10.41	2	1	7	10.41	11.99	34.28
ENSG00000201355.1	RNA5S14	rRNA	118	10.58	3	11	3	11.25	95.01	10.58
ENSG00000200370.1	RNA5S17	rRNA	118	10.58	6	8	3	22.5	69.1	10.58
ENSG00000200343.1	RNA5S8	rRNA	118	10.58	5	8	3	18.75	69.1	10.58
ENSG00000200537.1	RNY4P6	misc_RNA	95	10.73	12	1	5	55.89	10.73	21.91
ENSG00000239127.1	SNORD125	snoRNA	95	10.73	14	1	13	65.21	10.73	56.96
ENSG00000199523.1	RNA5SP226	rRNA	114	10.95	4	4	3	15.53	35.76	10.95
ENSG00000207807.1	MIR95	miRNA	80	11.06	2	2	4	11.06	25.48	20.81
ENSG00000272435.1	5S_rRNA	rRNA	118	11.25	3	5	8	11.25	43.18	28.22
ENSG00000199337.1	RNA5S3	rRNA	118	11.25	3	10	5	11.25	86.37	17.64
ENSG00000200036.1	RNA5SP65	rRNA	118	11.25	3	3	7	11.25	25.91	24.69
ENSG00000201925.1	RNA5S15	rRNA	118	11.25	3	4	4	11.25	34.55	14.11
ENSG00000216099.1	MIR889	miRNA	78	11.35	2	1	3	11.35	13.07	16.01
ENSG00000207933.2	MIR9-1	miRNA	107	11.67	3	2	3	12.41	19.05	11.67
ENSG00000258154.1	RP11-44N21.2	pseudogene	174	11.96	5	21	5	12.72	123	11.96
ENSG00000221227.1	MIR1305	miRNA	85	11.99	3	1	4	15.62	11.99	19.59
ENSG00000231587.1	SNORD62B	snoRNA	85	11.99	4	1	5	20.82	11.99	24.48
ENSG00000222509.1	Y_RNA	misc_RNA	104	12.01	3	2	3	12.76	19.6	12.01
ENSG00000251668.1	RP11-466P24.5	pseudogene	173	12.03	5	7	5	12.79	41.24	12.03
ENSG00000206905.1	Y_RNA	misc_RNA	103	12.12	3	3	3	12.89	29.68	12.12
ENSG00000200058.1	RNA5SP218	rRNA	108	12.29	3	61	5	12.29	575.64	19.27
ENSG00000206633.1	SNORA80B	snoRNA	135	12.33	8	4	4	26.22	30.2	12.33
ENSG00000251770.1	RNA5SP486	rRNA	82	12.43	10	1	10	53.96	12.43	50.76
ENSG00000221430.1	MIR1294	miRNA	141	12.55	4	4	7	12.55	28.91	20.66
ENSG00000221445.1	MIR1301	miRNA	81	12.58	6	1	12	32.78	12.58	61.66
ENSG00000201628.1	RNU4-7P	snRNA	140	12.64	4	2	7	12.64	14.56	20.81
ENSG00000252866.1	RNA5SP243	rRNA	34	13.01	1	5	5	13.01	149.88	61.21
ENSG00000252301.1	RNA5SP134	rRNA	95	13.14	3	5	3	13.97	53.64	13.14
ENSG00000202354.1	RNY3	misc_RNA	101	13.14	3	2	4	13.14	20.18	16.48
ENSG00000200208.1	Y_RNA	misc_RNA	101	13.14	3	2	4	13.14	20.18	16.48
ENSG00000266007.1	AP000318.1	miRNA	63	13.21	3	1	2	21.07	16.18	13.21
ENSG00000222806.1	RNA5SP225	rRNA	134	13.21	4	2	6	13.21	15.21	18.64
ENSG00000222355.1	RNU2-29P	snRNA	188	13.28	18	6	6	42.37	32.53	13.28
ENSG00000199934.1	SNORD81	snoRNA	76	13.41	8	1	4	46.58	13.41	21.91
ENSG00000207349.1	RNVU1-17	snRNA	163	13.57	5	8	7	13.57	50.02	17.88
ENSG00000200310.1	RNA5SP215	rRNA	121	13.76	7	4	4	25.6	33.69	13.76
ENSG00000207948.1	MIR328	miRNA	74	13.77	5	1	7	29.9	13.77	39.37
ENSG00000265213.1	MIR3684	miRNA	73	13.96	4	1	4	24.25	13.96	22.81
ENSG00000263511.1	MIR5699	miRNA	89	14.92	3	2	4	14.92	22.9	18.71
ENSG00000223001.1	RNU2-61P	snRNA	190	16.09	31	3	26	72.19	16.09	56.96
ENSG00000222810.1	RNU2-68P	snRNA	190	16.09	14	3	17	32.6	16.09	37.24
ENSG00000202411.1	RNA5SP259	rRNA	108	16.39	4	5	11	16.39	47.18	42.39
ENSG00000212277.1	SNORD43	snoRNA	62	16.44	4	1	6	28.55	16.44	40.28
hsa-miR-4685-5p	hsa-miR-4685-5p	mirbase.miRNA	25	16.65	8	9	1	141.59	366.9	16.65
ENSG00000263380.1	AC096534.1	miRNA	75	16.65	6	14	3	35.4	190.24	16.65
ENSG00000202408.1	RNU1-122P	snRNA	150	16.65	16	3	6	47.2	20.38	16.65
ENSG00000265828.1	MIR3939	miRNA	105	16.86	4	7	55	16.86	67.94	218.03
tRNA-Ile-ATC	tRNA-Ile-ATC	tRNA	73	17.11	3	15	3	18.18	209.42	17.11
ENSG00000200626.1	RNA5SP325	rRNA	129	17.15	5	122	9	17.15	963.86	29.04
hsa-miR-4706	hsa-miR-4706	mirbase.miRNA	24	17.34	1	3	1	18.44	127.4	17.34
hsa-miR-612	hsa-miR-612	mirbase.miRNA	24	17.34	2	9	1	36.87	382.19	17.34
ENSG00000199270.1	RNA5S12	rRNA	118	17.64	7	14	5	26.25	120.92	17.64
ENSG00000239021.1	RNA5SP246	rRNA	118	17.64	7	4	5	26.25	34.55	17.64
ENSG00000200510.1	RNY4P2	misc_RNA	94	17.71	4	2	4	18.83	21.68	17.71
ENSG00000201839.1	SNORD114-3	snoRNA	74	17.94	3	2	4	17.94	27.54	22.5
hsa-miR-5002-5p	hsa-miR-5002-5p	mirbase.miRNA	23	18.1	7	14	1	134.67	620.36	18.1
hsa-miR-3692-5p	hsa-miR-3692-5p	mirbase.miRNA	23	18.1	2	2	1	38.48	88.62	18.1
ENSG00000200473.1	RNA5SP507	rRNA	120	18.44	5	7	12	18.44	59.45	41.62
ENSG00000201240.1	SNORD114-9	snoRNA	71	18.7	3	23	34	18.7	330.15	199.32
ENSG00000199839.1	RNA5SP150	rRNA	118	18.75	5	6	21	18.75	51.82	74.08
ENSG00000202257.1	RNA5S16	rRNA	118	18.75	5	10	7	18.75	86.37	24.69
hsa-miR-512-5p	hsa-miR-512-5p	mirbase.miRNA	22	18.92	8	16	1	160.9	741.21	18.92
hsa-miR-618	hsa-miR-618	mirbase.miRNA	22	18.92	9	7	1	181.02	324.28	18.92
hsa-miR-346	hsa-miR-346	mirbase.miRNA	22	18.92	22	4	1	442.48	185.3	18.92
hsa-miR-5589-3p	hsa-miR-5589-3p	mirbase.miRNA	22	18.92	4	11	1	80.45	509.58	18.92
hsa-miR-3139	hsa-miR-3139	mirbase.miRNA	22	18.92	12	3	1	241.35	138.98	18.92
hsa-miR-4758-5p	hsa-miR-4758-5p	mirbase.miRNA	22	18.92	1	2	1	20.11	92.65	18.92
hsa-miR-323b-5p	hsa-miR-323b-5p	mirbase.miRNA	22	18.92	4	1	1	80.45	46.33	18.92
ENSG00000207523.1	SNORA66	snoRNA	132	18.92	10	13	6	33.52	100.37	18.92
ENSG00000199366.1	Y_RNA	misc_RNA	105	19.41	14	2	9	59	19.41	35.68
hsa-miR-548a-5p	hsa-miR-548a-5p	mirbase.miRNA	21	19.82	5	2	1	105.35	97.06	19.82
hsa-miR-374c-3p	hsa-miR-374c-3p	mirbase.miRNA	21	19.82	1	1	1	21.07	48.53	19.82
hsa-miR-759	hsa-miR-759	mirbase.miRNA	21	19.82	11	12	1	231.78	582.38	19.82
hsa-miR-3622a-5p	hsa-miR-3622a-5p	mirbase.miRNA	21	19.82	1	16	1	21.07	776.5	19.82
hsa-miR-24-1-5p	hsa-miR-24-1-5p	mirbase.miRNA	21	19.82	6	1	1	126.42	48.53	19.82
hsa-miR-4750	hsa-miR-4750	mirbase.miRNA	21	19.82	3	2	1	63.21	97.06	19.82
hsa-miR-4776-5p	hsa-miR-4776-5p	mirbase.miRNA	21	19.82	4	14	1	84.28	679.44	19.82
hsa-miR-509-3-5p	hsa-miR-509-3-5p	mirbase.miRNA	21	19.82	4	12	1	84.28	582.38	19.82
hsa-miR-4772-5p	hsa-miR-4772-5p	mirbase.miRNA	21	19.82	8	12	1	168.56	582.38	19.82
hsa-miR-4774-5p	hsa-miR-4774-5p	mirbase.miRNA	21	19.82	24	4	1	505.69	194.13	19.82
hsa-miR-3193	hsa-miR-3193	mirbase.miRNA	21	19.82	5	5	1	105.35	242.66	19.82
hsa-miR-3135a	hsa-miR-3135a	mirbase.miRNA	21	19.82	2	5	1	42.14	242.66	19.82
hsa-miR-5007-5p	hsa-miR-5007-5p	mirbase.miRNA	21	19.82	6	4	1	126.42	194.13	19.82
hsa-miR-223-5p	hsa-miR-223-5p	mirbase.miRNA	21	19.82	5	6	1	105.35	291.19	19.82
hsa-miR-4677-5p	hsa-miR-4677-5p	mirbase.miRNA	21	19.82	5	2	1	105.35	97.06	19.82
hsa-miR-4653-5p	hsa-miR-4653-5p	mirbase.miRNA	21	19.82	6	3	1	126.42	145.59	19.82
hsa-miR-23a-5p	hsa-miR-23a-5p	mirbase.miRNA	21	19.82	9	1	1	189.64	48.53	19.82
hsa-miR-4689	hsa-miR-4689	mirbase.miRNA	21	19.82	4	5	1	84.28	242.66	19.82
hsa-miR-548as-5p	hsa-miR-548as-5p	mirbase.miRNA	21	19.82	5	5	1	105.35	242.66	19.82
hsa-miR-4729	hsa-miR-4729	mirbase.miRNA	21	19.82	10	2	1	210.71	97.06	19.82
hsa-miR-200c-5p	hsa-miR-200c-5p	mirbase.miRNA	21	19.82	3	5	1	63.21	242.66	19.82
hsa-miR-766-5p	hsa-miR-766-5p	mirbase.miRNA	21	19.82	3	4	1	63.21	194.13	19.82
hsa-miR-590-5p	hsa-miR-590-5p	mirbase.miRNA	21	19.82	2	1	1	42.14	48.53	19.82
ENSG00000222427.1	RNA5SP338	rRNA	84	19.82	4	8	4	21.07	97.06	19.82
hsa-miR-3185	hsa-miR-3185	mirbase.miRNA	22	20.11	1	2	128	20.11	92.65	2421.73
hsa-miR-3679-5p	hsa-miR-3679-5p	mirbase.miRNA	22	20.11	1	14	3	20.11	648.56	56.76
hsa-miR-3591-5p	hsa-miR-3591-5p	mirbase.miRNA	22	20.11	1	16	8	20.11	741.21	151.36
hsa-miR-3187-5p	hsa-miR-3187-5p	mirbase.miRNA	22	20.11	1	13	20	20.11	602.23	378.39
hsa-miR-3162-5p	hsa-miR-3162-5p	mirbase.miRNA	22	20.11	1	1	6	20.11	46.33	113.52
ENSG00000210140.1	MT-TC	Mt_tRNA	65	20.42	3	8	14	20.42	125.44	89.65
hsa-miR-1302	hsa-miR-1302	mirbase.miRNA	20	20.81	62	3	1	1371.69	152.87	20.81
hsa-miR-3926	hsa-miR-3926	mirbase.miRNA	20	20.81	8	15	1	176.99	764.37	20.81
hsa-miR-378h	hsa-miR-378h	mirbase.miRNA	20	20.81	8	5	1	176.99	254.79	20.81
hsa-miR-4727-5p	hsa-miR-4727-5p	mirbase.miRNA	20	20.81	12	10	1	265.49	509.58	20.81
hsa-miR-4800-5p	hsa-miR-4800-5p	mirbase.miRNA	20	20.81	1	11	1	22.12	560.54	20.81
hsa-miR-5006-5p	hsa-miR-5006-5p	mirbase.miRNA	20	20.81	4	9	1	88.5	458.62	20.81
hsa-miR-554	hsa-miR-554	mirbase.miRNA	20	20.81	5	2	1	110.62	101.92	20.81
hsa-miR-4743	hsa-miR-4743	mirbase.miRNA	20	20.81	9	11	1	199.12	560.54	20.81
hsa-miR-5571-5p	hsa-miR-5571-5p	mirbase.miRNA	20	20.81	6	6	1	132.74	305.75	20.81
hsa-miR-1202	hsa-miR-1202	mirbase.miRNA	20	20.81	1	8	1	22.12	407.66	20.81
hsa-miR-2964a-5p	hsa-miR-2964a-5p	mirbase.miRNA	20	20.81	6	3	1	132.74	152.87	20.81
hsa-miR-1206	hsa-miR-1206	mirbase.miRNA	20	20.81	4	13	1	88.5	662.45	20.81
hsa-miR-509-5p	hsa-miR-509-5p	mirbase.miRNA	20	20.81	4	11	1	88.5	560.54	20.81
hsa-miR-4277	hsa-miR-4277	mirbase.miRNA	20	20.81	3	8	1	66.37	407.66	20.81
hsa-miR-3130-5p	hsa-miR-3130-5p	mirbase.miRNA	20	20.81	12	1	1	265.49	50.96	20.81
hsa-miR-4718	hsa-miR-4718	mirbase.miRNA	20	20.81	7	1	1	154.87	50.96	20.81
hsa-miR-5579-5p	hsa-miR-5579-5p	mirbase.miRNA	20	20.81	20	2	1	442.48	101.92	20.81
hsa-miR-2116-5p	hsa-miR-2116-5p	mirbase.miRNA	20	20.81	5	3	1	110.62	152.87	20.81
hsa-miR-4708-5p	hsa-miR-4708-5p	mirbase.miRNA	20	20.81	9	1	1	199.12	50.96	20.81
hsa-miR-4666a-5p	hsa-miR-4666a-5p	mirbase.miRNA	20	20.81	4	2	1	88.5	101.92	20.81
hsa-miR-3668	hsa-miR-3668	mirbase.miRNA	20	20.81	4	2	1	88.5	101.92	20.81
hsa-miR-4464	hsa-miR-4464	mirbase.miRNA	20	20.81	7	2	1	154.87	101.92	20.81
hsa-miR-3121-5p	hsa-miR-3121-5p	mirbase.miRNA	21	21.07	1	18	59	21.07	873.57	1169.42
hsa-miR-5582-5p	hsa-miR-5582-5p	mirbase.miRNA	21	21.07	1	12	3	21.07	582.38	59.46
hsa-miR-4431	hsa-miR-4431	mirbase.miRNA	21	21.07	1	3	9	21.07	145.59	178.39
hsa-miR-506-5p	hsa-miR-506-5p	mirbase.miRNA	21	21.07	1	5	2	21.07	242.66	39.64
hsa-miR-4509	hsa-miR-4509	mirbase.miRNA	21	21.07	1	4	11	21.07	194.13	218.03
hsa-miR-3148	hsa-miR-3148	mirbase.miRNA	21	21.07	1	9	12	21.07	436.78	237.85
hsa-miR-3689f	hsa-miR-3689f	mirbase.miRNA	21	21.07	1	11	6	21.07	533.85	118.92
hsa-miR-5581-5p	hsa-miR-5581-5p	mirbase.miRNA	21	21.07	1	5	9	21.07	242.66	178.39
hsa-miR-19b-2-5p	hsa-miR-19b-2-5p	mirbase.miRNA	21	21.07	1	7	7	21.07	339.72	138.74
hsa-miR-4700-5p	hsa-miR-4700-5p	mirbase.miRNA	21	21.07	1	10	7	21.07	485.31	138.74
hsa-miR-491-5p	hsa-miR-491-5p	mirbase.miRNA	21	21.07	1	4	5	21.07	194.13	99.1
hsa-miR-4537	hsa-miR-4537	mirbase.miRNA	21	21.07	1	1	3	21.07	48.53	59.46
ENSG00000201592.1	snoU2_19	snoRNA	79	21.08	9	5	4	50.41	64.5	21.08
ENSG00000200839.1	RNA5SP48	rRNA	125	21.24	6	5	8	21.24	40.77	26.64
ENSG00000207649.1	MIR138-2	miRNA	83	21.32	4	2	10	21.32	24.56	50.15
ENSG00000263834.1	MIR4635	miRNA	78	21.35	5	3	4	28.36	39.2	21.35
ENSG00000249784.1	SCARNA22	snoRNA	124	21.41	6	8	11	21.41	65.75	36.92
hsa-miR-4737	hsa-miR-4737	mirbase.miRNA	19	21.91	5	2	1	116.44	107.28	21.91
hsa-miR-1282	hsa-miR-1282	mirbase.miRNA	19	21.91	3	2	1	69.87	107.28	21.91
hsa-miR-609	hsa-miR-609	mirbase.miRNA	19	21.91	6	6	1	139.73	321.84	21.91
hsa-miR-591	hsa-miR-591	mirbase.miRNA	19	21.91	1	2	1	23.29	107.28	21.91
hsa-miR-1179	hsa-miR-1179	mirbase.miRNA	20	22.12	1	16	16	22.12	815.33	332.99
hsa-miR-650	hsa-miR-650	mirbase.miRNA	20	22.12	1	12	7	22.12	611.5	145.68
hsa-miR-4525	hsa-miR-4525	mirbase.miRNA	20	22.12	1	3	7	22.12	152.87	145.68
hsa-miR-4638-5p	hsa-miR-4638-5p	mirbase.miRNA	20	22.12	1	1	9	22.12	50.96	187.31
hsa-miR-337-5p	hsa-miR-337-5p	mirbase.miRNA	20	22.12	1	1	4	22.12	50.96	83.25
ENSG00000199771.1	RNA5SP426	rRNA	120	22.12	6	14	32	22.12	118.9	111
ENSG00000228253.1	MT-ATP8	protein_coding	206	22.23	13	15	11	27.92	74.21	22.23
ENSG00000200816.1	SNORA38	snoRNA	131	22.24	11	7	7	37.15	54.46	22.24
ENSG00000199092.2	MIR410	miRNA	79	22.4	4	4	5	22.4	51.6	26.34
ENSG00000201861.1	RNA5SP298	rRNA	110	22.7	10	8	6	40.23	74.12	22.7
hsa-miR-1261	hsa-miR-1261	mirbase.miRNA	18	23.12	7	2	1	172.08	113.24	23.12
hsa-miR-3622b-5p	hsa-miR-3622b-5p	mirbase.miRNA	19	23.29	1	9	4	23.29	482.76	87.63
hsa-miR-4784	hsa-miR-4784	mirbase.miRNA	19	23.29	1	8	4	23.29	429.12	87.63
hsa-miR-4701-3p	hsa-miR-4701-3p	mirbase.miRNA	19	23.29	1	10	6	23.29	536.4	131.44
ENSG00000201229.1	SNORA63	snoRNA	131	23.34	10	3	9	33.78	23.34	28.6
ENSG00000222370.1	SNORA36B	snoRNA	130	23.52	14	3	8	47.65	23.52	25.61
ENSG00000201920.1	RNA5SP442	rRNA	106	23.56	9	3	6	37.57	28.84	23.56
ENSG00000200534.1	SNORA33	snoRNA	129	23.7	30	3	17	102.9	23.7	54.85
ENSG00000200367.1	SNORD113-8	snoRNA	73	24.25	4	4	35	24.25	55.84	199.56
ENSG00000201822.1	RNA5SP149	rRNA	91	24.31	5	7	7	24.31	78.4	32.02
ENSG00000207501.1	RNVU1-14	snRNA	163	24.43	9	7	16	24.43	43.77	40.86
hsa-miR-4710	hsa-miR-4710	mirbase.miRNA	17	24.48	1	8	1	26.03	479.61	24.48
hsa-miR-4314	hsa-miR-4314	mirbase.miRNA	17	24.48	4	5	1	104.11	299.75	24.48
hsa-miR-4282	hsa-miR-4282	mirbase.miRNA	17	24.48	4	7	1	104.11	419.65	24.48
ENSG00000207695.1	MIR184	miRNA	83	24.56	20	2	28	106.62	24.56	140.42
hsa-miR-4659b-5p	hsa-miR-4659b-5p	mirbase.miRNA	18	24.58	1	3	128	24.58	169.86	2959.89
hsa-miR-4327	hsa-miR-4327	mirbase.miRNA	18	24.58	1	4	59	24.58	226.48	1364.32
hsa-miR-648	hsa-miR-648	mirbase.miRNA	18	24.58	1	28	6	24.58	1585.36	138.74
ENSG00000208892.1	SNORA49	snoRNA	135	24.67	16	4	8	52.44	30.2	24.67
ENSG00000207789.1	MIR26A2	miRNA	83	25.07	10	3	5	53.31	36.84	25.07
ENSG00000221214.1	MIR548E	miRNA	87	25.43	5	6	13	25.43	70.29	62.2
ENSG00000221288.1	MIR663B	miRNA	114	25.56	11	3	7	42.7	26.82	25.56
ENSG00000199480.1	RNA5SP389	rRNA	114	25.56	12	14	7	46.58	125.16	25.56
hsa-miR-4275	hsa-miR-4275	mirbase.miRNA	16	26.01	4	2	1	110.62	127.4	26.01
hsa-miR-4258	hsa-miR-4258	mirbase.miRNA	16	26.01	19	2	1	525.45	127.4	26.01
hsa-miR-4255	hsa-miR-4255	mirbase.miRNA	16	26.01	8	7	1	221.24	445.88	26.01
hsa-miR-4456	hsa-miR-4456	mirbase.miRNA	16	26.01	2	1	1	55.31	63.7	26.01
hsa-miR-4434	hsa-miR-4434	mirbase.miRNA	17	26.03	1	2	12	26.03	119.9	293.81
hsa-miR-5703	hsa-miR-5703	mirbase.miRNA	17	26.03	1	3	6	26.03	179.85	146.91
ENSG00000222383.1	RNA5SP203	rRNA	135	26.22	8	9	12	26.22	67.94	37
ENSG00000223125.1	RNU2-32P	snRNA	190	26.29	16	7	12	37.26	37.55	26.29
ENSG00000202324.1	RNA5SP366	rRNA	122	27.29	12	11	8	43.52	91.89	27.29
ENSG00000207475.1	SNORA42	snoRNA	136	27.54	37	9	9	120.38	67.44	27.54
hsa-miR-4443	hsa-miR-4443	mirbase.miRNA	16	27.66	1	3	6	27.66	191.09	156.09
hsa-miR-4316	hsa-miR-4316	mirbase.miRNA	16	27.66	1	4	9	27.66	254.79	234.13
hsa-miR-4251	hsa-miR-4251	mirbase.miRNA	16	27.66	1	2	6	27.66	127.4	156.09
ENSG00000221516.1	AP002806.1	miRNA	80	27.66	5	34	6	27.66	433.14	31.22
ENSG00000201457.1	SNORA55	snoRNA	134	27.96	12	4	9	39.63	30.42	27.96
ENSG00000253051.1	SNORA31	snoRNA	133	28.17	15	7	9	49.9	53.64	28.17
ENSG00000202048.1	SNORD114-20	snoRNA	71	28.71	5	2	9	31.16	28.71	52.76
ENSG00000223046.1	RNA5SP369	rRNA	107	28.95	7	10	8	28.95	95.25	31.12
hsa-miR-4267	hsa-miR-4267	mirbase.miRNA	15	29.5	1	10	2	29.5	679.44	55.5
hsa-miR-4261	hsa-miR-4261	mirbase.miRNA	15	29.5	1	4	2	29.5	271.78	55.5
ENSG00000206952.2	SNORA50	snoRNA	135	30.2	12	4	19	39.33	30.2	58.58
ENSG00000207599.1	MIR520E	miRNA	86	30.87	6	5	11	30.87	59.25	53.24
ENSG00000265596.1	MIR3659	miRNA	98	31.2	9	3	15	40.64	31.2	63.71
ENSG00000200211.1	RNY4P27	misc_RNA	95	32.18	17	3	12	79.18	32.18	52.58
ENSG00000201998.1	SNORA23	snoRNA	181	34.23	14	10	17	34.23	56.31	39.09
ENSG00000201595.1	RNA5SP132	rRNA	117	34.84	22	4	29	83.2	34.84	103.17
ENSG00000202270.1	SNORD114-12	snoRNA	74	35.88	6	8	50	35.88	110.18	281.24
ENSG00000207947.1	MIR152	miRNA	86	36.02	7	4	18	36.02	47.4	87.12
hsa-miR-4793-5p	hsa-miR-4793-5p	mirbase.miRNA	23	36.19	10	13	2	192.38	576.05	36.19
hsa-miR-3184-5p	hsa-miR-3184-5p	mirbase.miRNA	23	36.19	6	4	2	115.43	177.25	36.19
hsa-miR-29b-1-5p	hsa-miR-29b-1-5p	mirbase.miRNA	23	36.19	2	4	2	38.48	177.25	36.19
ENSG00000200436.1	Y_RNA	misc_RNA	111	36.73	26	4	17	103.64	36.73	63.75
hsa-miR-593-5p	hsa-miR-593-5p	mirbase.miRNA	24	36.87	2	17	8	36.87	721.91	138.74
ENSG00000207088.1	SNORA7B	snoRNA	138	36.93	14	5	22	44.89	36.93	66.36
ENSG00000223336.1	RNU2-6P	snRNA	189	37.75	100	7	86	234.12	37.75	189.4
hsa-miR-4742-5p	hsa-miR-4742-5p	mirbase.miRNA	22	37.84	8	15	2	160.9	694.88	37.84
hsa-miR-498	hsa-miR-498	mirbase.miRNA	22	37.84	7	4	2	140.79	185.3	37.84
hsa-miR-3128	hsa-miR-3128	mirbase.miRNA	22	37.84	5	16	2	100.56	741.21	37.84
hsa-miR-4686	hsa-miR-4686	mirbase.miRNA	22	37.84	5	14	2	100.56	648.56	37.84
hsa-miR-770-5p	hsa-miR-770-5p	mirbase.miRNA	22	37.84	6	5	2	120.68	231.63	37.84
hsa-miR-503	hsa-miR-503	mirbase.miRNA	22	37.84	4	5	2	80.45	231.63	37.84
hsa-miR-136-5p	hsa-miR-136-5p	mirbase.miRNA	22	37.84	9	1	2	181.02	46.33	37.84
hsa-miR-3976	hsa-miR-3976	mirbase.miRNA	23	38.48	2	1	59	38.48	44.31	1067.73
hsa-miR-4751	hsa-miR-4751	mirbase.miRNA	23	38.48	2	9	9	38.48	398.8	162.87
hsa-miR-3132	hsa-miR-3132	mirbase.miRNA	23	38.48	2	4	6	38.48	177.25	108.58
ENSG00000266019.1	MIR3609	miRNA	79	38.7	10	3	14	56.01	38.7	73.76
hsa-miR-4709-5p	hsa-miR-4709-5p	mirbase.miRNA	21	39.64	71	11	2	1496.01	533.85	39.64
hsa-miR-617	hsa-miR-617	mirbase.miRNA	21	39.64	4	17	2	84.28	825.04	39.64
hsa-miR-154-5p	hsa-miR-154-5p	mirbase.miRNA	21	39.64	4	5	2	84.28	242.66	39.64
hsa-miR-3613-5p	hsa-miR-3613-5p	mirbase.miRNA	21	39.64	2	1	2	42.14	48.53	39.64
hsa-miR-1273e	hsa-miR-1273e	mirbase.miRNA	21	39.64	7	7	2	147.49	339.72	39.64
hsa-miR-1263	hsa-miR-1263	mirbase.miRNA	21	39.64	20	18	2	421.41	873.57	39.64
hsa-miR-202-5p	hsa-miR-202-5p	mirbase.miRNA	21	39.64	4	1	2	84.28	48.53	39.64
hsa-miR-4459	hsa-miR-4459	mirbase.miRNA	21	39.64	8	8	2	168.56	388.25	39.64
hsa-miR-29c-5p	hsa-miR-29c-5p	mirbase.miRNA	21	39.64	6	4	2	126.42	194.13	39.64
hsa-miR-4788	hsa-miR-4788	mirbase.miRNA	21	39.64	13	12	2	273.92	582.38	39.64
hsa-miR-196b-5p	hsa-miR-196b-5p	mirbase.miRNA	21	39.64	8	6	2	168.56	291.19	39.64
hsa-miR-4755-5p	hsa-miR-4755-5p	mirbase.miRNA	21	39.64	6	11	2	126.42	533.85	39.64
hsa-miR-493-5p	hsa-miR-493-5p	mirbase.miRNA	21	39.64	15	4	2	316.06	194.13	39.64
hsa-miR-3150b-5p	hsa-miR-3150b-5p	mirbase.miRNA	21	39.64	15	3	2	316.06	145.59	39.64
hsa-miR-377-5p	hsa-miR-377-5p	mirbase.miRNA	21	39.64	13	3	2	273.92	145.59	39.64
hsa-miR-4655-5p	hsa-miR-4655-5p	mirbase.miRNA	21	39.64	5	13	2	105.35	630.91	39.64
hsa-miR-4727-3p	hsa-miR-4727-3p	mirbase.miRNA	21	39.64	4	12	2	84.28	582.38	39.64
hsa-miR-3170	hsa-miR-3170	mirbase.miRNA	21	39.64	5	9	2	105.35	436.78	39.64
hsa-miR-5195-5p	hsa-miR-5195-5p	mirbase.miRNA	21	39.64	7	10	2	147.49	485.31	39.64
hsa-miR-374c-5p	hsa-miR-374c-5p	mirbase.miRNA	21	39.64	4	10	2	84.28	485.31	39.64
hsa-miR-5704	hsa-miR-5704	mirbase.miRNA	21	39.64	9	5	2	189.64	242.66	39.64
hsa-miR-5579-3p	hsa-miR-5579-3p	mirbase.miRNA	21	39.64	14	6	2	294.99	291.19	39.64
hsa-miR-4424	hsa-miR-4424	mirbase.miRNA	21	39.64	6	3	2	126.42	145.59	39.64
hsa-miR-3908	hsa-miR-3908	mirbase.miRNA	21	39.64	11	3	2	231.78	145.59	39.64
hsa-miR-5700	hsa-miR-5700	mirbase.miRNA	21	39.64	25	3	2	526.76	145.59	39.64
hsa-miR-5681b	hsa-miR-5681b	mirbase.miRNA	21	39.64	5	4	2	105.35	194.13	39.64
hsa-miR-570-5p	hsa-miR-570-5p	mirbase.miRNA	21	39.64	4	3	2	84.28	145.59	39.64
hsa-miR-548ai	hsa-miR-548ai	mirbase.miRNA	21	39.64	3	3	2	63.21	145.59	39.64
hsa-miR-2114-5p	hsa-miR-2114-5p	mirbase.miRNA	21	39.64	3	4	2	63.21	194.13	39.64
hsa-miR-501-5p	hsa-miR-501-5p	mirbase.miRNA	21	39.64	8	1	2	168.56	48.53	39.64
hsa-miR-2115-5p	hsa-miR-2115-5p	mirbase.miRNA	21	39.64	6	2	2	126.42	97.06	39.64
hsa-miR-3160-5p	hsa-miR-3160-5p	mirbase.miRNA	21	39.64	6	2	2	126.42	97.06	39.64
hsa-miR-143-5p	hsa-miR-143-5p	mirbase.miRNA	21	39.64	9	2	2	189.64	97.06	39.64
hsa-miR-5689	hsa-miR-5689	mirbase.miRNA	21	39.64	9	2	2	189.64	97.06	39.64
hsa-miR-451a	hsa-miR-451a	mirbase.miRNA	21	39.64	3	5	2	63.21	242.66	39.64
hsa-miR-376a-5p	hsa-miR-376a-5p	mirbase.miRNA	21	39.64	3	1	2	63.21	48.53	39.64
hsa-miR-492	hsa-miR-492	mirbase.miRNA	22	40.23	2	2	60	40.23	92.65	1135.18
hsa-miR-325	hsa-miR-325	mirbase.miRNA	22	40.23	2	10	6	40.23	463.26	113.52
ENSG00000201356.1	RNA5SP500	rRNA	118	41.25	11	12	31	41.25	103.64	109.35
hsa-miR-939	hsa-miR-939	mirbase.miRNA	20	41.62	8	4	2	176.99	203.83	41.62
hsa-miR-1909-5p	hsa-miR-1909-5p	mirbase.miRNA	20	41.62	15	5	2	331.86	254.79	41.62
hsa-miR-1257	hsa-miR-1257	mirbase.miRNA	20	41.62	20	1	2	442.48	50.96	41.62
hsa-miR-1181	hsa-miR-1181	mirbase.miRNA	20	41.62	12	1	2	265.49	50.96	41.62
hsa-miR-4269	hsa-miR-4269	mirbase.miRNA	20	41.62	4	10	2	88.5	509.58	41.62
hsa-miR-2909	hsa-miR-2909	mirbase.miRNA	20	41.62	3	6	2	66.37	305.75	41.62
hsa-miR-3666	hsa-miR-3666	mirbase.miRNA	20	41.62	5	8	2	110.62	407.66	41.62
hsa-miR-4759	hsa-miR-4759	mirbase.miRNA	20	41.62	6	6	2	132.74	305.75	41.62
hsa-miR-502-5p	hsa-miR-502-5p	mirbase.miRNA	20	41.62	11	2	2	243.37	101.92	41.62
hsa-miR-5690	hsa-miR-5690	mirbase.miRNA	20	41.62	12	2	2	265.49	101.92	41.62
hsa-miR-4999-5p	hsa-miR-4999-5p	mirbase.miRNA	20	41.62	5	4	2	110.62	203.83	41.62
hsa-miR-3158-5p	hsa-miR-3158-5p	mirbase.miRNA	20	41.62	5	4	2	110.62	203.83	41.62
hsa-miR-4474-5p	hsa-miR-4474-5p	mirbase.miRNA	20	41.62	4	4	2	88.5	203.83	41.62
hsa-miR-4489	hsa-miR-4489	mirbase.miRNA	20	41.62	2	3	2	44.25	152.87	41.62
ENSG00000221552.1	MIR1303	miRNA	85	41.65	8	8	13	41.65	95.92	63.66
hsa-miR-483-5p	hsa-miR-483-5p	mirbase.miRNA	21	42.14	2	6	122	42.14	291.19	2418.12
hsa-miR-3202	hsa-miR-3202	mirbase.miRNA	21	42.14	2	3	72	42.14	145.59	1427.09
hsa-miR-550b-2-5p	hsa-miR-550b-2-5p	mirbase.miRNA	21	42.14	2	4	66	42.14	194.13	1308.16
hsa-miR-4529-5p	hsa-miR-4529-5p	mirbase.miRNA	21	42.14	2	4	60	42.14	194.13	1189.24
hsa-let-7c	hsa-let-7c	mirbase.miRNA	21	42.14	2	7	15	42.14	339.72	297.31
hsa-miR-4670-5p	hsa-miR-4670-5p	mirbase.miRNA	21	42.14	2	3	10	42.14	145.59	198.21
hsa-miR-2278	hsa-miR-2278	mirbase.miRNA	21	42.14	2	13	12	42.14	630.91	237.85
hsa-miR-4467	hsa-miR-4467	mirbase.miRNA	21	42.14	2	8	6	42.14	388.25	118.92
hsa-miR-1471	hsa-miR-1471	mirbase.miRNA	21	42.14	2	11	11	42.14	533.85	218.03
hsa-miR-4802-5p	hsa-miR-4802-5p	mirbase.miRNA	21	42.14	2	9	3	42.14	436.78	59.46
hsa-miR-369-5p	hsa-miR-369-5p	mirbase.miRNA	21	42.14	2	4	5	42.14	194.13	99.1
hsa-miR-548ax	hsa-miR-548ax	mirbase.miRNA	21	42.14	2	6	7	42.14	291.19	138.74
hsa-miR-4704-5p	hsa-miR-4704-5p	mirbase.miRNA	21	42.14	2	11	6	42.14	533.85	118.92
hsa-miR-3157-5p	hsa-miR-3157-5p	mirbase.miRNA	21	42.14	2	2	4	42.14	97.06	79.28
hsa-miR-548ao-5p	hsa-miR-548ao-5p	mirbase.miRNA	21	42.14	2	1	16	42.14	48.53	317.13
hsa-miR-1225-5p	hsa-miR-1225-5p	mirbase.miRNA	21	42.14	2	3	5	42.14	145.59	99.1
hsa-miR-5697	hsa-miR-5697	mirbase.miRNA	21	42.14	2	6	6	42.14	291.19	118.92
hsa-miR-4738-5p	hsa-miR-4738-5p	mirbase.miRNA	21	42.14	2	1	5	42.14	48.53	99.1
hsa-miR-541-5p	hsa-miR-541-5p	mirbase.miRNA	24	42.47	17	1	17	313.42	42.47	294.83
ENSG00000199200.1	Y_RNA	misc_RNA	94	43.37	42	4	53	197.7	43.37	234.69
ENSG00000207008.1	SNORA54	snoRNA	122	43.52	12	12	38	43.52	100.25	129.65
hsa-miR-33b-5p	hsa-miR-33b-5p	mirbase.miRNA	19	43.81	27	2	2	628.79	107.28	43.81
hsa-miR-4651	hsa-miR-4651	mirbase.miRNA	19	43.81	7	3	2	163.02	160.92	43.81
hsa-miR-1205	hsa-miR-1205	mirbase.miRNA	19	43.81	8	1	2	186.31	53.64	43.81
hsa-miR-2052	hsa-miR-2052	mirbase.miRNA	19	43.81	9	1	2	209.6	53.64	43.81
hsa-miR-490-5p	hsa-miR-490-5p	mirbase.miRNA	19	43.81	5	1	2	116.44	53.64	43.81
hsa-miR-1228-5p	hsa-miR-1228-5p	mirbase.miRNA	20	44.25	2	19	12	44.25	968.2	249.74
hsa-miR-5189	hsa-miR-5189	mirbase.miRNA	20	44.25	2	13	5	44.25	662.45	104.06
hsa-miR-548ak	hsa-miR-548ak	mirbase.miRNA	20	44.25	2	1	7	44.25	50.96	145.68
ENSG00000199090.1	MIR326	miRNA	94	44.28	13	17	10	61.19	184.32	44.28
hsa-miR-5009-5p	hsa-miR-5009-5p	mirbase.miRNA	23	44.31	8	1	6	153.91	44.31	108.58
hsa-miR-298	hsa-miR-298	mirbase.miRNA	23	44.31	4	1	7	76.95	44.31	126.68
ENSG00000201227.1	RNA5-8SP3	rRNA	160	44.59	17441	7	15133	48233.3	44.59	39367.9
ENSG00000206609.1	SNORD116-11	snoRNA	91	44.8	20	4	14	97.25	44.8	64.04
ENSG00000201321.1	RNA5S9	rRNA	118	45.86	18	9	13	67.5	77.73	45.86
hsa-miR-3654	hsa-miR-3654	mirbase.miRNA	18	46.25	2	4	2	49.16	226.48	46.25
hsa-miR-1973	hsa-miR-1973	mirbase.miRNA	18	46.25	10	4	2	245.82	226.48	46.25
hsa-miR-4726-5p	hsa-miR-4726-5p	mirbase.miRNA	22	46.33	1601	1	4	32200.6	46.33	75.68
hsa-miR-3161	hsa-miR-3161	mirbase.miRNA	22	46.33	12	1	69	241.35	46.33	1305.46
hsa-miR-4680-5p	hsa-miR-4680-5p	mirbase.miRNA	22	46.33	4	1	67	80.45	46.33	1267.62
hsa-miR-3614-5p	hsa-miR-3614-5p	mirbase.miRNA	22	46.33	19	1	3	382.14	46.33	56.76
hsa-miR-103b	hsa-miR-103b	mirbase.miRNA	22	46.33	6	1	5	120.68	46.33	94.6
hsa-miR-4691-5p	hsa-miR-4691-5p	mirbase.miRNA	22	46.33	12	1	17	241.35	46.33	321.64
hsa-miR-542-5p	hsa-miR-542-5p	mirbase.miRNA	22	46.33	8	1	12	160.9	46.33	227.04
hsa-miR-3928	hsa-miR-3928	mirbase.miRNA	22	46.33	7	1	4	140.79	46.33	75.68
hsa-miR-103a-2-5p	hsa-miR-103a-2-5p	mirbase.miRNA	22	46.33	5	1	3	100.56	46.33	56.76
ENSG00000208006.1	MIR16-1	miRNA	88	46.33	12	4	16	60.34	46.33	75.68
hsa-miR-4429	hsa-miR-4429	mirbase.miRNA	19	46.58	2	3	8	46.58	160.92	175.26
hsa-miR-4270	hsa-miR-4270	mirbase.miRNA	19	46.58	2	9	7	46.58	482.76	153.35
hsa-miR-548aw	hsa-miR-548aw	mirbase.miRNA	19	46.58	2	2	8	46.58	107.28	175.26
ENSG00000207759.1	MIR181A1	miRNA	109	46.75	18	5	29	73.07	46.75	110.74
hsa-miR-4511	hsa-miR-4511	mirbase.miRNA	21	48.53	27	1	131	568.91	48.53	2596.51
hsa-miR-1255b-5p	hsa-miR-1255b-5p	mirbase.miRNA	21	48.53	6	1	65	126.42	48.53	1288.34
hsa-miR-4527	hsa-miR-4527	mirbase.miRNA	21	48.53	14	1	68	294.99	48.53	1347.81
hsa-miR-5584-5p	hsa-miR-5584-5p	mirbase.miRNA	21	48.53	3	1	68	63.21	48.53	1347.81
hsa-miR-3925-5p	hsa-miR-3925-5p	mirbase.miRNA	21	48.53	4	1	71	84.28	48.53	1407.27
hsa-miR-3674	hsa-miR-3674	mirbase.miRNA	21	48.53	10	1	65	210.71	48.53	1288.34
hsa-miR-3126-5p	hsa-miR-3126-5p	mirbase.miRNA	21	48.53	21	1	14	442.48	48.53	277.49
hsa-miR-214-5p	hsa-miR-214-5p	mirbase.miRNA	21	48.53	11	1	15	231.78	48.53	297.31
hsa-miR-150-5p	hsa-miR-150-5p	mirbase.miRNA	21	48.53	4	1	14	84.28	48.53	277.49
hsa-miR-4652-5p	hsa-miR-4652-5p	mirbase.miRNA	21	48.53	11	1	14	231.78	48.53	277.49
hsa-miR-548y	hsa-miR-548y	mirbase.miRNA	21	48.53	6	1	13	126.42	48.53	257.67
hsa-miR-586	hsa-miR-586	mirbase.miRNA	21	48.53	14	1	9	294.99	48.53	178.39
hsa-miR-4716-5p	hsa-miR-4716-5p	mirbase.miRNA	21	48.53	10	1	6	210.71	48.53	118.92
hsa-miR-4423-5p	hsa-miR-4423-5p	mirbase.miRNA	21	48.53	5	1	4	105.35	48.53	79.28
hsa-miR-4747-3p	hsa-miR-4747-3p	mirbase.miRNA	21	48.53	21	1	3	442.48	48.53	59.46
hsa-miR-5581-3p	hsa-miR-5581-3p	mirbase.miRNA	21	48.53	4	1	8	84.28	48.53	158.57
hsa-miR-299-5p	hsa-miR-299-5p	mirbase.miRNA	21	48.53	13	1	7	273.92	48.53	138.74
hsa-miR-615-5p	hsa-miR-615-5p	mirbase.miRNA	21	48.53	7	1	8	147.49	48.53	158.57
hsa-miR-144-5p	hsa-miR-144-5p	mirbase.miRNA	21	48.53	13	1	7	273.92	48.53	138.74
hsa-miR-4722-3p	hsa-miR-4722-3p	mirbase.miRNA	21	48.53	5	1	3	105.35	48.53	59.46
hsa-miR-5586-3p	hsa-miR-5586-3p	mirbase.miRNA	21	48.53	7	1	3	147.49	48.53	59.46
hsa-miR-4519	hsa-miR-4519	mirbase.miRNA	17	48.97	65	1	2	1691.84	59.95	48.97
hsa-miR-4505	hsa-miR-4505	mirbase.miRNA	17	48.97	3	3	2	78.09	179.85	48.97
hsa-miR-3155b	hsa-miR-3155b	mirbase.miRNA	17	48.97	5	1	2	130.14	59.95	48.97
hsa-miR-4458	hsa-miR-4458	mirbase.miRNA	18	49.16	2	5	70	49.16	283.1	1618.69
hsa-miR-4271	hsa-miR-4271	mirbase.miRNA	18	49.16	2	1	68	49.16	56.62	1572.44
ENSG00000200558.1	RNA5SP429	rRNA	108	50.1	14	19	13	57.36	179.3	50.1
ENSG00000202515.1	VTRNA1-3	misc_RNA	88	50.28	10	6	18	50.28	69.49	85.14
hsa-miR-1245b-5p	hsa-miR-1245b-5p	mirbase.miRNA	20	50.96	6	1	66	132.74	50.96	1373.57
hsa-miR-499a-5p	hsa-miR-499a-5p	mirbase.miRNA	20	50.96	3	1	60	66.37	50.96	1248.7
hsa-miR-583	hsa-miR-583	mirbase.miRNA	20	50.96	6	1	67	132.74	50.96	1394.38
hsa-miR-647	hsa-miR-647	mirbase.miRNA	20	50.96	5	1	14	110.62	50.96	291.36
hsa-miR-888-5p	hsa-miR-888-5p	mirbase.miRNA	20	50.96	7	1	8	154.87	50.96	166.49
hsa-miR-596	hsa-miR-596	mirbase.miRNA	20	50.96	27	1	5	597.35	50.96	104.06
hsa-miR-1295b-5p	hsa-miR-1295b-5p	mirbase.miRNA	20	50.96	9	1	13	199.12	50.96	270.55
hsa-miR-4804-5p	hsa-miR-4804-5p	mirbase.miRNA	20	50.96	7	1	9	154.87	50.96	187.31
hsa-miR-644b-5p	hsa-miR-644b-5p	mirbase.miRNA	20	50.96	8	1	8	176.99	50.96	166.49
hsa-miR-4437	hsa-miR-4437	mirbase.miRNA	20	50.96	6	1	6	132.74	50.96	124.87
hsa-miR-4690-3p	hsa-miR-4690-3p	mirbase.miRNA	20	50.96	6	1	3	132.74	50.96	62.44
ENSG00000222190.1	MIR1910	miRNA	79	51.6	12	4	23	67.21	51.6	121.18
hsa-miR-4328	hsa-miR-4328	mirbase.miRNA	16	52.03	11	3	2	304.21	191.09	52.03
hsa-miR-4303	hsa-miR-4303	mirbase.miRNA	16	52.03	2	2	2	55.31	127.4	52.03
hsa-miR-4535	hsa-miR-4535	mirbase.miRNA	16	52.03	4	1	2	110.62	63.7	52.03
hsa-miR-4444	hsa-miR-4444	mirbase.miRNA	17	52.06	2	2	58	52.06	119.9	1420.09
hsa-miR-4530	hsa-miR-4530	mirbase.miRNA	17	52.06	2	5	10	52.06	299.75	244.84
hsa-miR-4272	hsa-miR-4272	mirbase.miRNA	17	52.06	2	6	11	52.06	359.7	269.33
hsa-miR-4418	hsa-miR-4418	mirbase.miRNA	17	52.06	2	2	7	52.06	119.9	171.39
ENSG00000201772.1	SNORA5C	snoRNA	136	52.46	33	7	26	107.37	52.46	79.57
ENSG00000207001.1	SNORD116-2	snoRNA	94	54.21	42	5	39	197.7	54.21	172.69
hsa-miR-4663	hsa-miR-4663	mirbase.miRNA	23	54.29	4	12	3	76.95	531.74	54.29
hsa-miR-4478	hsa-miR-4478	mirbase.miRNA	16	55.31	2	1	5	55.31	63.7	130.07
hsa-miR-4531	hsa-miR-4531	mirbase.miRNA	16	55.31	2	2	7	55.31	127.4	182.1
hsa-miR-4296	hsa-miR-4296	mirbase.miRNA	16	55.31	2	3	6	55.31	191.09	156.09
hsa-miR-3143	hsa-miR-3143	mirbase.miRNA	24	55.31	3	10	7	55.31	424.65	121.4
hsa-miR-320d	hsa-miR-320d	mirbase.miRNA	18	56.62	4	1	7	98.33	56.62	161.87
hsa-miR-4666b	hsa-miR-4666b	mirbase.miRNA	22	56.76	24	5	3	482.71	231.63	56.76
hsa-miR-623	hsa-miR-623	mirbase.miRNA	22	56.76	12	5	3	241.35	231.63	56.76
hsa-miR-548aj-5p	hsa-miR-548aj-5p	mirbase.miRNA	22	56.76	6	2	3	120.68	92.65	56.76
hsa-miR-4723-5p	hsa-miR-4723-5p	mirbase.miRNA	23	57.72	3	11	59	57.72	487.42	1067.73
hsa-miR-4694-5p	hsa-miR-4694-5p	mirbase.miRNA	21	59.46	8	5	3	168.56	242.66	59.46
hsa-miR-4687-5p	hsa-miR-4687-5p	mirbase.miRNA	21	59.46	11	3	3	231.78	145.59	59.46
hsa-miR-4436b-5p	hsa-miR-4436b-5p	mirbase.miRNA	21	59.46	19	2	3	400.34	97.06	59.46
hsa-miR-5010-5p	hsa-miR-5010-5p	mirbase.miRNA	21	59.46	7	16	3	147.49	776.5	59.46
hsa-miR-605	hsa-miR-605	mirbase.miRNA	21	59.46	9	5	3	189.64	242.66	59.46
hsa-miR-5008-5p	hsa-miR-5008-5p	mirbase.miRNA	21	59.46	6	9	3	126.42	436.78	59.46
hsa-miR-2681-5p	hsa-miR-2681-5p	mirbase.miRNA	21	59.46	10	8	3	210.71	388.25	59.46
hsa-miR-548aq-5p	hsa-miR-548aq-5p	mirbase.miRNA	21	59.46	10	3	3	210.71	145.59	59.46
hsa-miR-4714-5p	hsa-miR-4714-5p	mirbase.miRNA	21	59.46	8	2	3	168.56	97.06	59.46
hsa-miR-4726-3p	hsa-miR-4726-3p	mirbase.miRNA	21	59.46	9	4	3	189.64	194.13	59.46
hsa-miR-4639-5p	hsa-miR-4639-5p	mirbase.miRNA	21	59.46	3	2	3	63.21	97.06	59.46
hsa-miR-1825	hsa-miR-1825	mirbase.miRNA	17	59.95	16	1	4	416.45	59.95	97.94
hsa-miR-4278	hsa-miR-4278	mirbase.miRNA	17	59.95	9	1	3	234.26	59.95	73.45
hsa-miR-4305	hsa-miR-4305	mirbase.miRNA	17	59.95	4	1	4	104.11	59.95	97.94
ENSG00000264013.1	MIR3938	miRNA	102	59.95	17	6	18	73.75	59.95	73.45
ENSG00000201882.1	snoU2-30	snoRNA	69	60.32	26	7	10	166.73	103.39	60.32
hsa-miR-197-5p	hsa-miR-197-5p	mirbase.miRNA	22	60.34	3	10	60	60.34	463.26	1135.18
hsa-miR-508-5p	hsa-miR-508-5p	mirbase.miRNA	22	60.34	3	2	11	60.34	92.65	208.12
hsa-miR-5087	hsa-miR-5087	mirbase.miRNA	22	60.34	3	10	4	60.34	463.26	75.68
hsa-miR-548w	hsa-miR-548w	mirbase.miRNA	22	60.34	3	2	8	60.34	92.65	151.36
hsa-miR-4754	hsa-miR-4754	mirbase.miRNA	22	60.34	3	4	4	60.34	185.3	75.68
ENSG00000266320.1	MIR3909	miRNA	118	60.46	21	7	32	78.75	60.46	112.88
ENSG00000272351.1	5S_rRNA	rRNA	118	60.46	19	7	21	71.25	60.46	74.08
ENSG00000207493.1	SNORA46	snoRNA	134	60.85	28	8	28	92.46	60.85	86.97
ENSG00000249020.1	SNORA58	snoRNA	136	61.82	19	12	22	61.82	89.93	67.33
ENSG00000202293.1	SNORD114-22	snoRNA	71	62.32	10	30	122	62.32	430.63	715.22
hsa-miR-3918	hsa-miR-3918	mirbase.miRNA	20	62.44	76	5	3	1681.43	254.79	62.44
hsa-miR-188-5p	hsa-miR-188-5p	mirbase.miRNA	20	62.44	17	5	3	376.11	254.79	62.44
hsa-miR-1207-5p	hsa-miR-1207-5p	mirbase.miRNA	20	62.44	4	12	3	88.5	611.5	62.44
hsa-miR-3606	hsa-miR-3606	mirbase.miRNA	20	62.44	11	5	3	243.37	254.79	62.44
hsa-miR-3655	hsa-miR-3655	mirbase.miRNA	20	62.44	4	5	3	88.5	254.79	62.44
hsa-miR-4748	hsa-miR-4748	mirbase.miRNA	20	62.44	8	3	3	176.99	152.87	62.44
hsa-miR-4763-5p	hsa-miR-4763-5p	mirbase.miRNA	20	62.44	12	5	3	265.49	254.79	62.44
hsa-miR-548ar-5p	hsa-miR-548ar-5p	mirbase.miRNA	20	62.44	5	2	3	110.62	101.92	62.44
hsa-miR-5591-5p	hsa-miR-5591-5p	mirbase.miRNA	20	62.44	3	2	3	66.37	101.92	62.44
hsa-miR-514b-5p	hsa-miR-514b-5p	mirbase.miRNA	21	63.21	3	14	64	63.21	679.44	1268.52
hsa-miR-3667-5p	hsa-miR-3667-5p	mirbase.miRNA	21	63.21	3	3	67	63.21	145.59	1327.99
hsa-miR-193b-5p	hsa-miR-193b-5p	mirbase.miRNA	21	63.21	3	10	16	63.21	485.31	317.13
hsa-miR-3129-5p	hsa-miR-3129-5p	mirbase.miRNA	21	63.21	3	23	8	63.21	1116.22	158.57
hsa-miR-449b-5p	hsa-miR-449b-5p	mirbase.miRNA	21	63.21	3	13	4	63.21	630.91	79.28
hsa-miR-1269b	hsa-miR-1269b	mirbase.miRNA	21	63.21	3	3	9	63.21	145.59	178.39
hsa-miR-122-5p	hsa-miR-122-5p	mirbase.miRNA	21	63.21	3	13	18	63.21	630.91	356.77
hsa-miR-4692	hsa-miR-4692	mirbase.miRNA	21	63.21	3	13	7	63.21	630.91	138.74
hsa-miR-624-5p	hsa-miR-624-5p	mirbase.miRNA	21	63.21	3	7	12	63.21	339.72	237.85
hsa-miR-5706	hsa-miR-5706	mirbase.miRNA	21	63.21	3	2	5	63.21	97.06	99.1
hsa-miR-3607-5p	hsa-miR-3607-5p	mirbase.miRNA	21	63.21	3	2	9	63.21	97.06	178.39
ENSG00000207207.1	Y_RNA	misc_RNA	112	63.7	48	7	75	189.64	63.7	278.73
ENSG00000207442.1	SNORD116-6	snoRNA	95	64.37	62	6	56	288.78	64.37	245.36
ENSG00000252139.1	SCARNA18	snoRNA	82	64.75	12	6	28	64.75	74.57	142.13
ENSG00000272533.1	SNORA28	snoRNA	125	65.23	38	8	23	134.51	65.23	76.59
hsa-miR-4633-5p	hsa-miR-4633-5p	mirbase.miRNA	19	65.72	9	2	3	209.6	107.28	65.72
hsa-miR-1251	hsa-miR-1251	mirbase.miRNA	20	66.37	3	2	5	66.37	101.92	104.06
hsa-miR-548m	hsa-miR-548m	mirbase.miRNA	20	66.37	3	2	7	66.37	101.92	145.68
ENSG00000221491.2	SNORA34	snoRNA	136	67.44	24	9	27	78.09	67.44	82.63
ENSG00000207722.1	MIR520B	miRNA	60	67.94	11	4	15	81.12	67.94	104.06
ENSG00000201413.1	RNA5SP141	rRNA	119	68.52	27	8	27	100.4	68.52	94.44
hsa-miR-4287	hsa-miR-4287	mirbase.miRNA	18	69.37	3	9	3	73.75	509.58	69.37
hsa-miR-4736	hsa-miR-4736	mirbase.miRNA	18	69.37	5	9	3	122.91	509.58	69.37
ENSG00000200408.1	RNA5SP74	rRNA	108	69.37	29	15	18	118.81	141.55	69.37
hsa-miR-3713	hsa-miR-3713	mirbase.miRNA	19	69.87	3	3	7	69.87	160.92	153.35
hsa-miR-1231	hsa-miR-1231	mirbase.miRNA	19	69.87	3	11	4	69.87	590.04	87.63
hsa-miR-548an	hsa-miR-548an	mirbase.miRNA	19	69.87	3	9	8	69.87	482.76	175.26
hsa-miR-3621	hsa-miR-3621	mirbase.miRNA	19	69.87	3	2	5	69.87	107.28	109.54
hsa-miR-5692b	hsa-miR-5692b	mirbase.miRNA	19	69.87	3	4	14	69.87	214.56	306.7
ENSG00000251884.1	RNA5SP288	rRNA	92	72.39	18	10	16	86.57	110.78	72.39
hsa-miR-4645-5p	hsa-miR-4645-5p	mirbase.miRNA	18	73.75	3	8	64	73.75	452.96	1479.94
hsa-miR-548ap-5p	hsa-miR-548ap-5p	mirbase.miRNA	18	73.75	3	2	5	73.75	113.24	115.62
ENSG00000198976.1	MIR429	miRNA	82	74.57	18	6	37	97.13	74.57	187.81
ENSG00000207277.1	RNA5SP284	rRNA	117	74.71	21	41	21	79.42	357.14	74.71
ENSG00000221303.1	SNORA79	snoRNA	139	74.86	45	12	25	143.25	87.99	74.86
ENSG00000200141.1	Y_RNA	misc_RNA	95	75.1	54	7	55	251.52	75.1	240.98
hsa-miR-5089	hsa-miR-5089	mirbase.miRNA	22	75.68	16	4	4	321.81	185.3	75.68
hsa-miR-3675-5p	hsa-miR-3675-5p	mirbase.miRNA	22	75.68	5	2	4	100.56	92.65	75.68
hsa-miR-548x-5p	hsa-miR-548x-5p	mirbase.miRNA	22	75.68	7	3	4	140.79	138.98	75.68
ENSG00000253018.1	RNY4P31	misc_RNA	92	77.54	37	7	30	177.95	77.54	135.73
hsa-miR-4319	hsa-miR-4319	mirbase.miRNA	16	78.04	4	2	3	110.62	127.4	78.04
hsa-miR-4311	hsa-miR-4311	mirbase.miRNA	17	78.09	3	6	66	78.09	359.7	1615.97
hsa-miR-4419b	hsa-miR-4419b	mirbase.miRNA	17	78.09	3	2	60	78.09	119.9	1469.06
hsa-miR-4302	hsa-miR-4302	mirbase.miRNA	17	78.09	3	4	7	78.09	239.8	171.39
hsa-miR-5587-5p	hsa-miR-5587-5p	mirbase.miRNA	17	78.09	3	9	9	78.09	539.56	220.36
ENSG00000216090.1	MIR937	miRNA	85	78.35	41	16	16	213.43	191.84	78.35
hsa-miR-193a-5p	hsa-miR-193a-5p	mirbase.miRNA	21	79.28	4	2	4	84.28	97.06	79.28
hsa-miR-4498	hsa-miR-4498	mirbase.miRNA	21	79.28	6	20	4	126.42	970.63	79.28
hsa-miR-4733-5p	hsa-miR-4733-5p	mirbase.miRNA	21	79.28	8	14	4	168.56	679.44	79.28
hsa-miR-4446-5p	hsa-miR-4446-5p	mirbase.miRNA	21	79.28	6	2	4	126.42	97.06	79.28
hsa-miR-5707	hsa-miR-5707	mirbase.miRNA	21	79.28	8	10	4	168.56	485.31	79.28
hsa-miR-5584-3p	hsa-miR-5584-3p	mirbase.miRNA	21	79.28	9	6	4	189.64	291.19	79.28
hsa-miR-4768-5p	hsa-miR-4768-5p	mirbase.miRNA	21	79.28	5	4	4	105.35	194.13	79.28
hsa-miR-4445-5p	hsa-miR-4445-5p	mirbase.miRNA	21	79.28	6	2	4	126.42	97.06	79.28
hsa-miR-4745-3p	hsa-miR-4745-3p	mirbase.miRNA	22	80.45	4	5	11	80.45	231.63	208.12
hsa-miR-4722-5p	hsa-miR-4722-5p	mirbase.miRNA	22	80.45	4	9	11	80.45	416.93	208.12
hsa-miR-4756-5p	hsa-miR-4756-5p	mirbase.miRNA	22	80.45	4	4	9	80.45	185.3	170.28
hsa-miR-4657	hsa-miR-4657	mirbase.miRNA	22	80.45	4	10	7	80.45	463.26	132.44
hsa-miR-4703-5p	hsa-miR-4703-5p	mirbase.miRNA	22	80.45	4	11	6	80.45	509.58	113.52
hsa-miR-3977	hsa-miR-3977	mirbase.miRNA	22	80.45	4	3	6	80.45	138.98	113.52
ENSG00000221039.1	MIR1286	miRNA	77	81.08	20	8	15	114.93	105.89	81.08
hsa-miR-4508	hsa-miR-4508	mirbase.miRNA	16	82.97	3	17	11	82.97	1082.86	286.16
hsa-miR-4266	hsa-miR-4266	mirbase.miRNA	15	83.25	8	6	3	235.99	407.66	83.25
hsa-miR-379-5p	hsa-miR-379-5p	mirbase.miRNA	20	83.25	15	8	4	331.86	407.66	83.25
hsa-miR-488-5p	hsa-miR-488-5p	mirbase.miRNA	20	83.25	9	12	4	199.12	611.5	83.25
hsa-miR-5694	hsa-miR-5694	mirbase.miRNA	20	83.25	12	2	4	265.49	101.92	83.25
hsa-miR-1226-5p	hsa-miR-1226-5p	mirbase.miRNA	25	83.25	1606	17	5	28425.1	693.03	83.25
hsa-miR-3685	hsa-miR-3685	mirbase.miRNA	21	84.28	4	4	60	84.28	194.13	1189.24
hsa-miR-323a-5p	hsa-miR-323a-5p	mirbase.miRNA	21	84.28	4	6	13	84.28	291.19	257.67
hsa-miR-3682-5p	hsa-miR-3682-5p	mirbase.miRNA	21	84.28	4	4	9	84.28	194.13	178.39
hsa-miR-3612	hsa-miR-3612	mirbase.miRNA	21	84.28	4	15	7	84.28	727.97	138.74
hsa-miR-5583-5p	hsa-miR-5583-5p	mirbase.miRNA	21	84.28	4	15	5	84.28	727.97	99.1
hsa-miR-4662a-5p	hsa-miR-4662a-5p	mirbase.miRNA	21	84.28	4	10	5	84.28	485.31	99.1
hsa-miR-513b	hsa-miR-513b	mirbase.miRNA	21	84.28	4	9	13	84.28	436.78	257.67
hsa-miR-642a-5p	hsa-miR-642a-5p	mirbase.miRNA	21	84.28	4	8	18	84.28	388.25	356.77
hsa-miR-5580-5p	hsa-miR-5580-5p	mirbase.miRNA	21	84.28	4	8	14	84.28	388.25	277.49
hsa-miR-5691	hsa-miR-5691	mirbase.miRNA	21	84.28	4	5	7	84.28	242.66	138.74
hsa-miR-4460	hsa-miR-4460	mirbase.miRNA	21	84.28	4	4	6	84.28	194.13	118.92
hsa-miR-4760-5p	hsa-miR-4760-5p	mirbase.miRNA	21	84.28	4	4	9	84.28	194.13	178.39
hsa-miR-4503	hsa-miR-4503	mirbase.miRNA	21	84.28	4	3	6	84.28	145.59	118.92
hsa-miR-652-5p	hsa-miR-652-5p	mirbase.miRNA	24	84.93	9	2	13	165.93	84.93	225.46
hsa-miR-1976	hsa-miR-1976	mirbase.miRNA	19	87.63	19	3	4	442.48	160.92	87.63
ENSG00000239183.1	SNORA84	snoRNA	132	88.29	45	22	28	150.85	169.86	88.29
hsa-miR-548au-3p	hsa-miR-548au-3p	mirbase.miRNA	20	88.5	4	11	8	88.5	560.54	166.49
hsa-miR-5590-5p	hsa-miR-5590-5p	mirbase.miRNA	20	88.5	4	5	6	88.5	254.79	124.87
hsa-miR-510	hsa-miR-510	mirbase.miRNA	20	88.5	4	11	8	88.5	560.54	166.49
hsa-miR-670	hsa-miR-670	mirbase.miRNA	20	88.5	4	7	8	88.5	356.71	166.49
hsa-miR-4725-5p	hsa-miR-4725-5p	mirbase.miRNA	20	88.5	4	5	13	88.5	254.79	270.55
hsa-miR-1254	hsa-miR-1254	mirbase.miRNA	23	88.62	1626	2	13	31281.6	88.62	235.26
hsa-miR-4769-5p	hsa-miR-4769-5p	mirbase.miRNA	23	88.62	56	2	11	1077.35	88.62	199.07
hsa-miR-5001-5p	hsa-miR-5001-5p	mirbase.miRNA	23	88.62	6	2	8	115.43	88.62	144.78
ENSG00000212283.1	SNORD89	snoRNA	113	90.19	31	10	59	121.39	90.19	217.33
tRNA-Ser-TCA	tRNA-Ser-TCA	tRNA	81	92.5	19	15	18	103.79	188.73	92.5
hsa-miR-409-5p	hsa-miR-409-5p	mirbase.miRNA	22	92.65	7	2	5	140.79	92.65	94.6
hsa-miR-4730	hsa-miR-4730	mirbase.miRNA	22	92.65	7	2	5	140.79	92.65	94.6
hsa-miR-3922-5p	hsa-miR-3922-5p	mirbase.miRNA	22	92.65	9	2	13	181.02	92.65	245.96
hsa-miR-548g-5p	hsa-miR-548g-5p	mirbase.miRNA	22	92.65	25	2	7	502.82	92.65	132.44
hsa-miR-5003-5p	hsa-miR-5003-5p	mirbase.miRNA	22	92.65	5	2	8	100.56	92.65	151.36
hsa-miR-3119	hsa-miR-3119	mirbase.miRNA	19	93.15	4	12	59	93.15	643.68	1292.52
hsa-miR-3125	hsa-miR-3125	mirbase.miRNA	19	93.15	4	2	13	93.15	107.28	284.79
hsa-miR-511	hsa-miR-511	mirbase.miRNA	19	93.15	4	4	14	93.15	214.56	306.7
hsa-miR-4648	hsa-miR-4648	mirbase.miRNA	19	93.15	4	2	7	93.15	107.28	153.35
hsa-miR-4790-5p	hsa-miR-4790-5p	mirbase.miRNA	19	93.15	4	2	7	93.15	107.28	153.35
ENSG00000222489.1	SNORA79	snoRNA	147	93.44	53	19	33	159.53	131.73	93.44
tRNA-Arg-CGA	tRNA-Arg-CGA	tRNA	71	93.48	15	10	25	93.48	143.54	146.56
hsa-miR-4767	hsa-miR-4767	mirbase.miRNA	22	94.6	15	105	5	301.69	4864.18	94.6
ENSG00000252712.1	SCARNA14	snoRNA	135	95.58	65	19	31	213.05	143.44	95.58
hsa-miR-2277-5p	hsa-miR-2277-5p	mirbase.miRNA	23	96.19	5	28	11	96.19	1240.72	199.07
hsa-miR-216b	hsa-miR-216b	mirbase.miRNA	23	96.19	5	11	10	96.19	487.42	180.97
hsa-miR-4667-5p	hsa-miR-4667-5p	mirbase.miRNA	21	97.06	8	2	71	168.56	97.06	1407.27
hsa-miR-3133	hsa-miR-3133	mirbase.miRNA	21	97.06	5	2	65	105.35	97.06	1288.34
hsa-miR-3915	hsa-miR-3915	mirbase.miRNA	21	97.06	20	2	61	421.41	97.06	1209.06
hsa-miR-3122	hsa-miR-3122	mirbase.miRNA	21	97.06	5	2	58	105.35	97.06	1149.6
hsa-miR-4690-5p	hsa-miR-4690-5p	mirbase.miRNA	21	97.06	7	2	9	147.49	97.06	178.39
hsa-miR-1914-5p	hsa-miR-1914-5p	mirbase.miRNA	21	97.06	18	2	22	379.27	97.06	436.05
hsa-miR-2110	hsa-miR-2110	mirbase.miRNA	21	97.06	6	2	14	126.42	97.06	277.49
hsa-miR-363-5p	hsa-miR-363-5p	mirbase.miRNA	21	97.06	8	2	36	168.56	97.06	713.54
hsa-miR-4678	hsa-miR-4678	mirbase.miRNA	21	97.06	10	2	8	210.71	97.06	158.57
hsa-miR-551b-5p	hsa-miR-551b-5p	mirbase.miRNA	21	97.06	5	2	11	105.35	97.06	218.03
hsa-miR-132-5p	hsa-miR-132-5p	mirbase.miRNA	21	97.06	6	2	8	126.42	97.06	158.57
hsa-miR-3680-5p	hsa-miR-3680-5p	mirbase.miRNA	21	97.06	12	2	21	252.85	97.06	416.23
hsa-miR-548ab	hsa-miR-548ab	mirbase.miRNA	21	97.06	13	2	21	273.92	97.06	416.23
hsa-miR-485-5p	hsa-miR-485-5p	mirbase.miRNA	21	97.06	9	2	7	189.64	97.06	138.74
hsa-miR-29b-2-5p	hsa-miR-29b-2-5p	mirbase.miRNA	21	97.06	5	2	12	105.35	97.06	237.85
hsa-miR-1284	hsa-miR-1284	mirbase.miRNA	21	97.06	6	2	5	126.42	97.06	99.1
hsa-miR-5685	hsa-miR-5685	mirbase.miRNA	21	97.06	6	2	19	126.42	97.06	376.59
hsa-miR-1306-5p	hsa-miR-1306-5p	mirbase.miRNA	21	97.06	11	2	5	231.78	97.06	99.1
hsa-miR-4513	hsa-miR-4513	mirbase.miRNA	21	97.06	9	2	6	189.64	97.06	118.92
hsa-miR-3165	hsa-miR-3165	mirbase.miRNA	21	97.06	8	2	7	168.56	97.06	138.74
hsa-miR-938	hsa-miR-938	mirbase.miRNA	21	97.06	9	2	13	189.64	97.06	257.67
hsa-miR-380-5p	hsa-miR-380-5p	mirbase.miRNA	21	97.06	5	2	8	105.35	97.06	158.57
hsa-miR-4285	hsa-miR-4285	mirbase.miRNA	17	97.94	5	8	4	130.14	479.61	97.94
hsa-miR-4315	hsa-miR-4315	mirbase.miRNA	17	97.94	5	2	4	130.14	119.9	97.94
hsa-miR-4791	hsa-miR-4791	mirbase.miRNA	17	97.94	12	2	4	312.34	119.9	97.94
hsa-miR-4260	hsa-miR-4260	mirbase.miRNA	18	98.33	4	9	6	98.33	509.58	138.74
ENSG00000199354.1	RNA5SP273	rRNA	112	98.77	25	14	37	98.77	127.4	137.51
hsa-miR-885-5p	hsa-miR-885-5p	mirbase.miRNA	21	99.1	5	3	5	105.35	145.59	99.1
hsa-miR-545-5p	hsa-miR-545-5p	mirbase.miRNA	21	99.1	8	5	5	168.56	242.66	99.1
hsa-miR-548as-3p	hsa-miR-548as-3p	mirbase.miRNA	21	99.1	5	3	5	105.35	145.59	99.1
hsa-miR-96-5p	hsa-miR-96-5p	mirbase.miRNA	22	100.56	5	110	182	100.56	5095.81	3443.39
hsa-miR-4711-5p	hsa-miR-4711-5p	mirbase.miRNA	22	100.56	5	6	72	100.56	277.95	1362.22
hsa-miR-4665-5p	hsa-miR-4665-5p	mirbase.miRNA	22	100.56	5	11	11	100.56	509.58	208.12
ENSG00000207174.1	SNORD116-15	snoRNA	91	100.63	41	9	22	199.36	100.8	100.63
hsa-miR-4797-5p	hsa-miR-4797-5p	mirbase.miRNA	20	101.92	8	2	58	176.99	101.92	1207.08
hsa-miR-525-5p	hsa-miR-525-5p	mirbase.miRNA	20	101.92	20	2	46	442.48	101.92	957.34
hsa-miR-4520b-3p	hsa-miR-4520b-3p	mirbase.miRNA	20	101.92	70	2	11	1548.69	101.92	228.93
hsa-miR-4433-5p	hsa-miR-4433-5p	mirbase.miRNA	20	101.92	61	2	12	1349.57	101.92	249.74
hsa-miR-499b-5p	hsa-miR-499b-5p	mirbase.miRNA	20	101.92	8	2	15	176.99	101.92	312.18
hsa-miR-664-5p	hsa-miR-664-5p	mirbase.miRNA	20	101.92	6	2	9	132.74	101.92	187.31
hsa-miR-3194-5p	hsa-miR-3194-5p	mirbase.miRNA	20	101.92	8	2	8	176.99	101.92	166.49
hsa-miR-3120-5p	hsa-miR-3120-5p	mirbase.miRNA	20	101.92	12	2	8	265.49	101.92	166.49
hsa-miR-1203	hsa-miR-1203	mirbase.miRNA	20	101.92	6	2	5	132.74	101.92	104.06
hsa-miR-548t-5p	hsa-miR-548t-5p	mirbase.miRNA	20	101.92	6	2	13	132.74	101.92	270.55
hsa-miR-4422	hsa-miR-4422	mirbase.miRNA	20	101.92	7	2	5	154.87	101.92	104.06
ENSG00000271852.1	SNORD11B	snoRNA	89	103.06	48	9	23	238.64	103.06	107.57
hsa-miR-4304	hsa-miR-4304	mirbase.miRNA	16	104.06	16	19	4	442.48	1210.25	104.06
hsa-miR-1281	hsa-miR-1281	mirbase.miRNA	16	104.06	29	2	4	802	127.4	104.06
hsa-miR-1267	hsa-miR-1267	mirbase.miRNA	20	104.06	12	4	5	265.49	203.83	104.06
hsa-miR-631	hsa-miR-631	mirbase.miRNA	20	104.06	6	4	5	132.74	203.83	104.06
hsa-miR-4273	hsa-miR-4273	mirbase.miRNA	17	104.11	4	11	7	104.11	659.46	171.39
ENSG00000207971.1	MIR125B1	miRNA	87	105.25	24	40	22	122.06	468.58	105.25
hsa-miR-4778-5p	hsa-miR-4778-5p	mirbase.miRNA	21	105.35	5	4	180	105.35	194.13	3567.72
hsa-miR-3658	hsa-miR-3658	mirbase.miRNA	21	105.35	5	4	65	105.35	194.13	1288.34
hsa-miR-4798-5p	hsa-miR-4798-5p	mirbase.miRNA	21	105.35	5	3	6	105.35	145.59	118.92
hsa-miR-5004-5p	hsa-miR-5004-5p	mirbase.miRNA	21	105.35	5	12	10	105.35	582.38	198.21
hsa-miR-185-5p	hsa-miR-185-5p	mirbase.miRNA	21	105.35	5	9	12	105.35	436.78	237.85
hsa-miR-4717-5p	hsa-miR-4717-5p	mirbase.miRNA	21	105.35	5	8	7	105.35	388.25	138.74
hsa-miR-3677-5p	hsa-miR-3677-5p	mirbase.miRNA	21	105.35	5	9	6	105.35	436.78	118.92
hsa-miR-3689a-5p	hsa-miR-3689a-5p	mirbase.miRNA	21	105.35	5	9	8	105.35	436.78	158.57
hsa-miR-513c-5p	hsa-miR-513c-5p	mirbase.miRNA	21	105.35	5	8	6	105.35	388.25	118.92
hsa-miR-4731-5p	hsa-miR-4731-5p	mirbase.miRNA	21	105.35	5	4	7	105.35	194.13	138.74
hsa-miR-642b-5p	hsa-miR-642b-5p	mirbase.miRNA	21	105.35	5	7	10	105.35	339.72	198.21
hsa-miR-3689e	hsa-miR-3689e	mirbase.miRNA	21	105.35	5	6	8	105.35	291.19	158.57
hsa-miR-4669	hsa-miR-4669	mirbase.miRNA	21	105.35	5	5	8	105.35	242.66	158.57
hsa-miR-5583-3p	hsa-miR-5583-3p	mirbase.miRNA	21	105.35	5	7	6	105.35	339.72	118.92
ENSG00000207981.1	MIR519D	miRNA	87	106.81	21	13	24	106.81	152.29	114.82
hsa-miR-1268b	hsa-miR-1268b	mirbase.miRNA	19	107.28	13	2	10	302.75	107.28	219.07
hsa-miR-3190-5p	hsa-miR-3190-5p	mirbase.miRNA	19	107.28	16	2	10	372.62	107.28	219.07
hsa-miR-4313	hsa-miR-4313	mirbase.miRNA	19	107.28	17	2	7	395.91	107.28	153.35
ENSG00000223131.1	RNA5SP304	rRNA	103	107.4	25	19	30	107.4	188	121.23
hsa-miR-3978	hsa-miR-3978	mirbase.miRNA	23	108.58	9	7	6	173.15	310.18	108.58
hsa-miR-4426	hsa-miR-4426	mirbase.miRNA	16	110.62	4	3	59	110.62	191.09	1534.86
hsa-miR-3944-5p	hsa-miR-3944-5p	mirbase.miRNA	20	110.62	5	9	12	110.62	458.62	249.74
hsa-miR-4523	hsa-miR-4523	mirbase.miRNA	20	110.62	5	5	19	110.62	254.79	395.42
hsa-miR-581	hsa-miR-581	mirbase.miRNA	20	110.62	5	4	9	110.62	203.83	187.31
hsa-miR-4739	hsa-miR-4739	mirbase.miRNA	24	110.62	6	7	9	110.62	297.26	156.09
ENSG00000216101.1	MIR877	miRNA	85	112.63	44	27	23	229.05	323.73	112.63
hsa-miR-1250	hsa-miR-1250	mirbase.miRNA	18	113.24	5	2	8	122.91	113.24	184.99
ENSG00000238886.1	SNORD121A	snoRNA	81	113.24	35	9	35	191.2	113.24	179.85
ENSG00000207586.1	MIR135A2	miRNA	99	113.24	45	11	71	201.13	113.24	298.51
hsa-miR-4658	hsa-miR-4658	mirbase.miRNA	22	113.52	1603	5	6	32240.9	231.63	113.52
hsa-miR-324-5p	hsa-miR-324-5p	mirbase.miRNA	22	113.52	24	20	6	482.71	926.51	113.52
hsa-miR-602	hsa-miR-602	mirbase.miRNA	22	113.52	14	4	6	281.58	185.3	113.52
hsa-miR-3199	hsa-miR-3199	mirbase.miRNA	22	113.52	6	4	6	120.68	185.3	113.52
hsa-miR-567	hsa-miR-567	mirbase.miRNA	22	113.52	6	3	6	120.68	138.98	113.52
ENSG00000206621.1	SNORD116-14	snoRNA	91	114.35	40	22	25	194.5	246.39	114.35
ENSG00000207799.1	MIR520G	miRNA	89	114.51	24	10	26	119.32	114.51	121.6
tRNA-Leu-CTY	tRNA-Leu-CTY	tRNA	81	114.72	21	34	24	114.72	427.8	123.33
ENSG00000200087.1	SNORA73B	snoRNA	203	115.47	55	23	78	119.88	115.47	159.93
hsa-miR-1292	hsa-miR-1292	mirbase.miRNA	19	116.44	5	9	6	116.44	482.76	131.44
hsa-miR-3164	hsa-miR-3164	mirbase.miRNA	21	118.92	14	4	6	294.99	194.13	118.92
hsa-miR-1273c	hsa-miR-1273c	mirbase.miRNA	21	118.92	13	4	6	273.92	194.13	118.92
hsa-miR-424-5p	hsa-miR-424-5p	mirbase.miRNA	21	118.92	12	10	6	252.85	485.31	118.92
hsa-miR-4654	hsa-miR-4654	mirbase.miRNA	21	118.92	20	10	6	421.41	485.31	118.92
hsa-miR-4450	hsa-miR-4450	mirbase.miRNA	21	118.92	9	10	6	189.64	485.31	118.92
hsa-miR-4515	hsa-miR-4515	mirbase.miRNA	21	118.92	14	11	6	294.99	533.85	118.92
hsa-miR-299-3p	hsa-miR-299-3p	mirbase.miRNA	21	118.92	21	4	6	442.48	194.13	118.92
hsa-miR-3169	hsa-miR-3169	mirbase.miRNA	21	118.92	6	12	6	126.42	582.38	118.92
hsa-miR-1268a	hsa-miR-1268a	mirbase.miRNA	17	119.9	23	2	10	598.65	119.9	244.84
hsa-miR-4292	hsa-miR-4292	mirbase.miRNA	17	119.9	15	2	48	390.43	119.9	1175.25
ENSG00000201801.1	RNU5E-4P	snRNA	119	119.9	81	14	66	301.19	119.9	230.85
ENSG00000212204.1	RNA5SP91	rRNA	118	120	32	92	50	120	794.6	176.37
hsa-miR-4647	hsa-miR-4647	mirbase.miRNA	22	120.68	6	3	69	120.68	138.98	1305.46
hsa-miR-34b-5p	hsa-miR-34b-5p	mirbase.miRNA	22	120.68	6	29	25	120.68	1343.44	472.99
hsa-miR-4732-5p	hsa-miR-4732-5p	mirbase.miRNA	22	120.68	6	21	14	120.68	972.84	264.88
hsa-miR-5090	hsa-miR-5090	mirbase.miRNA	22	120.68	6	12	46	120.68	555.91	870.31
hsa-miR-3929	hsa-miR-3929	mirbase.miRNA	22	120.68	6	3	8	120.68	138.98	151.36
ENSG00000251898.1	SCARNA11	snoRNA	135	120.79	61	16	65	199.94	120.79	200.41
tRNA-Ile-ATA	tRNA-Ile-ATA	tRNA	93	120.84	32	19	27	152.25	208.22	120.84
hsa-miR-921	hsa-miR-921	mirbase.miRNA	24	121.4	16	7	7	294.99	297.26	121.4
hsa-miR-3916	hsa-miR-3916	mirbase.miRNA	25	122.3	8	3	131	141.59	122.3	2181.07
hsa-miR-4323	hsa-miR-4323	mirbase.miRNA	17	122.42	8	9	5	208.23	539.56	122.42
ENSG00000199455.1	RNA5SP191	rRNA	101	122.67	28	38	77	122.67	383.45	317.33
ENSG00000207137.1	SNORD116-13	snoRNA	91	123.2	62	11	32	301.47	123.2	146.37
ENSG00000207197.1	SNORD116-12	snoRNA	91	123.2	42	11	45	204.22	123.2	205.83
tRNA-Thr-ACY	tRNA-Thr-ACY	tRNA	74	123.75	33	11	22	197.32	151.5	123.75
hsa-miR-2355-5p	hsa-miR-2355-5p	mirbase.miRNA	20	124.87	12	12	6	265.49	611.5	124.87
hsa-miR-1470	hsa-miR-1470	mirbase.miRNA	20	124.87	13	9	6	287.61	458.62	124.87
ENSG00000212588.1	SNORA26	snoRNA	121	126.34	53	15	45	193.81	126.34	154.8
hsa-miR-4699-5p	hsa-miR-4699-5p	mirbase.miRNA	21	126.42	6	4	75	126.42	194.13	1486.55
hsa-miR-365b-5p	hsa-miR-365b-5p	mirbase.miRNA	21	126.42	6	13	14	126.42	630.91	277.49
hsa-miR-5000-5p	hsa-miR-5000-5p	mirbase.miRNA	21	126.42	6	5	8	126.42	242.66	158.57
hsa-miR-1469	hsa-miR-1469	mirbase.miRNA	21	126.42	6	4	19	126.42	194.13	376.59
hsa-miR-5585-3p	hsa-miR-5585-3p	mirbase.miRNA	21	126.42	6	11	19	126.42	533.85	376.59
hsa-miR-3689d	hsa-miR-3689d	mirbase.miRNA	21	126.42	6	6	14	126.42	291.19	277.49
hsa-miR-4533	hsa-miR-4533	mirbase.miRNA	21	126.42	6	4	8	126.42	194.13	158.57
hsa-miR-3147	hsa-miR-3147	mirbase.miRNA	23	126.68	9	13	7	173.15	576.05	126.68
hsa-miR-3171	hsa-miR-3171	mirbase.miRNA	23	126.68	15	4	7	288.58	177.25	126.68
hsa-miR-4497	hsa-miR-4497	mirbase.miRNA	16	127.4	5	2	7	138.28	127.4	182.1
hsa-miR-3180-5p	hsa-miR-3180-5p	mirbase.miRNA	24	127.4	16	3	9	294.99	127.4	156.09
hsa-miR-4486	hsa-miR-4486	mirbase.miRNA	16	130.07	5	14	5	138.28	891.77	130.07
hsa-miR-3652	hsa-miR-3652	mirbase.miRNA	17	130.14	5	7	12	130.14	419.65	293.81
hsa-miR-1185-5p	hsa-miR-1185-5p	mirbase.miRNA	20	132.74	6	3	11	132.74	152.87	228.93
hsa-miR-3688-5p	hsa-miR-3688-5p	mirbase.miRNA	20	132.74	6	16	9	132.74	815.33	187.31
hsa-miR-5587-3p	hsa-miR-5587-3p	mirbase.miRNA	20	132.74	6	13	8	132.74	662.45	166.49
hsa-miR-4764-5p	hsa-miR-4764-5p	mirbase.miRNA	20	132.74	6	4	15	132.74	203.83	312.18
hsa-miR-4297	hsa-miR-4297	mirbase.miRNA	15	135.89	17	2	6	501.48	135.89	166.49
ENSG00000210154.1	MT-TD	Mt_tRNA	67	136.9	21	9	63	138.69	136.9	391.38
ENSG00000264229.1	RNU4ATAC	snRNA	126	137.51	67	17	85	235.29	137.51	280.79
hsa-miR-4276	hsa-miR-4276	mirbase.miRNA	16	138.28	5	12	7	138.28	764.37	182.1
hsa-miR-3650	hsa-miR-3650	mirbase.miRNA	18	138.74	14	8	6	344.15	452.96	138.74
hsa-miR-3934	hsa-miR-3934	mirbase.miRNA	21	138.74	102	13	7	2149.2	630.91	138.74
hsa-miR-4697-5p	hsa-miR-4697-5p	mirbase.miRNA	21	138.74	68	4	7	1432.8	194.13	138.74
hsa-miR-936	hsa-miR-936	mirbase.miRNA	21	138.74	68	4	7	1432.8	194.13	138.74
hsa-miR-22-5p	hsa-miR-22-5p	mirbase.miRNA	21	138.74	13	15	7	273.92	727.97	138.74
hsa-miR-4673	hsa-miR-4673	mirbase.miRNA	21	138.74	7	12	7	147.49	582.38	138.74
hsa-miR-548q	hsa-miR-548q	mirbase.miRNA	21	138.74	8	4	7	168.56	194.13	138.74
hsa-miR-24-2-5p	hsa-miR-24-2-5p	mirbase.miRNA	21	138.74	17	6	7	358.2	291.19	138.74
hsa-miR-23b-5p	hsa-miR-23b-5p	mirbase.miRNA	21	138.74	7	10	7	147.49	485.31	138.74
hsa-miR-4636	hsa-miR-4636	mirbase.miRNA	21	138.74	7	6	7	147.49	291.19	138.74
hsa-miR-1915-5p	hsa-miR-1915-5p	mirbase.miRNA	21	138.74	15	3	7	316.06	145.59	138.74
hsa-miR-5091	hsa-miR-5091	mirbase.miRNA	22	138.98	9	3	67	181.02	138.98	1267.62
hsa-miR-3943	hsa-miR-3943	mirbase.miRNA	22	138.98	16	3	11	321.81	138.98	208.12
hsa-miR-1208	hsa-miR-1208	mirbase.miRNA	19	139.73	6	5	8	139.73	268.2	175.26
ENSG00000238317.1	SNORD11	snoRNA	87	140.57	68	12	73	345.85	140.57	349.25
hsa-miR-4744	hsa-miR-4744	mirbase.miRNA	22	140.79	7	4	61	140.79	185.3	1154.1
hsa-miR-597	hsa-miR-597	mirbase.miRNA	22	140.79	7	8	84	140.79	370.6	1589.26
ENSG00000202174.1	RNA5-8SP5	rRNA	151	143.34	61	93	52	178.75	627.7	143.34
ENSG00000235408.2	SNORA71B	lincRNA	135	143.44	64	19	49	209.77	143.44	151.08
ENSG00000200169.1	RNU5D-1	snRNA	115	144.78	43	17	40	165.45	150.66	144.78
ENSG00000266235.1	MIR3176	miRNA	89	144.98	44	23	31	218.76	263.38	144.98
hsa-miR-4782-5p	hsa-miR-4782-5p	mirbase.miRNA	21	145.59	8	3	123	168.56	145.59	2437.94
hsa-miR-4696	hsa-miR-4696	mirbase.miRNA	21	145.59	109	3	58	2296.69	145.59	1149.6
hsa-miR-3156-5p	hsa-miR-3156-5p	mirbase.miRNA	21	145.59	8	3	65	168.56	145.59	1288.34
hsa-miR-4753-5p	hsa-miR-4753-5p	mirbase.miRNA	21	145.59	8	3	65	168.56	145.59	1288.34
hsa-miR-422a	hsa-miR-422a	mirbase.miRNA	21	145.59	19	3	14	400.34	145.59	277.49
hsa-miR-187-5p	hsa-miR-187-5p	mirbase.miRNA	21	145.59	27	3	33	568.91	145.59	654.08
hsa-miR-99a-5p	hsa-miR-99a-5p	mirbase.miRNA	21	145.59	17	3	11	358.2	145.59	218.03
hsa-miR-548at-5p	hsa-miR-548at-5p	mirbase.miRNA	21	145.59	13	3	15	273.92	145.59	297.31
hsa-miR-3942-5p	hsa-miR-3942-5p	mirbase.miRNA	21	145.59	8	3	20	168.56	145.59	396.41
hsa-miR-4701-5p	hsa-miR-4701-5p	mirbase.miRNA	21	145.59	10	3	8	210.71	145.59	158.57
hsa-miR-4664-5p	hsa-miR-4664-5p	mirbase.miRNA	21	145.59	10	3	15	210.71	145.59	297.31
hsa-miR-4752	hsa-miR-4752	mirbase.miRNA	21	145.59	10	3	12	210.71	145.59	237.85
hsa-miR-3124-5p	hsa-miR-3124-5p	mirbase.miRNA	20	145.68	8	11	7	176.99	560.54	145.68
hsa-miR-5095	hsa-miR-5095	mirbase.miRNA	20	145.68	14	13	7	309.74	662.45	145.68
hsa-miR-4761-5p	hsa-miR-4761-5p	mirbase.miRNA	20	145.68	7	7	7	154.87	356.71	145.68
hsa-miR-1539	hsa-miR-1539	mirbase.miRNA	20	145.68	13	4	7	287.61	203.83	145.68
hsa-miR-4536-5p	hsa-miR-4536-5p	mirbase.miRNA	20	145.68	17	3	7	376.11	152.87	145.68
hsa-miR-4634	hsa-miR-4634	mirbase.miRNA	18	147.49	6	15	17	147.49	849.3	393.11
hsa-miR-4487	hsa-miR-4487	mirbase.miRNA	18	147.49	6	10	8	147.49	566.2	184.99
hsa-miR-1252	hsa-miR-1252	mirbase.miRNA	21	147.49	7	8	72	147.49	388.25	1427.09
hsa-miR-539-5p	hsa-miR-539-5p	mirbase.miRNA	21	147.49	7	11	12	147.49	533.85	237.85
hsa-miR-505-5p	hsa-miR-505-5p	mirbase.miRNA	21	147.49	7	4	14	147.49	194.13	277.49
hsa-miR-4789-5p	hsa-miR-4789-5p	mirbase.miRNA	21	147.49	7	12	13	147.49	582.38	257.67
hsa-miR-4786-5p	hsa-miR-4786-5p	mirbase.miRNA	21	147.49	7	8	15	147.49	388.25	297.31
hsa-miR-3681-5p	hsa-miR-3681-5p	mirbase.miRNA	21	147.49	7	10	8	147.49	485.31	158.57
hsa-miR-449c-5p	hsa-miR-449c-5p	mirbase.miRNA	24	147.49	8	17	38	147.49	721.91	659.04
ENSG00000207600.1	MIR598	miRNA	96	147.49	32	17	40	147.49	180.48	173.43
ENSG00000222937.1	SNORD63	snoRNA	69	147.7	160	10	96	1026.05	147.7	579.11
ENSG00000200785.1	SNORD8	snoRNA	109	149.6	79	16	48	320.7	149.6	183.3
ENSG00000200615.1	Y_RNA	misc_RNA	95	150.19	101	14	94	470.43	150.19	411.85
hsa-miR-365a-5p	hsa-miR-365a-5p	mirbase.miRNA	22	151.36	14	30	8	281.58	1389.77	151.36
hsa-miR-3177-5p	hsa-miR-3177-5p	mirbase.miRNA	22	151.36	15	9	8	301.69	416.93	151.36
hsa-miR-4656	hsa-miR-4656	mirbase.miRNA	22	151.36	10	9	8	201.13	416.93	151.36
ENSG00000207093.1	SNORD116-8	snoRNA	94	151.79	113	14	95	531.92	151.79	420.66
hsa-miR-676-5p	hsa-miR-676-5p	mirbase.miRNA	20	152.87	11	3	12	243.37	152.87	249.74
hsa-miR-4762-5p	hsa-miR-4762-5p	mirbase.miRNA	20	152.87	35	3	27	774.34	152.87	561.92
hsa-miR-190a	hsa-miR-190a	mirbase.miRNA	20	152.87	14	3	12	309.74	152.87	249.74
hsa-miR-4783-5p	hsa-miR-4783-5p	mirbase.miRNA	20	152.87	8	3	11	176.99	152.87	228.93
hsa-miR-4501	hsa-miR-4501	mirbase.miRNA	20	152.87	12	3	21	265.49	152.87	437.05
hsa-miR-4268	hsa-miR-4268	mirbase.miRNA	20	152.87	12	3	10	265.49	152.87	208.12
ENSG00000225091.3	SNORA71A	snoRNA	133	153.35	62	32	49	206.27	245.21	153.35
hsa-miR-1291	hsa-miR-1291	mirbase.miRNA	23	153.91	8	5	69	153.91	221.56	1248.7
hsa-miR-638	hsa-miR-638	mirbase.miRNA	24	156.09	9	9	9	165.93	382.19	156.09
tRNA-Arg-CGG	tRNA-Arg-CGG	tRNA	72	156.09	47	13	27	288.84	184.02	156.09
hsa-miR-4787-5p	hsa-miR-4787-5p	mirbase.miRNA	21	158.57	10	20	8	210.71	970.63	158.57
hsa-miR-3175	hsa-miR-3175	mirbase.miRNA	21	158.57	69	5	8	1453.87	242.66	158.57
hsa-miR-548i	hsa-miR-548i	mirbase.miRNA	21	158.57	20	10	8	421.41	485.31	158.57
hsa-miR-1262	hsa-miR-1262	mirbase.miRNA	21	158.57	10	14	8	210.71	679.44	158.57
hsa-miR-211-5p	hsa-miR-211-5p	mirbase.miRNA	21	158.57	13	8	8	273.92	388.25	158.57
hsa-miR-216a	hsa-miR-216a	mirbase.miRNA	21	158.57	9	13	8	189.64	630.91	158.57
hsa-miR-32-5p	hsa-miR-32-5p	mirbase.miRNA	21	158.57	23	4	8	484.62	194.13	158.57
hsa-miR-3159	hsa-miR-3159	mirbase.miRNA	21	158.57	17	5	8	358.2	242.66	158.57
hsa-miR-1265	hsa-miR-1265	mirbase.miRNA	21	158.57	8	7	8	168.56	339.72	158.57
hsa-miR-802	hsa-miR-802	mirbase.miRNA	22	160.9	8	8	65	160.9	370.6	1229.78
hsa-miR-4660	hsa-miR-4660	mirbase.miRNA	22	160.9	8	4	64	160.9	185.3	1210.86
hsa-miR-574-5p	hsa-miR-574-5p	mirbase.miRNA	22	160.9	8	34	50	160.9	1575.07	945.99
hsa-miR-139-5p	hsa-miR-139-5p	mirbase.miRNA	22	160.9	8	9	24	160.9	416.93	454.07
hsa-miR-5708	hsa-miR-5708	mirbase.miRNA	19	160.92	9	3	11	209.6	160.92	240.98
hsa-miR-518a-5p	hsa-miR-518a-5p	mirbase.miRNA	19	160.92	9	3	9	209.6	160.92	197.16
hsa-miR-527	hsa-miR-527	mirbase.miRNA	19	160.92	9	3	9	209.6	160.92	197.16
hsa-miR-4289	hsa-miR-4289	mirbase.miRNA	18	161.87	9	17	7	221.24	962.54	161.87
ENSG00000238363.1	SNORA13	snoRNA	132	162.14	64	21	54	214.54	162.14	170.28
hsa-miR-3678-5p	hsa-miR-3678-5p	mirbase.miRNA	19	163.02	7	4	16	163.02	214.56	350.51
hsa-miR-4516	hsa-miR-4516	mirbase.miRNA	16	165.93	6	54	10	165.93	3439.67	260.15
hsa-miR-3178	hsa-miR-3178	mirbase.miRNA	16	165.93	6	5	10	165.93	318.49	260.15
hsa-miR-1280	hsa-miR-1280	mirbase.miRNA	20	166.49	9	5	8	199.12	254.79	166.49
hsa-miR-588	hsa-miR-588	mirbase.miRNA	20	166.49	12	4	8	265.49	203.83	166.49
ENSG00000221035.1	MIR486	miRNA	67	167.74	40	12	27	264.17	182.54	167.74
hsa-miR-449a	hsa-miR-449a	mirbase.miRNA	21	168.56	8	15	40	168.56	727.97	792.83
hsa-miR-616-5p	hsa-miR-616-5p	mirbase.miRNA	21	168.56	8	10	22	168.56	485.31	436.05
hsa-miR-98	hsa-miR-98	mirbase.miRNA	21	168.56	8	9	19	168.56	436.78	376.59
hsa-miR-4775	hsa-miR-4775	mirbase.miRNA	21	168.56	8	6	15	168.56	291.19	297.31
hsa-miR-566	hsa-miR-566	mirbase.miRNA	18	169.86	11	3	10	270.41	169.86	231.24
hsa-miR-4638-3p	hsa-miR-4638-3p	mirbase.miRNA	22	170.28	1608	5	9	32341.4	231.63	170.28
hsa-miR-4707-5p	hsa-miR-4707-5p	mirbase.miRNA	22	170.28	9	10	9	181.02	463.26	170.28
ENSG00000208772.1	SNORD94	snoRNA	136	171.39	78	32	56	253.78	239.8	171.39
hsa-miR-3189-5p	hsa-miR-3189-5p	mirbase.miRNA	24	173.43	28	5	10	516.23	212.33	173.43
ENSG00000238534.1	Y_RNA	misc_RNA	93	175.34	70	16	41	333.05	175.34	183.5
hsa-miR-362-5p	hsa-miR-362-5p	mirbase.miRNA	23	177.25	36	4	35	692.58	177.25	633.4
hsa-miR-764	hsa-miR-764	mirbase.miRNA	21	178.39	14	8	9	294.99	388.25	178.39
hsa-miR-3714	hsa-miR-3714	mirbase.miRNA	21	178.39	16	11	9	337.13	533.85	178.39
ENSG00000206688.1	SNORD116-18	snoRNA	91	179.19	153	16	88	743.95	179.19	402.51
ENSG00000252906.1	SCARNA3	snoRNA	142	179.43	80	25	73	249.29	179.43	213.98
hsa-miR-4466	hsa-miR-4466	mirbase.miRNA	17	182.2	7	8	12	182.2	479.61	293.81
hsa-miR-4253	hsa-miR-4253	mirbase.miRNA	17	182.2	7	8	8	182.2	479.61	195.87
ENSG00000207445.1	SNORD15B	snoRNA	145	182.75	185	26	93	564.55	182.75	266.96
ENSG00000265145.1	SNORD53	snoRNA	77	183.89	32	21	52	183.89	277.95	281.09
hsa-miR-518c-5p	hsa-miR-518c-5p	mirbase.miRNA	22	185.3	20	4	41	402.26	185.3	775.71
hsa-miR-1193	hsa-miR-1193	mirbase.miRNA	22	185.3	19	4	10	382.14	185.3	189.2
hsa-miR-4693-5p	hsa-miR-4693-5p	mirbase.miRNA	22	185.3	14	4	22	281.58	185.3	416.23
hsa-miR-212-5p	hsa-miR-212-5p	mirbase.miRNA	22	185.3	13	4	10	261.47	185.3	189.2
hsa-miR-378g	hsa-miR-378g	mirbase.miRNA	19	186.31	8	5	73	186.31	268.2	1599.22
hsa-miR-3676-5p	hsa-miR-3676-5p	mirbase.miRNA	20	187.31	14	9	9	309.74	458.62	187.31
ENSG00000212607.1	SNORA45	snoRNA	130	188.15	60	24	70	204.22	188.15	224.13
hsa-miR-3197	hsa-miR-3197	mirbase.miRNA	22	189.2	71	7	10	1428.01	324.28	189.2
ENSG00000238367.1	MIR2113	miRNA	90	189.62	57	19	41	280.24	215.16	189.62
hsa-miR-659-5p	hsa-miR-659-5p	mirbase.miRNA	21	189.64	9	9	77	189.64	436.78	1526.19
hsa-miR-4671-5p	hsa-miR-4671-5p	mirbase.miRNA	21	189.64	9	8	66	189.64	388.25	1308.16
hsa-miR-584-5p	hsa-miR-584-5p	mirbase.miRNA	21	189.64	9	10	14	189.64	485.31	277.49
hsa-miR-1256	hsa-miR-1256	mirbase.miRNA	21	189.64	9	8	14	189.64	388.25	277.49
hsa-miR-101-5p	hsa-miR-101-5p	mirbase.miRNA	21	189.64	9	4	16	189.64	194.13	317.13
ENSG00000252808.1	SCARNA4	snoRNA	128	191.09	131	24	141	452.85	191.09	458.51
hsa-miR-4796-5p	hsa-miR-4796-5p	mirbase.miRNA	21	194.13	11	4	13	231.78	194.13	257.67
hsa-miR-654-5p	hsa-miR-654-5p	mirbase.miRNA	21	194.13	70	4	13	1474.94	194.13	257.67
hsa-miR-5094	hsa-miR-5094	mirbase.miRNA	21	194.13	26	4	36	547.84	194.13	713.54
hsa-miR-4705	hsa-miR-4705	mirbase.miRNA	21	194.13	19	4	15	400.34	194.13	297.31
hsa-miR-1287	hsa-miR-1287	mirbase.miRNA	21	194.13	14	4	13	294.99	194.13	257.67
hsa-miR-3913-5p	hsa-miR-3913-5p	mirbase.miRNA	21	194.13	18	4	10	379.27	194.13	198.21
hsa-miR-4794	hsa-miR-4794	mirbase.miRNA	21	194.13	15	4	14	316.06	194.13	277.49
hsa-miR-3665	hsa-miR-3665	mirbase.miRNA	17	195.87	9	6	8	234.26	359.7	195.87
hsa-miR-450a-5p	hsa-miR-450a-5p	mirbase.miRNA	21	198.21	18	8	10	379.27	388.25	198.21
hsa-miR-4642	hsa-miR-4642	mirbase.miRNA	21	198.21	16	13	10	337.13	630.91	198.21
hsa-miR-3173-5p	hsa-miR-3173-5p	mirbase.miRNA	21	198.21	11	6	10	231.78	291.19	198.21
tRNA-Leu-CTA	tRNA-Leu-CTA	tRNA	82	198.86	38	16	42	205.05	198.86	213.19
ENSG00000209702.1	SNORD41	snoRNA	69	199.07	48	20	33	307.81	295.41	199.07
hsa-miR-134	hsa-miR-134	mirbase.miRNA	22	201.13	10	20	17	201.13	926.51	321.64
hsa-miR-3605-5p	hsa-miR-3605-5p	mirbase.miRNA	22	201.13	10	5	17	201.13	231.63	321.64
ENSG00000199377.1	RNU5F-1	snRNA	116	202.08	53	23	78	202.17	202.08	279.88
ENSG00000272034.1	SNORD14A	snoRNA	90	203.49	54	21	44	265.49	237.8	203.49
hsa-miR-33a-5p	hsa-miR-33a-5p	mirbase.miRNA	20	203.83	26	4	30	575.23	203.83	624.35
ENSG00000239043.1	SNORD127	snoRNA	85	203.83	174	17	134	905.79	203.83	656.18
hsa-miR-1248	hsa-miR-1248	mirbase.miRNA	26	208.12	65	11	13	1106.21	431.18	208.12
hsa-miR-548ah-5p	hsa-miR-548ah-5p	mirbase.miRNA	19	214.56	12	4	12	279.46	214.56	262.88
hsa-miR-4803	hsa-miR-4803	mirbase.miRNA	20	221.24	10	6	15	221.24	305.75	312.18
ENSG00000212447.1	SNORD90	snoRNA	110	222.36	220	24	267	884.96	222.36	1010.31
ENSG00000223092.1	RNA5SP115	rRNA	106	227.75	55	31	58	229.59	298.06	227.75
ENSG00000207656.1	MIR489	miRNA	83	229.24	43	50	49	229.24	613.95	245.73
hsa-miR-3617	hsa-miR-3617	mirbase.miRNA	22	231.63	12	5	123	241.35	231.63	2327.13
hsa-miR-3065-5p	hsa-miR-3065-5p	mirbase.miRNA	22	231.63	26	5	69	522.93	231.63	1305.46
hsa-miR-3127-5p	hsa-miR-3127-5p	mirbase.miRNA	22	231.63	19	5	14	382.14	231.63	264.88
hsa-miR-145-5p	hsa-miR-145-5p	mirbase.miRNA	22	231.63	14	5	15	281.58	231.63	283.8
hsa-miR-4757-5p	hsa-miR-4757-5p	mirbase.miRNA	22	231.63	15	5	13	301.69	231.63	245.96
ENSG00000212135.1	SNORD67	snoRNA	110	231.63	65	25	81	261.47	231.63	306.5
ENSG00000200972.1	RNU5A-8P	snRNA	113	232.06	88	78	63	344.59	703.49	232.06
hsa-miR-200b-5p	hsa-miR-200b-5p	mirbase.miRNA	21	237.85	16	16	12	337.13	776.5	237.85
ENSG00000199900.1	RNA5SP463	rRNA	119	237.85	81	42	68	301.19	359.7	237.85
hsa-miR-4661-5p	hsa-miR-4661-5p	mirbase.miRNA	21	242.66	25	5	21	526.76	242.66	416.23
hsa-miR-1908	hsa-miR-1908	mirbase.miRNA	20	243.37	11	6	27	243.37	305.75	561.92
hsa-miR-297	hsa-miR-297	mirbase.miRNA	20	243.37	11	8	18	243.37	407.66	374.61
ENSG00000207297.1	SNORD7	snoRNA	96	244.17	119	23	137	548.49	244.17	594
ENSG00000265201.1	MIR4677	miRNA	79	245.11	47	19	76	263.25	245.11	400.43
tRNA-Thr-ACG	tRNA-Thr-ACG	tRNA	71	249.29	40	26	71	249.29	373.21	416.23
tRNA-Ala-GCA	tRNA-Ala-GCA	tRNA	71	252.09	68	90	43	423.79	1291.89	252.09
hsa-miR-1277-5p	hsa-miR-1277-5p	mirbase.miRNA	23	253.36	14	7	14	269.34	310.18	253.36
hsa-miR-3181	hsa-miR-3181	mirbase.miRNA	18	254.37	15	9	11	368.74	509.58	254.37
hsa-miR-4766-5p	hsa-miR-4766-5p	mirbase.miRNA	20	254.79	15	5	58	331.86	254.79	1207.08
ENSG00000207063.1	SNORD116-1	snoRNA	94	256.83	122	24	58	574.29	260.21	256.83
hsa-miR-4435	hsa-miR-4435	mirbase.miRNA	21	257.67	17	20	13	358.2	970.63	257.67
hsa-miR-4284	hsa-miR-4284	mirbase.miRNA	17	260.28	10	5	19	260.28	299.75	465.2
hsa-miR-19b-1-5p	hsa-miR-19b-1-5p	mirbase.miRNA	22	261.47	13	20	20	261.47	926.51	378.39
ENSG00000206885.1	SNORA75	snoRNA	136	262.28	106	35	88	344.88	262.28	269.33
hsa-miR-215	hsa-miR-215	mirbase.miRNA	22	264.88	28	9	14	563.16	416.93	264.88
tRNA-Ala-GCY	tRNA-Ala-GCY	tRNA	72	265.93	68	36	46	417.9	509.58	265.93
hsa-miR-3196	hsa-miR-3196	mirbase.miRNA	17	269.33	14	18	11	364.4	1079.11	269.33
ENSG00000252213.1	SNORA74	snoRNA	140	269.35	106	37	99	335.02	269.35	294.34
tRNA-Leu-TTA(m)	tRNA-Leu-TTA(m)	tRNA	77	270.09	47	64	176	270.09	847.1	951.39
hsa-miR-378b	hsa-miR-378b	mirbase.miRNA	18	270.41	11	9	65	270.41	509.58	1503.07
hsa-miR-556-5p	hsa-miR-556-5p	mirbase.miRNA	21	273.92	13	6	63	273.92	291.19	1248.7
hsa-miR-3200-5p	hsa-miR-3200-5p	mirbase.miRNA	21	273.92	13	9	14	273.92	436.78	277.49
hsa-miR-1304-5p	hsa-miR-1304-5p	mirbase.miRNA	21	273.92	13	6	20	273.92	291.19	396.41
ENSG00000199001.1	MIR448	miRNA	110	277.95	130	30	162	522.93	277.95	613
ENSG00000251815.1	SNORD116-26	snoRNA	95	278.93	356	26	224	1658.14	278.93	981.44
ENSG00000201059.1	RNA5SP336	rRNA	116	287.06	92	40	80	350.93	351.43	287.06
hsa-miR-411-5p	hsa-miR-411-5p	mirbase.miRNA	20	287.61	13	19	31	287.61	968.2	645.16
hsa-miR-548ag	hsa-miR-548ag	mirbase.miRNA	20	287.61	13	13	55	287.61	662.45	1144.64
hsa-miR-3064-5p	hsa-miR-3064-5p	mirbase.miRNA	20	287.61	13	8	14	287.61	407.66	291.36
hsa-miR-3687	hsa-miR-3687	mirbase.miRNA	23	289.55	20	20	16	384.77	886.23	289.55
ENSG00000239112.1	SNORD123	snoRNA	69	289.55	81	25	48	519.44	369.26	289.55
hsa-miR-3152-5p	hsa-miR-3152-5p	mirbase.miRNA	21	291.19	30	6	58	632.12	291.19	1149.6
hsa-miR-651	hsa-miR-651	mirbase.miRNA	21	291.19	20	6	24	421.41	291.19	475.7
hsa-miR-301a-5p	hsa-miR-301a-5p	mirbase.miRNA	21	291.19	48	6	37	1011.39	291.19	733.36
ENSG00000209645.1	SNORD105	snoRNA	84	291.19	69	24	69	363.47	291.19	341.91
hsa-miR-4449	hsa-miR-4449	mirbase.miRNA	21	294.99	14	20	58	294.99	970.63	1149.6
hsa-miR-548h-5p	hsa-miR-548h-5p	mirbase.miRNA	21	294.99	14	17	20	294.99	825.04	396.41
ENSG00000207862.1	MIR518B	miRNA	82	298.29	82	24	84	442.48	298.29	426.39
hsa-miR-199a-5p	hsa-miR-199a-5p	mirbase.miRNA	22	301.69	15	19	31	301.69	880.18	586.51
ENSG00000207263.1	SNORD116-16	snoRNA	91	302.39	273	27	185	1327.45	302.39	846.19
tRNA-Ser-TCG	tRNA-Ser-TCG	tRNA	84	305.52	58	36	62	305.52	436.78	307.22
hsa-miR-548j	hsa-miR-548j	mirbase.miRNA	20	312.18	23	7	15	508.85	356.71	312.18
tRNA-Leu-CTG	tRNA-Leu-CTG	tRNA	82	312.98	58	90	83	312.98	1118.59	421.31
hsa-miR-371b-5p	hsa-miR-371b-5p	mirbase.miRNA	21	316.06	15	11	86	316.06	533.85	1704.58
hsa-let-7e-5p	hsa-let-7e-5p	mirbase.miRNA	21	316.06	15	31	27	316.06	1504.48	535.16
hsa-miR-548c-5p	hsa-miR-548c-5p	mirbase.miRNA	21	316.06	15	13	36	316.06	630.91	713.54
hsa-miR-548o-5p	hsa-miR-548o-5p	mirbase.miRNA	21	316.06	15	13	36	316.06	630.91	713.54
hsa-miR-548am-5p	hsa-miR-548am-5p	mirbase.miRNA	21	316.06	15	11	30	316.06	533.85	594.62
hsa-miR-1271-5p	hsa-miR-1271-5p	mirbase.miRNA	21	317.13	26	15	16	547.84	727.97	317.13
hsa-miR-1273f	hsa-miR-1273f	mirbase.miRNA	18	319.57	13	77	32	319.57	4359.75	739.97
tRNA-Thr-ACG_	tRNA-Thr-ACG_	tRNA	73	321.11	65	23	112	393.99	321.11	638.61
hsa-miR-627	hsa-miR-627	mirbase.miRNA	19	326.04	14	7	128	326.04	375.48	2804.1
hsa-miR-4517	hsa-miR-4517	mirbase.miRNA	24	329.52	32	11	19	589.98	467.12	329.52
hsa-miR-1285-5p	hsa-miR-1285-5p	mirbase.miRNA	20	331.86	15	15	16	331.86	764.37	332.99
hsa-miR-3074-5p	hsa-miR-3074-5p	mirbase.miRNA	20	331.86	15	8	18	331.86	407.66	374.61
hsa-miR-610	hsa-miR-610	mirbase.miRNA	20	332.99	58	7	16	1283.2	356.71	332.99
hsa-miR-140-5p	hsa-miR-140-5p	mirbase.miRNA	21	336.95	38	9	17	800.68	436.78	336.95
hsa-miR-548n	hsa-miR-548n	mirbase.miRNA	21	336.95	17	7	17	358.2	339.72	336.95
hsa-miR-196a-5p	hsa-miR-196a-5p	mirbase.miRNA	21	337.13	16	22	44	337.13	1067.69	872.11
hsa-miR-19a-5p	hsa-miR-19a-5p	mirbase.miRNA	21	339.72	18	7	65	379.27	339.72	1288.34
hsa-miR-628-5p	hsa-miR-628-5p	mirbase.miRNA	21	339.72	46	7	25	969.25	339.72	495.52
hsa-miR-1273d	hsa-miR-1273d	mirbase.miRNA	24	346.86	31	18	20	571.54	764.37	346.86
hsa-let-7d-5p	hsa-let-7d-5p	mirbase.miRNA	21	358.2	17	12	60	358.2	582.38	1189.24
tRNA-Met-i	tRNA-Met-i	tRNA	63	358.2	51	48	60	358.2	776.5	396.41
ENSG00000212534.1	SNORD70	snoRNA	87	358.82	125	55	75	635.75	644.3	358.82
ENSG00000221066.1	SNORD111	snoRNA	93	361.64	220	33	197	1046.73	361.64	881.7
hsa-miR-3195	hsa-miR-3195	mirbase.miRNA	16	364.2	21	6	14	580.76	382.19	364.2
hsa-miR-3690	hsa-miR-3690	mirbase.miRNA	22	370.6	1601	8	80	32200.6	370.6	1513.58
ENSG00000252316.1	RNY4	misc_RNA	95	375.48	450	35	315	2095.97	375.48	1380.14
hsa-let-7g-5p	hsa-let-7g-5p	mirbase.miRNA	21	379.27	18	15	49	379.27	727.97	971.21
ENSG00000264355.1	AC008738.2	miRNA	83	380.65	74	31	78	394.5	380.65	391.16
hsa-miR-1275	hsa-miR-1275	mirbase.miRNA	16	382.19	24	6	33	663.72	382.19	858.48
ENSG00000207031.1	SNORD59A	snoRNA	74	385.63	146	28	142	873.01	385.63	798.72
hsa-miR-378a-5p	hsa-miR-378a-5p	mirbase.miRNA	21	388.25	22	8	30	463.55	388.25	594.62
ENSG00000222418.1	RNA5SP113	rRNA	83	389.17	73	87	128	389.17	1068.28	641.9
hsa-miR-4532	hsa-miR-4532	mirbase.miRNA	16	390.22	34	19	15	940.27	1210.25	390.22
hsa-miR-518f-5p	hsa-miR-518f-5p	mirbase.miRNA	21	396.41	23	13	20	484.62	630.91	396.41
ENSG00000210174.1	MT-TR	Mt_tRNA	64	401	58	62	222	401	987.31	1443.81
hsa-miR-504	hsa-miR-504	mirbase.miRNA	20	416.23	35	18	20	774.34	917.25	416.23
hsa-miR-124-5p	hsa-miR-124-5p	mirbase.miRNA	21	416.23	26	21	21	547.84	1019.16	416.23
ENSG00000198973.2	MIR375	miRNA	69	416.23	96	658	69	615.63	9718.96	416.23
hsa-miR-708-5p	hsa-miR-708-5p	mirbase.miRNA	22	416.93	57	9	69	1146.43	416.93	1305.46
ENSG00000210077.1	MT-TV	Mt_tRNA	68	419.65	157	28	173	1021.61	419.65	1058.95
ENSG00000206989.1	SNORD63	snoRNA	67	425.92	329	28	195	2172.79	425.92	1211.43
ENSG00000200225.1	RNA5SP382	rRNA	111	426.54	107	225	145	426.54	2065.87	543.73
ENSG00000200156.1	RNU5B-1	snRNA	115	434.25	243	49	215	934.98	434.25	778.18
hsa-miR-573	hsa-miR-573	mirbase.miRNA	23	434.33	38	34	24	731.06	1506.59	434.33
hsa-miR-4745-5p	hsa-miR-4745-5p	mirbase.miRNA	22	435.15	29	27	23	583.27	1250.79	435.15
ENSG00000200913.1	SNORD46	snoRNA	103	435.37	308	44	208	1323.15	435.37	840.55
hsa-miR-524-5p	hsa-miR-524-5p	mirbase.miRNA	21	436.78	29	9	50	611.05	436.78	991.03
ENSG00000201041.1	RNA5SP242	rRNA	117	438.7	116	185	158	438.7	1611.49	562.09
hsa-miR-671-5p	hsa-miR-671-5p	mirbase.miRNA	22	463.26	1629	10	57	32763.8	463.26	1078.42
hsa-miR-339-5p	hsa-miR-339-5p	mirbase.miRNA	22	463.26	37	10	44	744.17	463.26	832.47
hsa-miR-3163	hsa-miR-3163	mirbase.miRNA	21	463.55	22	11	72	463.55	533.85	1427.09
hsa-miR-4521	hsa-miR-4521	mirbase.miRNA	21	463.55	22	11	41	463.55	533.85	812.65
hsa-miR-3911	hsa-miR-3911	mirbase.miRNA	21	475.7	1606	19	24	33839.3	922.1	475.7
ENSG00000207047.2	SNORD51	snoRNA	79	477.33	218	37	176	1221.03	477.33	927.31
hsa-miR-10a-5p	hsa-miR-10a-5p	mirbase.miRNA	22	482.71	24	25	48	482.71	1158.14	908.15
hsa-miR-3661	hsa-miR-3661	mirbase.miRNA	21	484.62	23	21	42	484.62	1019.16	832.47
ENSG00000210112.1	MT-TM	Mt_tRNA	67	488.71	74	50	116	488.71	760.57	720.64
hsa-miR-4286	hsa-miR-4286	mirbase.miRNA	16	494.28	29	14	19	802	891.77	494.28
ENSG00000210194.1	MT-TE	Mt_tRNA	68	501.93	129	109	82	839.41	1633.66	501.93
ENSG00000252326.1	SNORD116-25	snoRNA	91	503.98	598	45	376	2907.74	503.98	1719.82
ENSG00000212552.2	SNORD91B	sense_intronic	94	504.79	118	50	114	555.46	542.11	504.79
hsa-miR-5701	hsa-miR-5701	mirbase.miRNA	18	509.58	86	9	37	2114.08	509.58	855.59
hsa-miR-625-5p	hsa-miR-625-5p	mirbase.miRNA	20	509.58	29	10	83	641.6	509.58	1727.37
hsa-miR-7-5p	hsa-miR-7-5p	mirbase.miRNA	22	509.58	35	11	156	703.95	509.58	2951.48
hsa-miR-342-5p	hsa-miR-342-5p	mirbase.miRNA	20	530.98	24	32	51	530.98	1630.66	1061.4
hsa-miR-92b-5p	hsa-miR-92b-5p	mirbase.miRNA	21	535.16	66	38	27	1390.66	1844.2	535.16
hsa-miR-1910	hsa-miR-1910	mirbase.miRNA	19	536.4	33	10	58	768.52	536.4	1270.61
hsa-miR-378d	hsa-miR-378d	mirbase.miRNA	19	536.4	39	10	26	908.25	536.4	569.58
ENSG00000201763.1	RNA5SP267	rRNA	125	541.6	153	218	173	541.6	1777.42	576.07
ENSG00000199038.1	MIR210	miRNA	109	542.31	176	58	144	714.47	542.31	549.89
ENSG00000201785.1	SNORD117	snoRNA	75	543.55	291	40	183	1716.83	543.55	1015.61
ENSG00000223224.1	SNORD71	snoRNA	85	551.55	277	46	188	1441.97	551.55	920.61
tRNA-Pro-CCG	tRNA-Pro-CCG	tRNA	73	557.65	92	83	113	557.65	1158.77	644.31
tRNA-Thr-ACY_	tRNA-Thr-ACY_	tRNA	73	558.78	105	89	98	636.45	1242.54	558.78
hsa-miR-296-5p	hsa-miR-296-5p	mirbase.miRNA	20	560.54	123	11	64	2721.27	560.54	1331.95
hsa-miR-497-5p	hsa-miR-497-5p	mirbase.miRNA	20	560.54	81	11	61	1792.05	560.54	1269.51
ENSG00000200354.1	SNORA71D	snoRNA	133	574.71	347	75	254	1154.45	574.71	794.91
ENSG00000238793.1	SNORD124	snoRNA	103	583.79	493	59	468	2117.9	583.79	1891.24
hsa-miR-200a-5p	hsa-miR-200a-5p	mirbase.miRNA	21	589.98	28	13	41	589.98	630.91	812.65
ENSG00000206775.1	SNORD37	snoRNA	65	595.82	98	38	120	667.13	595.82	768.43
hsa-miR-1911-5p	hsa-miR-1911-5p	mirbase.miRNA	22	602.23	37	13	59	744.17	602.23	1116.26
ENSG00000201302.1	SNORA65	snoRNA	129	609.83	207	84	189	710.03	663.64	609.83
hsa-miR-3180-3p	hsa-miR-3180-3p	mirbase.miRNA	21	614.44	49	58	31	1032.46	2814.83	614.44
hsa-miR-3180	hsa-miR-3180	mirbase.miRNA	21	614.44	49	58	31	1032.46	2814.83	614.44
ENSG00000207654.1	MIR128-1	miRNA	81	657.75	145	62	128	792.1	780.1	657.75
hsa-miR-129-5p	hsa-miR-129-5p	mirbase.miRNA	20	662.45	45	13	69	995.58	662.45	1436.01
hsa-miR-1243	hsa-miR-1243	mirbase.miRNA	21	674.26	32	29	42	674.26	1407.41	832.47
hsa-miR-660-5p	hsa-miR-660-5p	mirbase.miRNA	21	679.44	119	14	61	2507.4	679.44	1209.06
hsa-miR-548d-5p	hsa-miR-548d-5p	mirbase.miRNA	21	679.44	38	14	108	800.68	679.44	2140.63
hsa-miR-592	hsa-miR-592	mirbase.miRNA	21	679.44	40	14	44	842.82	679.44	872.11
hsa-miR-195-5p	hsa-miR-195-5p	mirbase.miRNA	20	685.85	31	27	48	685.85	1375.87	998.96
hsa-miR-450b-5p	hsa-miR-450b-5p	mirbase.miRNA	21	693.72	53	20	35	1116.74	970.63	693.72
hsa-miR-199b-5p	hsa-miR-199b-5p	mirbase.miRNA	22	700.03	46	38	37	925.19	1760.37	700.03
hsa-miR-1255a	hsa-miR-1255a	mirbase.miRNA	22	703.95	35	26	108	703.95	1204.46	2043.33
hsa-miR-520c-5p	hsa-miR-520c-5p	mirbase.miRNA	21	713.54	42	20	36	884.96	970.63	713.54
tRNA-Arg-CGY_	tRNA-Arg-CGY_	tRNA	46	714.84	119	79	79	1144.68	1750.3	714.84
hsa-miR-520d-5p	hsa-miR-520d-5p	mirbase.miRNA	19	721.94	31	21	42	721.94	1126.44	920.1
tRNA-Leu-TTA	tRNA-Leu-TTA	tRNA	63	733.36	210	100	111	1474.94	1617.72	733.36
hsa-miR-518d-5p	hsa-miR-518d-5p	mirbase.miRNA	21	753.19	37	21	38	779.61	1019.16	753.19
hsa-miR-526a	hsa-miR-526a	mirbase.miRNA	21	753.19	36	21	38	758.54	1019.16	753.19
hsa-miR-548aq-3p	hsa-miR-548aq-3p	mirbase.miRNA	21	758.54	36	20	54	758.54	970.63	1070.32
hsa-miR-27a-5p	hsa-miR-27a-5p	mirbase.miRNA	21	773.01	50	45	39	1053.53	2183.92	773.01
hsa-miR-374b-5p	hsa-miR-374b-5p	mirbase.miRNA	21	776.5	131	16	287	2760.25	776.5	5688.53
hsa-miR-181c-5p	hsa-miR-181c-5p	mirbase.miRNA	21	779.61	37	28	78	779.61	1358.88	1546.01
ENSG00000216077.1	MIR887	miRNA	78	783.97	191	60	168	1083.51	783.97	896.5
hsa-miR-135a-5p	hsa-miR-135a-5p	mirbase.miRNA	22	787.53	82	17	124	1649.25	787.53	2346.05
tRNA-Glu-GAG	tRNA-Glu-GAG	tRNA	34	793.87	61	108	70	793.87	3237.34	856.95
ENSG00000198997.1	MIR107	miRNA	86	794	238	67	237	1224.54	794	1147.06
hsa-miR-3174	hsa-miR-3174	mirbase.miRNA	22	794.63	45	25	42	905.08	1158.14	794.63
hsa-miR-877-5p	hsa-miR-877-5p	mirbase.miRNA	19	810.56	140	54	37	3260.4	2896.56	810.56
ENSG00000207555.1	MIR520F	miRNA	86	861.51	178	88	178	915.84	1042.86	861.51
ENSG00000212232.1	SNORD17	snoRNA	236	863.7	731	200	573	1370.57	863.7	1010.6
hsa-miR-452-5p	hsa-miR-452-5p	mirbase.miRNA	21	873.57	230	18	60	4846.23	873.57	1189.24
hsa-miR-548b-5p	hsa-miR-548b-5p	mirbase.miRNA	21	873.57	43	18	65	906.03	873.57	1288.34
tRNA-Phe-TTY	tRNA-Phe-TTY	tRNA	49	930.12	103	71	150	930.12	1476.74	1274.19
hsa-miR-331-5p	hsa-miR-331-5p	mirbase.miRNA	21	931.57	52	20	47	1095.67	970.63	931.57
ENSG00000216009.1	MIR874	miRNA	77	939.75	196	71	245	1126.32	939.75	1324.38
ENSG00000251896.1	SNORD116-27	snoRNA	91	985.56	368	88	381	1789.38	985.56	1742.69
ENSG00000207375.1	SNORD116-23	snoRNA	91	996.76	314	89	253	1526.81	996.76	1157.22
tRNA-Leu-CTA_	tRNA-Leu-CTA_	tRNA	81	996.91	200	142	194	1092.55	1786.68	996.91
ENSG00000221540.1	MIR1180	miRNA	68	1004.17	173	67	192	1125.73	1004.17	1175.25
hsa-miR-149-5p	hsa-miR-149-5p	mirbase.miRNA	22	1045.87	52	30	79	1045.87	1389.77	1494.66
hsa-miR-135b-5p	hsa-miR-135b-5p	mirbase.miRNA	22	1045.87	52	27	122	1045.87	1250.79	2308.21
hsa-miR-455-5p	hsa-miR-455-5p	mirbase.miRNA	21	1095.67	52	33	74	1095.67	1601.54	1466.73
hsa-miR-335-5p	hsa-miR-335-5p	mirbase.miRNA	22	1111.81	75	24	258	1508.46	1111.81	4881.29
hsa-miR-519a-5p	hsa-miR-519a-5p	mirbase.miRNA	21	1116.22	66	23	78	1390.66	1116.22	1546.01
tRNA-Glu-GAA	tRNA-Glu-GAA	tRNA	35	1125.17	89	148	123	1125.17	4309.6	1462.77
ENSG00000210164.1	MT-TG	Mt_tRNA	67	1129.32	171	139	422	1129.32	2114.38	2621.65
ENSG00000208037.1	MIR320A	miRNA	81	1132.4	459	90	281	2507.4	1132.4	1443.97
hsa-miR-1266	hsa-miR-1266	mirbase.miRNA	21	1149.6	75	30	58	1580.29	1455.94	1149.6
tRNA-Cys-TGY	tRNA-Cys-TGY	tRNA	43	1152.51	112	76	129	1152.51	1801.31	1248.7
hsa-miR-138-5p	hsa-miR-138-5p	mirbase.miRNA	22	1154.1	103	40	61	2071.62	1853.02	1154.1
hsa-miR-92a-2-5p	hsa-miR-92a-2-5p	mirbase.miRNA	21	1158.88	55	40	97	1158.88	1941.26	1922.61
hsa-miR-873-5p	hsa-miR-873-5p	mirbase.miRNA	20	1172.04	86	23	228	1902.67	1172.04	4745.07
hsa-miR-4326	hsa-miR-4326	mirbase.miRNA	19	1180.08	61	22	79	1420.6	1180.08	1730.66
ENSG00000200959.1	SNORA74A	snoRNA	197	1184.71	714	229	602	1603.72	1184.71	1271.94
ENSG00000207925.1	MIR516B2	miRNA	84	1206.29	229	143	444	1206.29	1735	2200.09
hsa-miR-218-5p	hsa-miR-218-5p	mirbase.miRNA	20	1207.08	102	49	58	2256.66	2496.95	1207.08
ENSG00000207962.1	MIR30C1	miRNA	88	1216.83	242	140	295	1216.83	1621.39	1395.33
ENSG00000212158.1	SNORD66	snoRNA	75	1237.6	312	92	223	1840.73	1250.17	1237.6
ENSG00000210144.1	MT-TY	Mt_tRNA	65	1242.3	245	83	194	1667.82	1301.39	1242.3
hsa-miR-3691-5p	hsa-miR-3691-5p	mirbase.miRNA	22	1287.22	64	41	81	1287.22	1899.35	1532.5
tRNA-Ser-TCY	tRNA-Ser-TCY	tRNA	84	1323.03	395	1817	267	2080.72	22045.4	1323.03
hsa-miR-522-5p	hsa-miR-522-5p	mirbase.miRNA	21	1347.81	67	28	68	1411.73	1358.88	1347.81
hsa-miR-523-5p	hsa-miR-523-5p	mirbase.miRNA	21	1347.81	67	28	68	1411.73	1358.88	1347.81
hsa-miR-519c-5p	hsa-miR-519c-5p	mirbase.miRNA	21	1347.81	67	28	68	1411.73	1358.88	1347.81
hsa-miR-519b-5p	hsa-miR-519b-5p	mirbase.miRNA	21	1347.81	67	28	68	1411.73	1358.88	1347.81
hsa-miR-518e-5p	hsa-miR-518e-5p	mirbase.miRNA	21	1347.81	67	28	68	1411.73	1358.88	1347.81
ENSG00000199477.1	SNORA31	snoRNA	129	1348.03	393	208	540	1348.03	1643.3	1742.38
hsa-miR-3648	hsa-miR-3648	mirbase.miRNA	20	1349.57	61	94	113	1349.57	4790.06	2351.72
hsa-miR-520a-5p	hsa-miR-520a-5p	mirbase.miRNA	20	1371.69	62	41	94	1371.69	2089.28	1956.3
hsa-miR-1276	hsa-miR-1276	mirbase.miRNA	19	1374.02	59	29	163	1374.02	1555.56	3570.85
ENSG00000201823.1	SNORD48	snoRNA	63	1375.06	216	85	248	1517.08	1375.06	1638.51
hsa-miR-941	hsa-miR-941	mirbase.miRNA	22	1387.79	69	970	3216	1387.79	44935.8	60845.9
hsa-miR-194-5p	hsa-miR-194-5p	mirbase.miRNA	21	1407.41	71	29	88	1496.01	1407.41	1744.22
hsa-miR-18b-5p	hsa-miR-18b-5p	mirbase.miRNA	22	1436.09	137	31	220	2755.46	1436.09	4162.34
ENSG00000212102.1	MIR301B	miRNA	77	1455.94	436	110	380	2505.48	1455.94	2054.14
ENSG00000207245.1	SNORD116-29	snoRNA	82	1466.6	699	118	478	3771.89	1466.6	2426.34
hsa-miR-576-5p	hsa-miR-576-5p	mirbase.miRNA	21	1506.37	77	35	76	1622.43	1698.6	1506.37
tRNA-Gly-GGA	tRNA-Gly-GGA	tRNA	42	1528.74	153	63	159	1611.9	1528.74	1575.74
tRNA-Gly-GGY	tRNA-Gly-GGY	tRNA	73	1533.53	253	153	272	1533.53	2136.05	1550.9
ENSG00000265706.1	SNORD53_SNORD92	snoRNA	77	1535.36	1107	116	792	6361.4	1535.36	4281.27
tRNA-Met	tRNA-Met	tRNA	43	1548.78	336	175	160	3457.54	4147.75	1548.78
hsa-miR-1270	hsa-miR-1270	mirbase.miRNA	22	1551.42	185	89	82	3720.87	4122.97	1551.42
ENSG00000221514.1	SNORD111B	snoRNA	79	1560.99	334	121	396	1870.75	1560.99	2086.44
hsa-miR-663a	hsa-miR-663a	mirbase.miRNA	21	1643.51	78	77	121	1643.51	3736.92	2398.3
hsa-miR-3677-3p	hsa-miR-3677-3p	mirbase.miRNA	21	1664.94	85	42	84	1791	2038.32	1664.94
tRNA-Trp-TGG	tRNA-Trp-TGG	tRNA	32	1664.94	145	124	128	2005	3949.25	1664.94
ENSG00000212296.1	SNORD72	snoRNA	79	1677.1	556	130	619	3114.18	1677.1	3261.38
hsa-miR-330-5p	hsa-miR-330-5p	mirbase.miRNA	21	1698.6	89	35	105	1875.28	1698.6	2081.17
hsa-let-7i-5p	hsa-let-7i-5p	mirbase.miRNA	21	1706.72	81	137	326	1706.72	6648.81	6461.54
hsa-miR-1296	hsa-miR-1296	mirbase.miRNA	21	1706.72	81	44	88	1706.72	2135.39	1744.22
tRNA-Ser-TCA_	tRNA-Ser-TCA_	tRNA	37	1721.18	184	728	153	2200.45	20052.7	1721.18
hsa-miR-15a-5p	hsa-miR-15a-5p	mirbase.miRNA	21	1727.79	82	43	98	1727.79	2086.85	1942.43
ENSG00000201185.1	RNA5SP202	rRNA	118	1761.94	493	204	573	1848.68	1761.94	2021.2
hsa-miR-181d	hsa-miR-181d	mirbase.miRNA	20	1783.53	97	35	86	2146.04	1783.53	1789.81
hsa-miR-105-5p	hsa-miR-105-5p	mirbase.miRNA	22	1797.37	121	43	95	2433.65	1992	1797.37
hsa-miR-653	hsa-miR-653	mirbase.miRNA	21	1863.14	109	113	94	2296.69	5484.06	1863.14
tRNA-Ala-GCY_	tRNA-Ala-GCY_	tRNA	71	1875.88	301	242	334	1875.88	3473.76	1958.06
ENSG00000202472.1	RNA5SP248	rRNA	126	1885.82	537	446	915	1885.82	3607.51	3022.65
hsa-miR-100-5p	hsa-miR-100-5p	mirbase.miRNA	21	1892.73	90	39	333	1896.35	1892.73	6600.28
hsa-miR-302b-5p	hsa-miR-302b-5p	mirbase.miRNA	21	1902.78	94	63	96	1980.63	3057.48	1902.78
ENSG00000199990.1	VTRNA1-1	misc_RNA	98	1903.13	696	183	508	3142.53	1903.13	2157.62
ENSG00000207279.1	SNORD116-24	snoRNA	91	1915.13	1389	171	652	6753.93	1915.13	2982.25
ENSG00000209042.1	SNORD12C	snoRNA	88	1922.51	2082	166	1366	10468.7	1922.51	6461.09
hsa-miR-1246	hsa-miR-1246	mirbase.miRNA	18	1942.43	80	54	84	1966.59	3057.48	1942.43
ENSG00000222414.1	RNU2-59P	snRNA	190	1984.68	2380	370	2776	5542.67	1984.68	6081.4
hsa-miR-1468	hsa-miR-1468	mirbase.miRNA	21	1989.79	141	41	383	2970.95	1989.79	7591.32
tRNA-Gly-GGG	tRNA-Gly-GGG	tRNA	58	2021.69	265	197	315	2021.69	3461.63	2260.58
hsa-miR-516a-5p	hsa-miR-516a-5p	mirbase.miRNA	22	2031.4	101	63	238	2031.4	2918.51	4502.9
hsa-miR-4746-5p	hsa-miR-4746-5p	mirbase.miRNA	22	2038.32	201	44	155	4042.68	2038.32	2932.56
hsa-miR-454-5p	hsa-miR-454-5p	mirbase.miRNA	21	2086.85	143	43	181	3013.09	2086.85	3587.54
hsa-miR-942	hsa-miR-942	mirbase.miRNA	21	2107.06	100	125	315	2107.06	6066.44	6243.51
ENSG00000199568.1	RNU5A-1	snRNA	115	2118.08	1609	239	1117	6190.9	2118.08	4042.9
hsa-miR-155-5p	hsa-miR-155-5p	mirbase.miRNA	22	2130.97	193	46	259	3881.78	2130.97	4900.21
ENSG00000200879.1	SNORD14E	snoRNA	84	2195.14	627	309	443	3302.81	3749.06	2195.14
tRNA-Gln-CAA	tRNA-Gln-CAA	tRNA	71	2206.18	354	175	511	2206.18	2512.02	2995.71
hsa-miR-224-5p	hsa-miR-224-5p	mirbase.miRNA	20	2226.85	211	56	107	4668.19	2853.65	2226.85
hsa-miR-374a-5p	hsa-miR-374a-5p	mirbase.miRNA	21	2232.45	108	46	228	2275.62	2232.45	4519.11
tRNA-Leu-TTG	tRNA-Leu-TTG	tRNA	106	2257.87	547	284	575	2283.38	2730.58	2257.87
hsa-miR-30b-5p	hsa-miR-30b-5p	mirbase.miRNA	21	2275.62	108	61	152	2275.62	2960.42	3012.74
hsa-miR-1272	hsa-miR-1272	mirbase.miRNA	25	2314.26	212	60	139	3752.25	2445.99	2314.26
hsa-miR-641	hsa-miR-641	mirbase.miRNA	23	2327.84	121	66	207	2327.84	2924.55	3746.11
ENSG00000210100.1	MT-TI	Mt_tRNA	68	2342.55	360	290	836	2342.55	4346.42	5117.23
tRNA-Arg-AGG	tRNA-Arg-AGG	tRNA	67	2351.1	356	198	403	2351.1	3011.85	2503.62
ENSG00000202031.1	SNORD38A	snoRNA	69	2422.35	729	164	583	4674.92	2422.35	3516.88
tRNA-SeC(e)-TGA	tRNA-SeC(e)-TGA	tRNA	80	2544.23	552	348	489	3053.13	4433.35	2544.23
tRNA-Pro-CCA	tRNA-Pro-CCA	tRNA	71	2550.17	417	506	435	2598.8	7263.32	2550.17
tRNA-Thr-ACA	tRNA-Thr-ACA	tRNA	38	2563.13	221	161	234	2573.38	4318.03	2563.13
ENSG00000264063.1	MIR3687	miRNA	60	2566.4	348	420	543	2566.4	7134.13	3766.92
ENSG00000210195.2	MT-TT	Mt_tRNA	65	2634.14	416	168	1463	2831.89	2634.14	9368.47
hsa-miR-5096	hsa-miR-5096	mirbase.miRNA	20	2643.09	144	190	127	3185.87	9682.03	2643.09
hsa-miR-141-5p	hsa-miR-141-5p	mirbase.miRNA	21	2655.97	132	92	134	2781.32	4464.9	2655.97
ENSG00000199961.1	SNORD1B	snoRNA	83	2689.11	695	219	633	3705.12	2689.11	3174.41
tRNA-Ala-GCG	tRNA-Ala-GCG	tRNA	65	2785.57	486	205	435	3308.41	3214.28	2785.57
tRNA-Ser-AGY	tRNA-Ser-AGY	tRNA	81	2840.63	520	553	741	2840.63	6957.98	3807.77
hsa-miR-526b-5p	hsa-miR-526b-5p	mirbase.miRNA	22	2932.56	158	87	155	3177.83	4030.32	2932.56
ENSG00000202538.1	RNU4-2	snRNA	140	3121.76	1080	514	1050	3413.43	3741.78	3121.76
ENSG00000212163.2	SNORD91A	sense_intronic	94	3122.54	1139	288	953	5361.57	3122.54	4219.91
ENSG00000201098.1	RNY1	misc_RNA	112	3139.38	2313	345	1589	9138.05	3139.38	5905.32
hsa-miR-148b-5p	hsa-miR-148b-5p	mirbase.miRNA	21	3139.52	149	80	184	3139.52	3882.52	3647
ENSG00000221594.1	MIR548F1	miRNA	83	3143.44	924	256	1286	4925.95	3143.44	6449.12
hsa-miR-550a-5p	hsa-miR-550a-5p	mirbase.miRNA	22	3197.94	159	99	198	3197.94	4586.23	3746.11
hsa-miR-1283	hsa-miR-1283	mirbase.miRNA	21	3202.73	152	148	275	3202.73	7182.66	5450.69
tRNA-Pro-CCY	tRNA-Pro-CCY	tRNA	69	3299.71	582	335	547	3732.24	4948.1	3299.71
hsa-miR-532-5p	hsa-miR-532-5p	mirbase.miRNA	21	3348.67	277	69	287	5836.55	3348.67	5688.53
ENSG00000199347.1	RNU5E-1	snRNA	119	3348.67	1140	391	1223	4238.9	3348.67	4277.77
hsa-miR-4417	hsa-miR-4417	mirbase.miRNA	17	3357.66	129	170	191	3357.66	10191.6	4676.51
ENSG00000265710.1	AL161772.1	miRNA	80	3376.7	713	2284	649	3943.62	29097	3376.7
hsa-miR-720	hsa-miR-720	mirbase.miRNA	20	3392.31	249	166	163	5508.9	8459.04	3392.31
hsa-miR-146a-5p	hsa-miR-146a-5p	mirbase.miRNA	21	3413.43	162	99	736	3413.43	4804.62	14588
ENSG00000221241.1	SNORD88A	snoRNA	90	3440.87	1500	1147	744	7374.7	12988.6	3440.87
tRNA-Arg-AGA	tRNA-Arg-AGA	tRNA	37	3456.14	289	164	356	3456.14	4517.36	4004.85
ENSG00000206630.1	SNORD60	snoRNA	82	3567.06	1147	287	912	6189.35	3567.06	4629.34
ENSG00000238531.1	SNORD105B	snoRNA	78	3580.13	2375	274	1063	13473	3580.13	5672.52
hsa-miR-550a-3-5p	hsa-miR-550a-3-5p	mirbase.miRNA	19	3633.01	156	99	197	3633.01	5310.37	4315.69
hsa-miR-517-5p	hsa-miR-517-5p	mirbase.miRNA	21	3645.21	173	132	259	3645.21	6406.16	5133.55
hsa-miR-629-5p	hsa-miR-629-5p	mirbase.miRNA	20	3672.6	166	104	207	3672.6	5299.64	4308.02
hsa-let-7f-5p	hsa-let-7f-5p	mirbase.miRNA	21	3687.35	175	340	578	3687.35	16500.7	11456.4
ENSG00000270103.2	RNU11	lincRNA	133	3706.2	1114	653	1525	3706.2	5003.85	4772.61
hsa-miR-302c-5p	hsa-miR-302c-5p	mirbase.miRNA	21	3785.46	316	78	300	6658.3	3785.46	5946.2
hsa-miR-34a-5p	hsa-miR-34a-5p	mirbase.miRNA	21	3825.39	197	79	193	4150.9	3833.99	3825.39
ENSG00000241781.2	AL161626.1	miRNA	56	3983.96	526	489	536	4156.17	8899.46	3983.96
hsa-miR-125b-5p	hsa-miR-125b-5p	mirbase.miRNA	21	4066.62	193	212	338	4066.62	10288.7	6699.39
ENSG00000251806.1	SNORD119	snoRNA	75	4103.82	1106	302	1262	6525.14	4103.82	7003.83
ENSG00000207280.1	SNORD20	snoRNA	79	4193.95	857	552	796	4800.09	7121.23	4193.95
ENSG00000209482.1	SNORD83A	snoRNA	94	4260.96	6987	393	3126	32889.6	4260.96	13842
hsa-miR-106a-5p	hsa-miR-106a-5p	mirbase.miRNA	22	4261.95	433	92	657	8708.85	4261.95	12430.3
ENSG00000238344.1	SNORD126	snoRNA	76	4277.8	3258	319	2180	18968.5	4277.8	11939.4
hsa-miR-4454	hsa-miR-4454	mirbase.miRNA	19	4315.69	247	136	197	5752.27	7295.05	4315.69
hsa-miR-27b-5p	hsa-miR-27b-5p	mirbase.miRNA	21	4509.1	214	138	277	4509.1	6697.35	5490.33
ENSG00000222365.1	SNORD12B	snoRNA	90	4586.23	5899	405	3287	29002.2	4586.23	15201.8
tRNA-Gln-CAG	tRNA-Gln-CAG	tRNA	71	4599.32	738	372	793	4599.32	5339.83	4648.92
ENSG00000200181.1	SNORD85	snoRNA	72	4826.86	921	341	979	5660.08	4826.86	5659.63
hsa-miR-4488	hsa-miR-4488	mirbase.miRNA	17	4945.39	190	237	245	4945.39	14208.3	5998.67
hsa-miR-2467-5p	hsa-miR-2467-5p	mirbase.miRNA	22	4956.83	363	107	363	7300.96	4956.83	6867.86
ENSG00000210049.1	MT-TF	Mt_tRNA	70	4962.12	785	1149	2223	4962.12	16728.8	13218.4
hsa-miR-548k	hsa-miR-548k	mirbase.miRNA	21	5047.27	387	104	460	8154.31	5047.27	9117.51
ENSG00000264462.1	MIR3648	miRNA	179	5067.53	2050	1824	2226	5067.53	10385.2	5176.19
tRNA-Asn-AAC	tRNA-Asn-AAC	tRNA	55	5309.79	660	415	847	5309.79	7690.03	6410.01
hsa-miR-320b	hsa-miR-320b	mirbase.miRNA	21	5338.46	504	110	347	10619.6	5338.46	6877.77
ENSG00000264994.1	SNORD92	snoRNA	84	5573.17	1058	1354	1289	5573.17	16427.9	6387.21
tRNA-Val-GTA	tRNA-Val-GTA	tRNA	47	5729.86	682	375	647	6420.7	8131.61	5729.86
hsa-miR-18a-5p	hsa-miR-18a-5p	mirbase.miRNA	22	5837.01	406	126	453	8165.81	5837.01	8570.64
ENSG00000210176.1	MT-TH	Mt_tRNA	68	5901.93	907	491	1604	5901.93	7358.94	9818.23
ENSG00000202314.1	SNORD6	snoRNA	72	5959.26	1636	421	1255	10054.2	5959.26	7255.19
hsa-miR-20b-5p	hsa-miR-20b-5p	mirbase.miRNA	22	5975.99	686	129	1371	13797.4	5975.99	25939
ENSG00000252487.1	RNY4P20	misc_RNA	92	6037.42	2310	545	2093	11110.1	6037.42	9469.33
hsa-let-7a-5p	hsa-let-7a-5p	mirbase.miRNA	21	6152.61	292	263	2241	6152.61	12763.8	44418.1
tRNA-Met_	tRNA-Met_	tRNA	72	6199.9	1132	438	1273	6956.8	6199.9	7359.25
tRNA-Asp-GAY	tRNA-Asp-GAY	tRNA	47	6201.7	785	286	1060	7390.39	6201.7	9387.41
hsa-miR-25-5p	hsa-miR-25-5p	mirbase.miRNA	20	6201.89	421	212	298	9314.25	10803.1	6201.89
ENSG00000207648.1	MIR192	miRNA	109	6264.57	1828	670	2787	7420.71	6264.57	10642.6
tRNA-Ile-ATT	tRNA-Ile-ATT	tRNA	39	6456.97	597	969	605	6773.38	25322.2	6456.97
hsa-miR-9-5p	hsa-miR-9-5p	mirbase.miRNA	22	6485.57	426	140	783	8568.06	6485.57	14814.1
ENSG00000222345.1	SNORD19	snoRNA	75	6617.75	5573	487	3230	32879.4	6617.75	17925.8
hsa-miR-371a-5p	hsa-miR-371a-5p	mirbase.miRNA	19	7429.04	319	562	720	7429.04	30145.7	15773.1
hsa-miR-767-5p	hsa-miR-767-5p	mirbase.miRNA	22	7551.06	483	163	466	9714.5	7551.06	8816.6
hsa-miR-34c-5p	hsa-miR-34c-5p	mirbase.miRNA	22	7643.57	440	349	404	8849.64	16167.6	7643.57
hsa-miR-106b-5p	hsa-miR-106b-5p	mirbase.miRNA	20	7745.63	634	152	636	14026.7	7745.63	13236.2
hsa-miR-15b-5p	hsa-miR-15b-5p	mirbase.miRNA	21	7765.04	461	160	587	9713.54	7765.04	11634.7
hsa-miR-10b-5p	hsa-miR-10b-5p	mirbase.miRNA	22	8025.02	399	366	1115	8025.02	16955.1	21095.5
hsa-miR-181b-5p	hsa-miR-181b-5p	mirbase.miRNA	22	8384.92	545	181	482	10961.5	8384.92	9119.31
hsa-miR-515-5p	hsa-miR-515-5p	mirbase.miRNA	23	8484.11	441	260	772	8484.11	11521	13971
hsa-miR-361-5p	hsa-miR-361-5p	mirbase.miRNA	21	8832.73	546	182	1158	11504.5	8832.73	22952.3
ENSG00000221500.1	SNORD100	snoRNA	75	8914.26	8029	656	4649	47369.2	8914.26	25801
hsa-miR-425-5p	hsa-miR-425-5p	mirbase.miRNA	22	9033.47	877	195	1029	17639	9033.47	19468.4
ENSG00000202566.2	MIR421	miRNA	84	9512.17	2696	784	5724	14201.6	9512.17	28363.4
ENSG00000212452.1	SNORD69	snoRNA	76	9614.98	8460	717	4907	49255.2	9614.98	26874.5
ENSG00000202400.1	SNORD82	snoRNA	69	9718.96	3203	658	3446	20540.2	9718.96	20787.6
tRNA-Glu-GAG_	tRNA-Glu-GAG_	tRNA	71	9755.12	1631	1746	1664	10164.6	25062.8	9755.12
hsa-miR-1323	hsa-miR-1323	mirbase.miRNA	21	11041	524	421	703	11041	20431.8	13933.9
hsa-miR-302d-5p	hsa-miR-302d-5p	mirbase.miRNA	21	11209.5	532	693	578	11209.5	33632.3	11456.4
hsa-miR-221-5p	hsa-miR-221-5p	mirbase.miRNA	21	11550.5	645	238	937	13590.5	11550.5	18572
hsa-miR-126-5p	hsa-miR-126-5p	mirbase.miRNA	20	12128	713	238	1422	15774.5	12128	29594.2
ENSG00000201966.1	RNA5-8SP4	rRNA	149	12261.8	4129	2892	5829	12261.8	19781.3	16283.4
hsa-miR-130b-5p	hsa-miR-130b-5p	mirbase.miRNA	20	13809.6	883	271	1296	19535.6	13809.6	26972
ENSG00000202474.1	RNA5SP283	rRNA	118	14001.9	3734	6212	4882	14001.9	53652.8	17220.8
hsa-miR-345-5p	hsa-miR-345-5p	mirbase.miRNA	21	14171.2	1160	292	1369	24441.9	14171.2	27134.5
tRNA-Lys-AAG	tRNA-Lys-AAG	tRNA	37	14362.7	1201	625	1720	14362.7	17215.6	19349.3
ENSG00000210191.1	MT-TL2	Mt_tRNA	70	14418.6	2281	1801	4722	14418.6	26221.6	28078
hsa-miR-26b-5p	hsa-miR-26b-5p	mirbase.miRNA	20	14726.9	1037	289	846	22942.7	14726.9	17606.7
ENSG00000252310.1	RNY5	misc_RNA	78	15013	4022	1149	3172	22816.2	15013	16926.8
hsa-miR-1260a	hsa-miR-1260a	mirbase.miRNA	17	15131.3	1236	381	618	32171.1	22841.2	15131.3
hsa-miR-744-5p	hsa-miR-744-5p	mirbase.miRNA	21	15423.7	732	356	920	15423.7	17277.2	18235
hsa-miR-589-5p	hsa-miR-589-5p	mirbase.miRNA	21	15772.7	1169	325	1545	24631.5	15772.7	30622.9
hsa-miR-20a-5p	hsa-miR-20a-5p	mirbase.miRNA	22	16075	1146	347	1157	23049.3	16075	21890.1
hsa-miR-516b-5p	hsa-miR-516b-5p	mirbase.miRNA	21	16076.9	763	549	1858	16076.9	26643.8	36826.8
hsa-miR-222-5p	hsa-miR-222-5p	mirbase.miRNA	21	16114.2	915	504	813	19279.6	24459.9	16114.2
hsa-miR-577	hsa-miR-577	mirbase.miRNA	20	16255.6	1128	319	1465	24956	16255.6	30489.2
hsa-miR-28-5p	hsa-miR-28-5p	mirbase.miRNA	21	17343.1	989	386	875	20838.8	18733.2	17343.1
hsa-miR-92a-1-5p	hsa-miR-92a-1-5p	mirbase.miRNA	22	17708.9	1151	1811	936	23149.9	83895.5	17708.9
hsa-miR-340-5p	hsa-miR-340-5p	mirbase.miRNA	21	17762.5	1017	366	1020	21428.8	17762.5	20217.1
hsa-miR-4485	hsa-miR-4485	mirbase.miRNA	15	18584.2	630	288	1406	18584.2	19567.9	39015
hsa-miR-484	hsa-miR-484	mirbase.miRNA	21	18587.6	1105	383	1080	23283	18587.6	21406.3
ENSG00000239776.2	AC079949.1	miRNA	56	19753.7	2500	1357	2658	19753.7	24696.5	19756.3
hsa-miR-378c	hsa-miR-378c	mirbase.miRNA	24	21572.2	1631	508	1741	30070.3	21572.2	30194.3
ENSG00000212304.1	SNORD12	snoRNA	89	22284.1	30286	1946	18155	150573	22284.1	84907.1
hsa-miR-1260b	hsa-miR-1260b	mirbase.miRNA	18	22314.8	1680	494	965	41298.3	27970.3	22314.8
hsa-miR-561-5p	hsa-miR-561-5p	mirbase.miRNA	21	22988	1091	685	1789	22988	33244.1	35459.2
hsa-miR-378i	hsa-miR-378i	mirbase.miRNA	20	24714.7	1562	485	1614	34557.9	24714.7	33590.1
hsa-miR-31-5p	hsa-miR-31-5p	mirbase.miRNA	20	25020.4	1417	491	1445	31349.9	25020.4	30072.9
hsa-miR-181a-5p	hsa-miR-181a-5p	mirbase.miRNA	22	25523.2	1269	601	1748	25523.2	27841.6	33071.7
tRNA-Lys-AAA	tRNA-Lys-AAA	tRNA	73	25760.9	4720	2451	4518	28609.8	34218.7	25760.9
hsa-miR-1298	hsa-miR-1298	mirbase.miRNA	20	25784.8	2594	506	2317	57389.9	25784.8	48220.7
hsa-miR-205-5p	hsa-miR-205-5p	mirbase.miRNA	21	26202.9	1723	743	1322	36304.6	36058.9	26202.9
hsa-miR-146b-5p	hsa-miR-146b-5p	mirbase.miRNA	21	27420.3	2915	565	8269	61420.7	27420.3	163897
tRNA-Tyr-TAC	tRNA-Tyr-TAC	tRNA	36	28650.8	3681	2134	2478	45243.8	60413.6	28650.8
ENSG00000199753.1	SNORD104	snoRNA	69	28817.2	10418	1951	5462	66808.4	28817.2	32948.8
ENSG00000210196.2	MT-TP	Mt_tRNA	67	29074.3	5557	2131	4680	36699.6	32415.4	29074.3
hsa-miR-17-5p	hsa-miR-17-5p	mirbase.miRNA	22	32149.9	2029	694	2207	40808.9	32149.9	41755.8
ENSG00000206754.1	SNORD101	snoRNA	72	36166.1	15917	2555	20031	97819.3	36166.1	115800
hsa-miR-148a-5p	hsa-miR-148a-5p	mirbase.miRNA	21	39043.8	1853	815	2167	39043.8	39553.2	42951.4
ENSG00000210184.1	MT-TS2	Mt_tRNA	58	39586.9	5189	4479	16504	39586.9	78703.9	118440
tRNA-Val-GTG	tRNA-Val-GTG	tRNA	61	40070	5524	2549	6768	40070	42587.6	46181.5
tRNA-His-CAY_	tRNA-His-CAY_	tRNA	35	41397.5	4193	3225	3481	53009.4	93908.4	41397.5
hsa-miR-30c-5p	hsa-miR-30c-5p	mirbase.miRNA	22	41434.2	3147	1095	2190	63295.1	50726.4	41434.2
hsa-miR-99b-5p	hsa-miR-99b-5p	mirbase.miRNA	21	48968	2324	1023	3399	48968	49647.7	67370.5
hsa-miR-125a-5p	hsa-miR-125a-5p	mirbase.miRNA	23	50027.5	3027	1129	3396	58234.5	50027.5	61457.9
ENSG00000200434.1	RNA5-8SP2	rRNA	151	50897.3	28180	7541	21985	82577.1	50897.3	60602
ENSG00000200795.1	RNU4-1	snRNA	140	51530.2	16304	9194	19293	51530.2	66929.8	57360
hsa-miR-302e	hsa-miR-302e	mirbase.miRNA	16	59043.7	2135	1074	2846	59043.7	68411.2	74037.6
hsa-miR-769-5p	hsa-miR-769-5p	mirbase.miRNA	21	61004.1	4548	1257	5210	95829	61004.1	103266
hsa-miR-30a-5p	hsa-miR-30a-5p	mirbase.miRNA	21	64853.2	8781	3577	3272	185021	173597	64853.2
hsa-miR-204-5p	hsa-miR-204-5p	mirbase.miRNA	21	66098.4	3137	1368	5665	66098.4	66391.1	112284
hsa-miR-192-5p	hsa-miR-192-5p	mirbase.miRNA	20	68487.6	3644	1344	5546	80620.2	68487.6	115422
ENSG00000221539.1	SNORD99	snoRNA	73	79243.3	51480	5676	28012	312041	79243.3	159720
ENSG00000221740.1	SNORD93	snoRNA	73	80709.2	17198	5781	18772	104244	80709.2	107035
ENSG00000208317.1	SNORD78	snoRNA	64	81501.1	14147	5118	15505	97809.3	81501.1	100839
hsa-miR-423-5p	hsa-miR-423-5p	mirbase.miRNA	22	96984.1	4822	5184	6972	96984.1	240151	131908
hsa-miR-93-5p	hsa-miR-93-5p	mirbase.miRNA	22	102148	6967	2205	6093	140126	102148	115278
hsa-miR-4792	hsa-miR-4792	mirbase.miRNA	17	113666	4367	10014	5765	113666	600346	141152
hsa-miR-30d-5p	hsa-miR-30d-5p	mirbase.miRNA	21	118126	10565	2434	12528	222611	118126	248313
hsa-miR-186-5p	hsa-miR-186-5p	mirbase.miRNA	21	118805	9483	2448	12473	199812	118805	247223
hsa-miR-486-5p	hsa-miR-486-5p	mirbase.miRNA	21	124890	6309	3210	6301	132934	155786	124890
hsa-miR-16-5p	hsa-miR-16-5p	mirbase.miRNA	21	139140	10322	2867	12171	217491	139140	241237
tRNA-Val-GTY	tRNA-Val-GTY	tRNA	31	145749	13784	4812	10855	196748	158200	145749
hsa-miR-151a-5p	hsa-miR-151a-5p	mirbase.miRNA	20	247348	11180	5076	15750	247348	258663	327784
hsa-miR-183-5p	hsa-miR-183-5p	mirbase.miRNA	21	309922	23928	6386	19751	504177	309922	391478
hsa-miR-30e-5p	hsa-miR-30e-5p	mirbase.miRNA	21	340934	20215	7025	22042	425942	340934	436887
ENSG00000251705.1	RNA5-8SP6	rRNA	151	352157	338089	52176	382687	990718	352157	1.05488e+06
hsa-miR-21-5p	hsa-miR-21-5p	mirbase.miRNA	21	464417	22041	10766	25908	464417	522490	513514
hsa-miR-191-5p	hsa-miR-191-5p	mirbase.miRNA	22	804674	66264	17370	96419	1.33276e+06	804674	1.82422e+06
hsa-miR-26a-5p	hsa-miR-26a-5p	mirbase.miRNA	21	831878	56482	17141	60845	1.19011e+06	831878	1.20599e+06
hsa-miR-302a-5p	hsa-miR-302a-5p	mirbase.miRNA	22	1.03343e+06	52004	22308	63073	1.04595e+06	1.03343e+06	1.19332e+06
hsa-miR-182-5p	hsa-miR-182-5p	mirbase.miRNA	23	3.26172e+06	209042	79017	180234	4.02162e+06	3.50135e+06	3.26172e+06
