# Supplementary material for: RNA Polymerase III Subunit POLR3G Regulates Specific Subsets of PolyA+ and SmallRNA Transcriptomes and Splicing in Human Pluripotent Stem Cells
Source: Stem Cell Reports. 2017 May 9;8(5):1442–54. doi: 10.1016/j.stemcr.2017.04.016 (PMC5425787; doi:10.1016/j.stemcr.2017.04.016)
Supplement: Table S2. POLR3G-Dependent Transcriptome in hESCs [file mmc3.xlsx]

## Sheet: S2A. POLR3G dep polyA+ RNAs
Table S2A. POLR3G dependent polyA+ transcriptome in hESCs. Related to Figure 2.
ENSEMBL	Gene	Transcript	Transcript	Scr vs siRNA	Scr vs siRNA	Scr vs siRNA	Scr vs siRNA	Scr vs siRNA	Scr vs siRNA	Scr vs siRNA	SCR	siRNA	Counts	Counts	Counts	Counts	Counts	Counts	RPKM1	RPKM	RPKM	RPKM	RPKM	RPKM
ID	Symbol	type	length (bp)	logFC	logCPM	LR	AVG FC	MIN FC1	p-value	FDR	MIN RPKM	MIN RPKM	H9p38 scr	H9p38 siRNA	HS360p66	HS360p66 siRNA	HS360p62	HS360p62 siRNA	H9p38 scr	H9p38 siRNA	HS360p66 scr	HS360p66 siRNA	HS360p62 scr	HS360p62 siRNA
ENSG00000264109.1	MIR4712	miRNA	81	-4.74	-4.15	23.62	-26.7228	-7.7	1.17e-06	7.99e-05	0.77	0.08	23	0	11	0	9	1	1.66	0	0.77	0	0.79	0.08
ENSG00000268087.1	CTC-429P9.2	lincRNA	374	-2.92	-1.98	41.74	-7.56846	-6.25	1.04e-10	3.07e-08	0.5	0.08	103	10	33	5	82	9	1.61	0.18	0.5	0.08	1.55	0.15
ENSG00000248445.1	CTB-118N6.3	antisense	859	-2.53	-0.04	45.74	-5.77572	-5.38095	1.35e-11	5.87e-09	1.13	0.21	293	41	170	30	369	51	1.99	0.31	1.13	0.21	3.04	0.37
ENSG00000251821.1	RNU6-583P	snRNA	91	-3.22	-4.32	14.64	-9.31787	-5	0.00013	0.00309	0.5	0.07	15	1	8	0	11	2	0.96	0.07	0.5	0	0.85	0.14
ENSG00000138778.7	CENPE	protein_coding	8563	-2.65	3.27	66.81	-6.27667	-4.75	2.99e-16	4.98e-13	0.76	0.16	5027	327	1147	234	2721	539	3.43	0.25	0.76	0.16	2.25	0.39
ENSG00000144674.12	GOLGA4	protein_coding	7748	-2.53	4.25	94.96	-5.77572	-4.5	1.94e-22	2.77e-18	2.16	0.48	7868	646	2933	614	6097	1196	5.94	0.55	2.16	0.48	5.56	0.96
ENSG00000117724.8	CENPF	protein_coding	10287	-2.67	5.81	92.77	-6.36429	-4.1573	5.87e-22	2.93e-18	3.7	0.89	28163	1799	6677	1527	16842	2906	16.01	1.15	3.7	0.89	11.58	1.76
ENSG00000269947.1	RP11-849F2.9	lincRNA	673	-2.23	-1	33.75	-4.69134	-4.14286	6.26e-09	1.11e-06	0.58	0.14	197	26	68	16	151	32	1.71	0.25	0.58	0.14	1.59	0.3
ENSG00000038219.8	BOD1L1	protein_coding	10539	-2.24	3.98	65.1	-4.72397	-3.74194	7.11e-16	9.47e-13	1.16	0.31	7691	707	2141	540	4093	1073	4.27	0.44	1.16	0.31	2.75	0.63
ENSG00000148773.8	MKI67	protein_coding	12663	-2.56	4.75	43.15	-5.89708	-3.68182	5.07e-11	1.72e-08	0.81	0.22	17709	770	1807	455	6117	1652	8.18	0.4	0.81	0.22	3.42	0.81
ENSG00000240731.1	RP5-890O3.9	sense_intronic	384	-1.98	-1.53	23.4	-3.94493	-3.59459	1.32e-06	8.85e-05	1.05	0.13	130	32	71	8	72	23	1.98	0.55	1.05	0.13	1.33	0.37
ENSG00000127914.12	AKAP9	protein_coding	12425	-2.4	3.11	57.08	-5.27803	-3.5625	4.18e-14	3.48e-11	0.57	0.16	4202	380	1234	323	2297	432	1.98	0.2	0.57	0.16	1.31	0.22
ENSG00000268995.1	VN1R82P	pseudogene	355	-1.64	-1.73	18.39	-3.11666	-3.38462	1.8e-05	0.000721	1.17	0.32	80	21	73	19	71	22	1.32	0.39	1.17	0.32	1.41	0.39
ENSG00000171634.12	BPTF	protein_coding	11262	-1.94	6.36	94.25	-3.83706	-3.37221	2.78e-22	2.77e-18	6.96	1.83	32849	4507	13756	3431	21637	7281	17.06	2.64	6.96	1.83	13.59	4.03
ENSG00000123870.9	ZNF137P	pseudogene	1918	-1.79	-0.08	24.9	-3.45815	-3.33333	6.03e-07	4.82e-05	0.57	0.16	283	48	191	52	270	91	0.86	0.17	0.57	0.16	1	0.3
ENSG00000242085.1	RPS20P33	pseudogene	353	-2.92	-2.82	22.84	-7.56846	-3.30435	1.76e-06	0.000112	0.53	0.02	42	1	33	2	38	13	0.7	0.02	0.53	0.03	0.76	0.23
ENSG00000268402.1	AL031320.1	protein_coding	45	-2.3	-3.67	13.37	-4.92458	-3.21687	0.000256	0.00513	2.41	0.15	19	1	19	3	17	6	2.47	0.15	2.41	0.4	2.67	0.83
ENSG00000117523.11	PRRC2C	protein_coding	10332	-1.92	6.58	70.47	-3.78423	-3.21545	4.67e-17	9.33e-14	7.91	2.46	41043	4884	14329	4236	24949	8425	23.23	3.12	7.91	2.46	17.08	5.08
ENSG00000264991.1	AP001205.1	miRNA	85	-1.93	-3.98	9	-3.81055	-3.17241	0.0027	0.0265	0.89	0.14	13	3	17	2	11	4	0.89	0.23	1.14	0.14	0.92	0.29
ENSG00000251188.1	RP11-478C6.6	pseudogene	549	-1.54	0.35	20.94	-2.90795	-3.15152	4.75e-06	0.000256	2.08	0.66	195	55	359	99	393	135	2.08	0.66	3.73	1.08	5.06	1.53
ENSG00000212493.1	SNORD19	snoRNA	67	-2.34	-4.45	8.09	-5.06303	-3.12821	0.00446	0.0368	0.6	0.09	14	4	7	0	7	1	1.22	0.39	0.6	0	0.74	0.09
ENSG00000078687.12	TNRC6C	protein_coding	9719	-1.88	3.51	43.57	-3.68075	-3.09459	4.1e-11	1.49e-08	0.84	0.25	4872	595	1432	407	3147	1161	2.93	0.4	0.84	0.25	2.29	0.74
ENSG00000214239.1	AL591025.1	protein_coding	63	-1.67	-3.37	9.76	-3.18215	-3.02247	0.00179	0.0204	0.9	0.19	31	7	10	2	24	9	2.88	0.73	0.9	0.19	2.69	0.89
ENSG00000221740.1	SNORD93	snoRNA	73	-1.51	-3.47	8.2	-2.8481	-3.02222	0.00419	0.0355	1.25	0.33	17	5	16	4	25	9	1.36	0.45	1.25	0.33	2.42	0.77
ENSG00000270143.1	AC004257.3	lincRNA	489	-1.98	-0.04	20.94	-3.94493	-3.01887	4.75e-06	0.000256	1.6	0.42	365	31	137	43	287	107	4.36	0.42	1.6	0.53	4.15	1.36
ENSG00000115355.11	CCDC88A	protein_coding	9778	-1.58	5.87	92.84	-2.9897	-3.00565	5.67e-22	2.93e-18	6.75	1.84	19269	4810	11586	2992	14711	5553	11.52	3.24	6.75	1.84	10.64	3.54
ENSG00000164190.12	NIPBL	protein_coding	10388	-1.55	5.36	76.98	-2.92817	-3.00441	1.72e-18	6.89e-15	4.24	1.38	14206	3140	7722	2379	10019	3782	8	1.99	4.24	1.38	6.82	2.27
ENSG00000260336.1	RP11-395B7.7	sense_overlapping	3920	-1.63	2.55	32.54	-3.09513	-3	1.17e-08	1.85e-06	1.44	0.48	2037	400	989	313	1589	558	3.04	0.67	1.44	0.48	2.87	0.89
ENSG00000130052.9	STARD8	protein_coding	4850	-1.82	2.88	42.8	-3.53081	-2.99065	6.06e-11	1.95e-08	2.11	0.45	1763	338	1797	364	2194	836	2.13	0.46	2.11	0.45	3.2	1.07
ENSG00000176208.4	ATAD5	protein_coding	6846	-1.62	3.47	43.42	-3.07375	-2.96774	4.41e-11	1.55e-08	1.79	0.57	3922	761	2145	650	2676	1027	3.35	0.73	1.79	0.57	2.76	0.93
ENSG00000185519.8	FAM131C	protein_coding	1688	-1.65	0.15	21.8	-3.13834	-2.92857	3.03e-06	0.000178	0.54	0.11	525	136	160	32	195	77	1.82	0.53	0.54	0.11	0.82	0.28
ENSG00000135968.15	GCC2	protein_coding	7514	-1.5	4.34	57.55	-2.82843	-2.89796	3.29e-14	2.86e-11	2.84	0.98	7059	1736	3747	1231	4900	1730	5.49	1.52	2.84	0.98	4.61	1.43
ENSG00000264112.1	RP11-159D12.2	lincRNA	4720	-1.58	2.64	29.34	-2.9897	-2.83333	6.08e-08	7.59e-06	1.02	0.36	2211	636	841	284	1796	454	2.74	0.89	1.02	0.36	2.69	0.6
ENSG00000158417.6	EIF5B	protein_coding	5753	-1.73	6.55	70.91	-3.31728	-2.82578	3.75e-17	9.33e-14	16.34	5.02	36407	5556	16493	4808	22829	9167	37	6.37	16.34	5.02	28.06	9.93
ENSG00000065526.6	SPEN	protein_coding	12217	-1.68	4.82	65.82	-3.20428	-2.8	4.95e-16	7.6e-13	2.1	0.75	11190	2047	4495	1515	7101	2280	5.36	1.1	2.1	0.75	4.11	1.16
ENSG00000237977.1	EIF4HP2	pseudogene	562	-1.66	-1.18	19.89	-3.16017	-2.7551	8.18e-06	0.000388	0.78	0.18	150	33	77	17	107	44	1.56	0.39	0.78	0.18	1.35	0.49
ENSG00000272155.1	RP11-707M3.3	antisense	444	-1.41	-1.72	13.76	-2.65737	-2.75	0.000208	0.00439	0.63	0.2	109	29	49	15	62	26	1.44	0.43	0.63	0.2	0.99	0.36
ENSG00000173230.11	GOLGB1	protein_coding	11176	-2.22	4.35	46.44	-4.65893	-2.75	9.45e-12	4.49e-09	1.21	0.44	9665	751	2380	825	5908	1409	5.06	0.44	1.21	0.44	3.74	0.79
ENSG00000189398.5	OR7E12P	pseudogene	972	-1.36	0.18	16.15	-2.56685	-2.69697	5.86e-05	0.00175	0.89	0.33	486	139	151	54	224	84	2.92	0.94	0.89	0.33	1.63	0.54
ENSG00000222345.1	SNORD19	snoRNA	75	-1.69	-3.88	7.32	-3.22657	-2.68571	0.0068	0.049	0.76	0.08	12	4	10	1	20	7	0.94	0.35	0.76	0.08	1.89	0.58
ENSG00000145734.14	BDP1	protein_coding	11034	-1.31	4.34	44.99	-2.47942	-2.65789	1.98e-11	7.92e-09	2.02	0.76	6499	1846	3901	1404	4625	1940	3.44	1.1	2.02	0.76	2.96	1.1
ENSG00000100207.14	TCF20	protein_coding	7405	-1.46	5.57	70.15	-2.75108	-2.65365	5.48e-17	9.96e-14	6.73	2.19	17124	4035	8739	2698	10672	4558	13.52	3.59	6.73	2.19	10.19	3.84
ENSG00000212452.1	SNORD69	snoRNA	76	-2.22	-4.08	9	-4.65893	-2.65306	0.0027	0.0264	0.83	0.1	13	0	11	2	14	6	1	0	0.83	0.16	1.3	0.49
ENSG00000166869.2	CHP2	protein_coding	2375	-1.83	1.09	26.86	-3.55537	-2.64384	2.19e-07	2.16e-05	0.78	0.16	693	115	326	65	648	278	1.71	0.32	0.78	0.16	1.93	0.73
ENSG00000270558.1	CTD-2124B8.2	pseudogene	528	-1.42	-1.73	13.76	-2.67586	-2.64103	0.000208	0.00439	0.63	0.17	93	31	58	15	66	25	1.03	0.39	0.63	0.17	0.88	0.3
ENSG00000139618.10	BRCA2	protein_coding	10956	-1.33	4.35	45.49	-2.51403	-2.63303	1.54e-11	6.53e-09	2.19	0.67	6461	2132	4210	1217	4452	1924	3.45	1.28	2.19	0.67	2.87	1.09
ENSG00000118482.7	PHF3	protein_coding	8217	-1.35	6.08	70.91	-2.54912	-2.62152	3.73e-17	9.33e-14	8.86	3.11	21194	5756	12776	4258	16425	7110	15.08	4.62	8.86	3.11	14.13	5.39
ENSG00000201785.1	SNORD117	snoRNA	75	-1.53	-3.01	10.08	-2.88786	-2.62037	0.0015	0.018	1.82	0.44	30	5	24	8	30	13	2.34	0.44	1.82	0.64	2.83	1.08
ENSG00000047410.9	TPR	protein_coding	9657	-1.7	5.96	55.49	-3.24901	-2.6036	9.39e-14	7.21e-11	5.78	2.22	23160	3275	9787	3573	16911	6185	14.02	2.24	5.78	2.22	12.38	3.99
ENSG00000126001.11	CEP250	protein_coding	8363	-1.61	3.41	33.17	-3.05252	-2.59459	8.42e-09	1.39e-06	0.96	0.37	4533	697	1404	512	2608	1063	3.17	0.55	0.96	0.37	2.21	0.79
ENSG00000196498.9	NCOR2	protein_coding	8660	-1.53	6.93	60.69	-2.88786	-2.5824	6.67e-15	7.83e-12	13.79	5.34	46394	8521	20947	7698	28666	11491	31.33	6.49	13.79	5.34	23.41	8.27
ENSG00000123200.12	ZC3H13	protein_coding	7999	-1.65	5.66	44.49	-3.13834	-2.58182	2.56e-11	9.64e-09	5.68	2.2	21082	2830	7967	2929	11784	5001	15.41	2.33	5.68	2.2	10.42	3.9
ENSG00000162039.10	MEIOB	protein_coding	1870	-2.33	0.86	26.44	-5.02805	-2.57447	2.72e-07	2.54e-05	0.51	0.03	1082	162	167	10	321	142	3.38	0.57	0.51	0.03	1.21	0.47
ENSG00000251271.2	ALG1L7P	pseudogene	760	-1.37	-0.83	14.3	-2.58471	-2.56667	0.000156	0.00353	0.53	0.13	163	54	70	17	166	73	1.25	0.47	0.53	0.13	1.54	0.6
ENSG00000135837.11	CEP350	protein_coding	13453	-1.35	4.74	52.3	-2.54912	-2.5625	4.76e-13	3.07e-10	2.05	0.8	8511	2411	4833	1797	6678	2490	3.7	1.18	2.05	0.8	3.51	1.15
ENSG00000127603.19	MACF1	protein_coding	24727	-1.46	7.52	70.52	-2.75108	-2.55769	4.55e-17	9.33e-14	7.98	3.12	62495	15238	34613	12855	44390	15444	14.78	4.06	7.98	3.12	12.69	3.89
ENSG00000262194.1	CTD-3195I5.5	lincRNA	516	-1.5	-1.8	13.78	-2.82843	-2.53191	0.000206	0.00436	0.53	0.1	105	37	48	9	55	21	1.19	0.47	0.53	0	0.75	0.25
ENSG00000054654.11	SYNE2	protein_coding	21762	-1.47	5.26	65.43	-2.77022	-2.51181	6.03e-16	8.6e-13	1.77	0.53	12421	2994	6767	1912	9823	4422	3.34	0.91	1.77	0.53	3.19	1.27
ENSG00000123636.13	BAZ2B	protein_coding	8252	-1.38	3.32	32.93	-2.60268	-2.50704	9.57e-09	1.55e-06	1.23	0.42	3788	951	1784	573	2080	946	2.68	0.76	1.23	0.42	1.78	0.71
ENSG00000166816.9	LDHD	protein_coding	2056	-1.61	2.05	25.8	-3.05252	-2.504	3.78e-07	3.31e-05	1.74	0.37	1703	416	627	128	910	414	4.84	1.33	1.74	0.37	3.13	1.25
ENSG00000109265.8	KIAA1211	protein_coding	4619	-1.25	3.69	31.78	-2.37841	-2.49537	1.73e-08	2.55e-06	2.75	1.06	3608	1052	2232	816	3522	1600	4.57	1.5	2.75	1.06	5.39	2.16
ENSG00000104888.5	SLC17A7	protein_coding	2961	-1.55	1.18	21.55	-2.92817	-2.48936	3.44e-06	0.000198	0.71	0.19	918	201	368	94	489	225	1.81	0.45	0.71	0.19	1.17	0.47
ENSG00000145703.11	IQGAP2	protein_coding	5808	-1.17	6.34	56.37	-2.25012	-2.46502	6.01e-14	4.8e-11	15.89	6.01	21922	7553	16194	5806	19677	9059	22.07	8.58	15.89	6.01	23.96	9.72
ENSG00000137831.10	UACA	protein_coding	6920	-1.32	4.12	39.01	-2.49666	-2.46	4.22e-10	1.08e-07	2.46	1	5698	1416	2983	1154	4276	1870	4.81	1.35	2.46	1	4.37	1.68
ENSG00000171316.7	CHD7	protein_coding	10408	-1.38	6.69	71.06	-2.60268	-2.45289	3.47e-17	9.33e-14	9.76	3.19	36231	9299	17822	5523	23757	10986	20.36	5.89	9.76	3.19	16.14	6.58
ENSG00000055609.13	KMT2C	protein_coding	16969	-1.21	4.08	34.9	-2.31338	-2.44595	3.47e-09	6.73e-07	1.03	0.41	5258	1912	3071	1154	3930	1502	1.81	0.74	1.03	0.41	1.64	0.55
ENSG00000255103.1	KIAA0754	protein_coding	6003	-1.15	4.13	33.19	-2.21914	-2.42289	8.37e-09	1.39e-06	3.27	1.19	4866	1774	3442	1188	4132	1940	4.74	1.95	3.27	1.19	4.87	2.01
ENSG00000135315.7	KIAA1009	protein_coding	5129	-1.52	1.94	23.07	-2.86791	-2.42105	1.56e-06	0.000101	0.81	0.24	1181	246	726	205	1004	465	1.35	0.32	0.81	0.24	1.38	0.57
ENSG00000265379.1	AC008752.2	miRNA	86	-1.81	-3.7	8.95	-3.50642	-2.41935	0.00277	0.0269	0.75	0.21	11	4	25	3	15	5	0.75	0.31	1.66	0.21	1.23	0.36
ENSG00000272098.1	AC092299.8	pseudogene	2067	-1.69	0.26	21.55	-3.22657	-2.41667	3.45e-06	0.000198	0.58	0.24	440	76	210	81	302	88	1.24	0.24	0.58	0.24	1.03	0.27
ENSG00000163257.6	DCAF16	protein_coding	4545	-1.23	4.64	43.21	-2.34567	-2.40444	4.91e-11	1.69e-08	5.41	2.25	7968	2264	4311	1701	5934	2656	10.25	3.28	5.41	2.25	9.23	3.64
ENSG00000268970.1	CTD-3099C6.11	sense_intronic	642	-1.42	-1.14	15.12	-2.67586	-2.4	0.000101	0.00258	0.72	0.3	142	34	81	32	110	40	1.29	0.35	0.72	0.3	1.21	0.39
ENSG00000102189.12	EEA1	protein_coding	9846	-1.38	3.84	38.86	-2.60268	-2.4	4.55e-10	1.15e-07	1.56	0.65	4783	1282	2694	1057	3325	1169	2.84	0.86	1.56	0.65	2.39	0.74
ENSG00000107890.12	ANKRD26	protein_coding	6557	-1.17	2.26	16.77	-2.25012	-2.39394	4.22e-05	0.00138	0.79	0.33	1435	465	905	361	1104	483	1.28	0.47	0.79	0.33	1.19	0.46
ENSG00000269973.1	RP11-95D17.1	lincRNA	3230	-1.46	0.61	18.38	-2.75108	-2.36364	1.81e-05	0.000721	0.52	0.22	495	107	297	116	365	134	0.9	0.22	0.52	0.22	0.8	0.26
ENSG00000151914.13	DST	protein_coding	24167	-1.6	5.39	58.23	-3.03143	-2.34783	2.33e-14	2.11e-11	1.62	0.69	15145	3317	6857	2764	11111	2937	3.66	0.91	1.62	0.69	3.25	0.76
ENSG00000124177.10	CHD6	protein_coding	10781	-1.23	5.48	52.88	-2.34567	-2.34701	3.55e-13	2.36e-10	4.57	1.65	14423	4390	8644	2953	9595	4642	7.82	2.69	4.57	1.65	6.29	2.68
ENSG00000143140.6	GJA5	protein_coding	3175	-1.52	1.08	20.24	-2.86791	-2.34694	6.82e-06	0.000334	0.93	0.25	504	118	567	137	518	251	0.93	0.25	1.02	0.26	1.15	0.49
ENSG00000229152.1	ANKRD10-IT1	sense_intronic	378	-1.38	1	15.29	-2.60268	-2.34452	9.23e-05	0.00241	4.51	1.92	613	114	299	121	560	271	9.48	1.99	4.51	1.92	10.48	4.47
ENSG00000068489.8	PRR11	protein_coding	2323	-1.13	5.11	42.31	-2.18859	-2.34218	7.8e-11	2.43e-08	14.18	5.82	10737	3563	5778	2249	8119	3932	27.03	10.11	14.18	5.82	24.71	10.55
ENSG00000115306.11	SPTBN1	protein_coding	9044	-1.35	7.44	60.57	-2.54912	-2.33095	7.11e-15	7.9e-12	19.58	8.4	58494	15932	31064	12635	41495	14720	37.82	11.62	19.58	8.4	32.44	10.14
ENSG00000184208.10	C22orf46	protein_coding	4973	-1.35	1.55	15.72	-2.54912	-2.325	7.34e-05	0.00207	0.57	0.24	1068	213	493	198	655	319	1.26	0.28	0.57	0.24	0.93	0.4
ENSG00000163820.10	FYCO1	protein_coding	8486	-1.12	3.35	23.17	-2.17347	-2.32258	1.49e-06	9.73e-05	1.44	0.62	3013	1024	2151	873	2137	971	2.08	0.8	1.44	0.62	1.78	0.71
ENSG00000166004.10	KIAA1731	protein_coding	8025	-1.29	2.47	19.68	-2.44528	-2.32143	9.17e-06	0.000423	0.65	0.28	1839	438	918	374	1358	620	1.34	0.36	0.65	0.28	1.2	0.48
ENSG00000230002.2	ALMS1-IT1	sense_intronic	2105	-1.34	0.68	15.91	-2.53151	-2.31667	6.66e-05	0.00192	0.68	0.19	502	191	251	68	411	156	1.39	0.6	0.68	0.19	1.38	0.46
ENSG00000169855.15	ROBO1	protein_coding	7481	-1.19	6.06	53.9	-2.28153	-2.31627	2.11e-13	1.5e-10	7.79	2.75	22581	8643	10221	3425	15385	6621	17.65	7.62	7.79	2.75	14.54	5.52
ENSG00000075151.15	EIF4G3	protein_coding	6161	-1.32	5.88	59.98	-2.49666	-2.30706	9.57e-15	1.01e-11	9.54	3.26	21949	5771	10312	3337	12238	6021	20.83	6.18	9.54	3.26	14.05	6.09
ENSG00000122483.13	CCDC18	protein_coding	4838	-1.56	1.57	18.13	-2.94854	-2.30435	2.06e-05	0.0008	0.53	0.23	1221	183	448	189	683	274	1.48	0.25	0.53	0.23	1	0.35
ENSG00000122966.9	CIT	protein_coding	8660	-1.26	5.09	47.32	-2.39496	-2.28966	6.03e-12	3.17e-09	3.32	1.45	11495	3121	5048	2089	8689	3643	7.76	2.38	3.32	1.45	7.09	2.62
ENSG00000265415.1	CTD-2510F5.4	antisense	319	-1.16	2.2	15.86	-2.23457	-2.28547	6.81e-05	0.00196	13.21	5.78	1420	494	739	307	1138	455	26.03	10.21	13.21	5.78	25.23	8.89
ENSG00000085224.16	ATRX	protein_coding	11232	-1.11	5.59	44.64	-2.15846	-2.28042	2.37e-11	9.1e-09	4.31	1.89	14494	4780	8494	3526	11263	5272	7.55	2.81	4.31	1.89	7.09	2.93
ENSG00000162745.6	OLFML2B	protein_coding	3152	-1.28	3.05	23.8	-2.42839	-2.27568	1.07e-06	7.35e-05	2.29	0.64	2893	980	1267	336	1878	935	5.37	2.05	2.29	0.64	4.21	1.85
ENSG00000133858.11	ZFC3H1	protein_coding	7563	-1.25	4.17	36.93	-2.37841	-2.26316	1.22e-09	2.75e-07	2.58	1.14	5864	1649	3422	1434	4032	1649	4.53	1.44	2.58	1.14	3.77	1.36
ENSG00000148143.8	ZNF462	protein_coding	10401	-1.13	5.85	45.4	-2.18859	-2.26203	1.61e-11	6.68e-09	6.14	2.7	17763	5294	11198	4669	12438	6239	9.99	3.36	6.14	2.7	8.46	3.74
ENSG00000080200.5	CRYBG3	protein_coding	4763	-1.27	1.6	15.98	-2.41162	-2.25641	6.41e-05	0.00187	0.72	0.24	1057	305	601	190	593	301	1.3	0.42	0.72	0.24	0.88	0.39
ENSG00000171988.13	JMJD1C	protein_coding	8640	-1.11	6.81	50.26	-2.15846	-2.25504	1.35e-12	8.15e-10	13.09	5.14	32022	11017	19847	7383	27328	13753	21.67	8.41	13.09	5.14	22.37	9.92
ENSG00000257270.1	RP11-521B24.5	antisense	443	-1.7	-0.4	16.15	-3.24901	-2.25	5.84e-05	0.00175	1.26	0.54	322	36	98	41	184	73	4.25	0.54	1.26	0.56	2.94	1.03
ENSG00000253170.1	RP11-431J17.1	lincRNA	523	-1.47	-0.13	16.3	-2.77022	-2.25	5.42e-05	0.00165	1.35	0.38	121	30	347	84	206	104	1.35	0.38	3.78	0.97	2.79	1.24
ENSG00000173575.14	CHD2	protein_coding	9818	-1.24	5.32	44.9	-2.36199	-2.25	2.08e-11	8.14e-09	3.96	1.76	13382	3410	6820	2874	9293	4253	7.97	2.29	3.96	1.76	6.69	2.7
ENSG00000255748.1	AC226150.4	protein_coding	526	-1.48	-1.77	13.75	-2.78949	-2.2449	0.000209	0.0044	0.61	0.16	55	13	68	16	82	41	0.61	0.16	0.74	0.18	1.1	0.49
ENSG00000204138.8	PHACTR4	protein_coding	6176	-1.1	4.95	37.15	-2.14355	-2.2287	1.1e-09	2.49e-07	4.97	2.23	9939	3175	5381	2287	6875	3308	9.41	3.39	4.97	2.23	7.87	3.34
ENSG00000122257.14	RBBP6	protein_coding	6469	-1.26	5.19	36.45	-2.39496	-2.22529	1.57e-09	3.33e-07	4.99	2.23	12456	2689	5658	2398	8855	4518	11.26	2.74	4.99	2.23	9.68	4.35
ENSG00000260539.1	RP11-252A24.7	lincRNA	2465	-1.15	3.93	29.9	-2.21914	-2.21351	4.55e-08	5.87e-06	6.44	2.57	4589	1412	2783	1055	3543	1817	10.89	3.78	6.44	2.57	10.16	4.59
ENSG00000249592.1	RP11-440L14.1	antisense	616	-1.09	-0.84	9.77	-2.12874	-2.19672	0.00178	0.0203	0.78	0.27	183	70	84	28	117	60	1.74	0.75	0.78	0.27	1.34	0.61
ENSG00000273290.1	CTC-297N7.8	lincRNA	3532	-1.2	3.38	25.59	-2.2974	-2.19672	4.22e-07	3.59e-05	2.25	0.84	4332	1272	1393	491	2010	1038	7.17	2.37	2.25	0.84	4.02	1.83
ENSG00000233280.2	CRYBG3	protein_coding	4257	-1.1	1.34	12.01	-2.14355	-2.19512	0.000528	0.00865	0.61	0.21	779	295	455	152	541	283	1.07	0.46	0.61	0.21	0.9	0.41
ENSG00000066279.12	ASPM	protein_coding	10859	-1.06	5.76	42.61	-2.08493	-2.19474	6.67e-11	2.11e-08	5.95	2.42	15485	6261	11337	4364	11375	5255	8.34	3.8	5.95	2.42	7.41	3.02
ENSG00000272960.1	RP11-339B21.15	lincRNA	354	-1.58	-1.61	14.85	-2.9897	-2.18919	0.000116	0.00284	1.03	0.17	93	24	64	10	81	42	1.54	0.45	1.03	0.17	1.62	0.74
ENSG00000118412.8	CASP8AP2	processed_transcript	7335	-1.04	4.44	30.82	-2.05623	-2.1841	2.82e-08	3.89e-06	3.35	1.38	5255	1954	4314	1684	5412	2814	4.19	1.76	3.35	1.38	5.22	2.39
ENSG00000112297.10	AIM1	protein_coding	7524	-1.09	4.06	28.93	-2.12874	-2.1811	7.51e-08	9.08e-06	1.36	0.57	7520	2467	1795	708	2944	1528	5.84	2.16	1.36	0.57	2.77	1.27
ENSG00000103995.9	CEP152	protein_coding	5608	-0.97	2.41	11.94	-1.95884	-2.18033	0.000549	0.00886	1.26	0.57	1210	486	1305	568	1108	551	1.26	0.57	1.33	0.61	1.4	0.61
ENSG00000090615.8	GOLGA3	protein_coding	9228	-1.3	4.11	34.85	-2.46229	-2.17647	3.56e-09	6.85e-07	1.85	0.85	5853	1429	2990	1309	4081	1679	3.71	1.02	1.85	0.85	3.13	1.13
ENSG00000105738.6	SIPA1L3	protein_coding	7965	-1.01	4.91	31.8	-2.01391	-2.17647	1.71e-08	2.54e-06	3.7	1.7	10066	3574	5170	2257	5981	3086	7.39	2.96	3.7	1.7	5.31	2.41
ENSG00000189060.4	H1F0	protein_coding	2328	-1.23	6.63	54.93	-2.34567	-2.17434	1.25e-13	9.24e-11	38.65	12.4	35662	11244	15785	4801	21309	11120	89.58	31.85	38.65	12.4	64.73	29.77
ENSG00000015133.14	CCDC88C	protein_coding	7444	-1.19	4.89	39.78	-2.28153	-2.16959	2.84e-10	7.66e-08	3.71	1.71	9481	2686	4846	2118	7254	3176	7.45	2.38	3.71	1.71	6.89	2.66
ENSG00000165238.12	WNK2	protein_coding	7763	-1.33	5.35	51.66	-2.51403	-2.16438	6.61e-13	4.13e-10	4.03	1.26	16529	4357	5487	1630	8674	4546	12.45	3.7	4.03	1.26	7.9	3.65
ENSG00000126777.13	KTN1	protein_coding	6239	-1.13	6.48	46.23	-2.18859	-2.16129	1.05e-11	4.89e-09	16.75	7.75	23111	8173	18328	8047	21943	8770	21.66	8.64	16.75	7.75	24.87	8.76
ENSG00000243015.2	RN7SL737P	misc_RNA	281	-1.37	-0.65	14.21	-2.58471	-2.16019	0.000163	0.00365	1.7	0.45	191	52	84	21	177	93	3.97	1.22	1.7	0.45	4.45	2.06
ENSG00000133226.12	SRRM1	protein_coding	3994	-1.25	5.9	40.86	-2.37841	-2.15944	1.63e-10	4.66e-08	13.95	6.46	20421	4613	9777	4292	13868	6801	29.9	7.62	13.95	6.46	24.55	10.61
ENSG00000168612.4	ZSWIM1	protein_coding	2767	-1.09	2.65	15.65	-2.12874	-2.15789	7.62e-05	0.00212	2.46	1.14	2008	600	1193	524	1272	653	4.24	1.43	2.46	1.14	3.25	1.47
ENSG00000138182.10	KIF20B	protein_coding	6487	-1.19	5.77	50.04	-2.28153	-2.15593	1.5e-12	8.84e-10	9.45	3.58	17231	4982	10752	3862	11669	6141	15.53	5.06	9.45	3.58	12.72	5.9
ENSG00000201512.1	SNORA71C	snoRNA	133	-1.52	-2.47	10.07	-2.86791	-2.15267	0.00151	0.018	1.07	0.09	43	14	25	2	53	28	1.89	0.69	1.07	0.09	2.82	1.31
ENSG00000064692.14	SNCAIP	protein_coding	4972	-1.04	2.07	12.51	-2.05623	-2.15254	0.000404	0.00715	1.04	0.44	1138	400	907	366	892	468	1.34	0.53	1.04	0.44	1.27	0.59
ENSG00000099331.9	MYO9B	protein_coding	7583	-1.19	5.45	41.91	-2.28153	-2.14925	9.56e-11	2.87e-08	5.76	2.68	14918	3981	7664	3387	9389	4380	11.5	3.46	5.76	2.68	8.76	3.6
ENSG00000125730.12	C3	protein_coding	5222	-1.32	2.32	16.94	-2.49666	-2.14706	3.87e-05	0.00129	0.73	0.34	1973	376	673	293	1154	575	2.21	0.47	0.73	0.34	1.56	0.69
ENSG00000265975.1	CTB-41I6.2	lincRNA	555	-1.32	-0.99	13.33	-2.49666	-2.14516	0.000261	0.00518	0.89	0.29	176	44	87	27	104	55	1.85	0.52	0.89	0.29	1.33	0.62
ENSG00000265749.1	RP11-849F2.5	antisense	577	-1.56	-1.11	15.48	-2.94854	-2.13559	8.34e-05	0.00226	0.75	0.23	171	27	76	22	103	55	1.73	0.31	0.75	0.23	1.26	0.59
ENSG00000116539.6	ASH1L	protein_coding	11914	-1.03	4.14	26.2	-2.04202	-2.13043	3.07e-07	2.81e-05	1.47	0.69	5409	2048	3075	1359	3835	1761	2.65	1.13	1.47	0.69	2.28	0.92
ENSG00000163421.4	PROK2	protein_coding	1546	-1.34	0.85	15.73	-2.53151	-2.12987	7.31e-05	0.00206	1.26	0.35	645	185	341	89	359	190	2.44	0.79	1.26	0.35	1.64	0.77
ENSG00000134982.12	APC	protein_coding	11009	-0.97	4.72	28.28	-1.95884	-2.12707	1.05e-07	1.17e-05	2.65	1.14	7241	3017	5124	2087	5752	2952	3.85	1.81	2.65	1.14	3.69	1.67
ENSG00000090905.13	TNRC6A	protein_coding	8413	-1.01	5.86	38.04	-2.01391	-2.1227	6.93e-10	1.67e-07	6.92	3.26	18395	6253	10213	4568	12146	6337	12.79	4.9	6.92	3.26	10.21	4.69
ENSG00000124782.15	RREB1	protein_coding	9060	-1.04	5.01	34.08	-2.05623	-2.12155	5.29e-09	9.52e-07	3.84	1.81	9417	3357	6096	2725	7171	3337	6.08	2.44	3.84	1.81	5.6	2.3
ENSG00000251598.1	RP11-789C2.1	lincRNA	579	-1.61	-1.9	13.56	-3.05252	-2.12	0.000231	0.00474	0.53	0.12	67	20	90	12	43	23	0.68	0.23	0.89	0.12	0.53	0.25
ENSG00000130749.5	ZC3H4	protein_coding	6104	-1.16	5.47	43.62	-2.23457	-2.11754	4e-11	1.48e-08	7.79	3.09	13881	4030	8339	3139	9795	5253	13.3	4.35	7.79	3.09	11.35	5.36
ENSG00000185869.9	ZNF829	protein_coding	4971	-1.09	2.13	13.49	-2.12874	-2.11364	0.00024	0.00487	0.93	0.44	1177	385	810	367	1083	496	1.38	0.51	0.93	0.44	1.54	0.62
ENSG00000186777.7	ZNF732	protein_coding	2189	-0.98	2.37	11.89	-1.97247	-2.1087	0.000564	0.009	2.01	0.95	754	316	1176	446	1502	808	2.01	0.95	3.06	1.22	4.85	2.3
ENSG00000143850.8	PLEKHA6	protein_coding	7378	-1.24	3.45	24.05	-2.36199	-2.1	9.38e-07	6.76e-05	1.52	0.64	3666	843	1973	784	2409	1303	2.91	0.75	1.52	0.64	2.31	1.1
ENSG00000153982.6	GDPD1	protein_coding	1811	-1.36	0.99	16.36	-2.56685	-2.1	5.24e-05	0.00161	0.98	0.29	822	207	312	87	376	203	2.65	0.75	0.98	0.29	1.47	0.7
ENSG00000198420.5	FAM115A	protein_coding	5724	-0.96	5.48	33.36	-1.94531	-2.09892	7.67e-09	1.33e-06	7.81	3.64	9439	3456	7840	3463	12542	6782	9.64	3.98	7.81	3.64	15.49	7.38
ENSG00000035928.10	RFC1	protein_coding	4861	-1.08	5.95	42.05	-2.11404	-2.09827	8.91e-11	2.74e-08	13.32	5.78	19103	5851	11355	4671	13359	7226	22.98	7.94	13.32	5.78	19.43	9.26
ENSG00000213713.3	PIGCP1	pseudogene	894	-1.14	1.08	11.96	-2.20381	-2.09	0.000543	0.00879	2.09	1	690	242	327	149	492	189	4.51	1.79	2.09	1	3.89	1.32
ENSG00000113763.6	UNC5A	protein_coding	3797	-1.6	2.68	25.71	-3.03143	-2.0873	3.96e-07	3.44e-05	1.28	0.25	2699	623	851	156	1411	768	4.16	1.08	1.28	0.25	2.63	1.26
ENSG00000249863.2	RP11-177C12.1	pseudogene	1056	-1.22	-0.87	11.67	-2.32947	-2.08333	0.000636	0.00974	0.5	0.24	152	41	92	42	141	59	0.84	0.26	0.5	0.24	0.94	0.35
ENSG00000133863.2	TEX15	protein_coding	10183	-1.32	3.69	26.19	-2.49666	-2.08264	3.1e-07	2.82e-05	1.18	0.27	4382	1866	2108	455	2836	1262	2.52	1.21	1.18	0.27	1.97	0.77
ENSG00000268913.1	AC026806.2	lincRNA	442	-1.32	-0.05	12.82	-2.49666	-2.08046	0.000343	0.00635	1.81	0.87	350	71	140	64	227	102	4.63	1.06	1.81	0.87	3.63	1.44
ENSG00000172794.15	RAB37	protein_coding	3796	-1.44	2.02	19.69	-2.71321	-2.07767	9.1e-06	0.000421	0.73	0.22	1350	281	489	140	1151	627	2.08	0.49	0.73	0.22	2.14	1.03
ENSG00000186566.7	GPATCH8	protein_coding	8102	-1.05	5.8	39.93	-2.07053	-2.07662	2.64e-10	7.32e-08	7.34	3.26	16557	5269	10434	4399	12116	6613	11.95	4.29	7.34	3.26	10.57	5.09
ENSG00000213918.6	DNASE1	protein_coding	4730	-1.1	1.72	11.73	-2.14355	-2.07143	0.000615	0.00953	0.58	0.28	1136	299	481	217	749	413	1.4	0.42	0.58	0.28	1.12	0.54
ENSG00000233577.2	RP3-462D8.2	lincRNA	426	-1.01	-0.78	7.69	-2.01391	-2.07104	0.00555	0.0426	0.58	0.2	276	118	43	14	81	43	3.79	1.83	0.58	0.2	1.34	0.63
ENSG00000106261.12	ZKSCAN1	protein_coding	9412	-0.9	4.3	21.88	-1.86607	-2.07101	2.9e-06	0.000174	2.37	1.13	5634	2413	3908	1769	3814	1958	3.5	1.69	2.37	1.13	2.87	1.3
ENSG00000270081.1	RP5-935K16.1	lincRNA	2134	-1.18	2.55	15.2	-2.26577	-2.06557	9.65e-05	0.00249	2.52	1.22	2020	444	942	434	1310	714	5.54	1.37	2.52	1.22	4.34	2.09
ENSG00000272565.1	RP11-485G4.2	lincRNA	4451	-1.13	2.05	14.11	-2.18859	-2.04545	0.000173	0.00379	0.96	0.32	1334	474	752	234	852	474	1.75	0.7	0.96	0.32	1.35	0.66
ENSG00000267383.2	CTC-260E6.6	antisense	1266	-0.94	0.97	8.59	-1.91853	-2.04255	0.00339	0.0307	1.82	0.77	395	147	426	197	486	260	1.82	0.77	1.92	0.94	2.71	1.28
ENSG00000137337.10	MDC1	protein_coding	7561	-1.13	5.56	31.98	-2.18859	-2.04211	1.56e-08	2.39e-06	5.4	2.62	16667	4046	7162	3295	10368	5766	12.89	3.53	5.4	2.62	9.7	4.75
ENSG00000251689.1	RP11-478C6.5	pseudogene	309	-1.26	-0.92	11.98	-2.39496	-2.0411	0.000537	0.00873	1.49	0.73	79	34	113	38	177	59	1.49	0.73	2.08	0.74	4.05	1.19
ENSG00000129244.4	ATP1B2	protein_coding	3146	-1.68	4.25	24.31	-3.20428	-2.03709	8.22e-07	6.15e-05	6.99	0.8	3961	384	3860	1351	5866	3265	7.36	0.8	6.99	2.58	13.18	6.47
ENSG00000260432.1	RP11-297M9.2	lincRNA	4623	-1.17	0.92	11.46	-2.25012	-2.03704	0.000712	0.0106	0.55	0.17	529	120	446	210	373	196	0.67	0.17	0.55	0.27	0.57	0.26
ENSG00000174718.7	KIAA1551	protein_coding	6222	-1.08	5.91	42.84	-2.11404	-2.03623	5.94e-11	1.95e-08	13.8	5.21	14684	4919	15081	5598	12365	6884	13.8	5.21	13.82	5.41	14.05	6.9
ENSG00000188158.10	NHS	protein_coding	8753	-0.97	3.46	17.91	-1.95884	-2.03333	2.31e-05	0.000873	0.98	0.41	4571	1987	1501	599	1638	811	3.05	1.5	0.98	0.41	1.32	0.58
ENSG00000198464.9	ZNF480	protein_coding	4733	-1.12	4.78	35.7	-2.17347	-2.03145	2.3e-09	4.84e-07	7.75	2.74	6279	2140	6436	2156	6483	3625	7.76	2.98	7.75	2.74	9.69	4.77
ENSG00000225205.1	AC093818.1	antisense	1394	-1.03	0.62	9.86	-2.04202	-2.0274	0.00169	0.0195	0.73	0.31	624	207	178	73	292	164	2.62	0.98	0.73	0.31	1.48	0.73
ENSG00000167978.12	SRRM2	protein_coding	9338	-1.02	8.59	32.09	-2.02792	-2.02597	1.47e-08	2.28e-06	45.42	21.01	121556	38873	74398	32640	76228	42686	76.12	27.45	45.42	21.01	57.72	28.49
ENSG00000198625.8	MDM4	protein_coding	10062	-1.36	3.36	25.84	-2.56685	-2.02564	3.71e-07	3.28e-05	0.79	0.39	4251	898	1394	656	2314	894	2.47	0.59	0.79	0.39	1.63	0.55
ENSG00000134086.7	VHL	protein_coding	3734	-1.14	4.02	27.87	-2.20381	-2.02525	1.3e-07	1.39e-05	4.01	1.98	5701	1614	2627	1230	3505	1620	8.93	2.85	4.01	1.98	6.64	2.7
ENSG00000072071.12	LPHN1	protein_coding	5634	-1.14	6.11	46.7	-2.20381	-2.02428	8.27e-12	4.03e-09	12.55	4.58	22466	7073	12405	4292	14616	8190	23.32	8.28	12.55	4.58	18.34	9.06
ENSG00000141027.16	NCOR1	protein_coding	10674	-1.04	5.89	38.36	-2.05623	-2.02281	5.89e-10	1.45e-07	5.32	2.63	18978	6090	9955	4673	12979	6440	10.4	3.76	5.32	2.63	8.6	3.76
ENSG00000176049.11	JAKMIP2	protein_coding	5980	-0.98	4.92	29.39	-1.97247	-2.01231	5.92e-08	7.44e-06	5.21	2.2	6686	2947	5464	2184	8355	4007	6.54	3.25	5.21	2.2	9.88	4.18
ENSG00000236673.1	RP11-69I8.2	lincRNA	2303	-1.06	6.24	37.71	-2.08493	-2.01054	8.21e-10	1.95e-07	37.06	12.16	17443	7144	14973	4659	19263	10870	44.29	20.46	37.06	12.16	59.15	29.42
ENSG00000005513.9	SOX8	protein_coding	4151	-1	2.84	14.28	-2	-2.01053	0.000157	0.00356	1.59	0.62	2761	1096	1156	425	1124	630	3.89	1.74	1.59	0.62	1.91	0.95
ENSG00000251533.2	LINC00605	lincRNA	1555	-0.94	0.31	8.01	-1.91853	-2	0.00464	0.0378	0.59	0.24	552	226	160	63	154	87	2.08	0.96	0.59	0.24	0.7	0.35
ENSG00000169871.8	TRIM56	protein_coding	3610	-0.86	3.26	13.25	-1.81504	-2	0.000273	0.00537	2.97	1.37	2665	1181	1880	821	1889	1053	4.32	2.16	2.97	1.37	3.7	1.82
ENSG00000171827.6	ZNF570	protein_coding	2242	-1.02	1.07	9.68	-2.02792	-2	0.00187	0.0209	0.98	0.47	592	177	385	176	470	267	1.54	0.52	0.98	0.47	1.48	0.74
ENSG00000248746.1	ACTN3	polymorphic_pseudogene	3063	-1.26	3.58	27.23	-2.39496	-1.99689	1.81e-07	1.86e-05	3.14	0.9	4221	1273	1687	461	2784	1582	8.06	2.74	3.14	0.9	6.43	3.22
ENSG00000101040.15	ZMYND8	protein_coding	5340	-1.15	6.36	40.44	-2.21914	-1.99259	2.02e-10	5.7e-08	15.12	6.37	29983	7750	14164	5661	16238	9241	32.83	9.57	15.12	6.37	21.5	10.79
ENSG00000100354.16	TNRC6B	protein_coding	18256	-0.86	5.33	25.56	-1.81504	-1.99167	4.28e-07	3.62e-05	2.39	1.2	10717	4737	7661	3650	8536	4437	3.43	1.71	2.39	1.2	3.31	1.51
ENSG00000272379.1	RP1-257A7.5	lincRNA	472	-0.95	-0.7	7.53	-1.93187	-1.99	0.00608	0.0454	1.32	0.48	165	73	109	38	133	76	2.04	1.02	1.32	0.48	1.99	1
ENSG00000131914.6	LIN28A	protein_coding	4004	-0.91	10.22	21.39	-1.87905	-1.98933	3.76e-06	0.000212	306.31	136.89	344559	140010	215151	91187	250215	142703	503.19	230.6	306.31	136.89	441.89	222.13
ENSG00000167522.10	ANKRD11	protein_coding	9288	-1.1	6.12	35.43	-2.14355	-1.98889	2.64e-09	5.43e-07	7.16	3.6	24387	6368	11661	5570	14277	7462	15.35	4.52	7.16	3.6	10.87	5.01
ENSG00000212304.1	SNORD12	snoRNA	89	-1.49	-0.84	15.33	-2.80889	-1.98294	9.03e-05	0.00238	8.87	2.07	135	28	160	38	117	67	8.87	2.07	10.25	2.57	9.3	4.69
ENSG00000261578.1	RP11-21L23.2	sense_overlapping	4191	-1.11	1.39	12.21	-2.15846	-1.98039	0.000476	0.00805	0.63	0.23	782	256	465	158	596	343	1.09	0.4	0.63	0.23	1.01	0.51
ENSG00000164916.9	FOXK1	protein_coding	11172	-0.96	3.51	17.27	-1.94531	-1.98	3.23e-05	0.00114	0.99	0.5	3822	1480	1940	930	2147	1026	2	0.87	0.99	0.5	1.36	0.57
ENSG00000196482.12	ESRRG	protein_coding	5523	-1.26	1.56	14.26	-2.39496	-1.97917	0.000159	0.00358	0.62	0.16	741	241	602	150	740	427	0.78	0.29	0.62	0.16	0.95	0.48
ENSG00000182040.4	USH1G	protein_coding	3558	-0.96	1.31	8.96	-1.94531	-1.97917	0.00276	0.0268	0.66	0.33	842	269	412	197	476	275	1.38	0.5	0.66	0.33	0.95	0.48
ENSG00000203472.3	RP11-77K12.4	antisense	571	-1	-0.78	7.95	-2	-1.97727	0.00482	0.0386	0.87	0.44	184	55	87	42	125	71	1.88	0.64	0.87	0.44	1.55	0.77
ENSG00000070814.13	TCOF1	protein_coding	5230	-1.35	6.61	35.16	-2.54912	-1.97368	3.03e-09	6e-07	16.5	8.17	36105	6479	15142	7273	22969	10402	40.37	8.17	16.5	8.36	31.06	12.4
ENSG00000130201.3	EXOC3L2	protein_coding	1709	-1.17	1.17	11.08	-2.25012	-1.97248	0.000874	0.0123	1	0.49	810	172	300	139	520	300	2.77	0.66	1	0.49	2.15	1.09
ENSG00000151849.10	CENPJ	protein_coding	4330	-1.06	3.78	23.36	-2.08493	-1.96591	1.34e-06	8.98e-05	3.22	1.34	4009	1260	2446	963	3176	1836	5.41	1.92	3.22	1.34	5.19	2.64
ENSG00000105464.3	GRIN2D	protein_coding	5080	-1.54	4.67	41.89	-2.90795	-1.96078	9.64e-11	2.87e-08	3.51	0.85	9667	1937	3129	715	6464	3738	11.13	2.51	3.51	0.85	9	4.59
ENSG00000182070.4	OR52A1	protein_coding	1777	-1.6	0.54	18.39	-3.03143	-1.96078	1.8e-05	0.000721	1	0.21	305	56	568	124	252	144	1	0.21	1.82	0.42	1	0.51
ENSG00000267381.1	CTD-2086O20.3	lincRNA	653	-1.32	-0.79	12.81	-2.49666	-1.95946	0.000346	0.0064	1.09	0.28	150	43	125	30	134	78	1.34	0.43	1.09	0.28	1.45	0.74
ENSG00000140057.4	AK7	protein_coding	3282	-1.07	1.91	11.21	-2.09943	-1.95833	0.000815	0.0117	0.89	0.43	1267	334	514	237	874	508	2.26	0.67	0.89	0.43	1.88	0.96
ENSG00000197467.9	COL13A1	protein_coding	3097	-1.02	1.65	10.61	-2.02792	-1.95652	0.00112	0.0146	1.04	0.42	1044	369	563	215	591	344	1.97	0.79	1.04	0.42	1.35	0.69
ENSG00000139629.11	GALNT6	protein_coding	5196	-1.01	3.08	14.39	-2.01391	-1.95604	0.000149	0.00341	1.78	0.88	2461	691	1618	790	1791	1036	2.77	0.88	1.78	0.91	2.44	1.24
ENSG00000197961.7	ZNF121	protein_coding	2406	-0.97	4.96	25.86	-1.95884	-1.95586	3.66e-07	3.27e-05	14.18	7.25	9318	2872	5986	2901	6279	3610	22.65	7.87	14.18	7.25	18.45	9.35
ENSG00000213612.3	FAM220CP	pseudogene	830	-1.18	-0.1	10.69	-2.26577	-1.95556	0.00107	0.0141	0.88	0.45	306	75	128	62	233	111	2.16	0.6	0.88	0.45	1.99	0.83
ENSG00000266389.1	CTB-41I6.1	lincRNA	400	-1.45	-1.42	13.18	-2.73208	-1.95522	0.000284	0.00551	1.14	0.35	120	21	80	24	74	43	1.75	0.35	1.14	0.36	1.31	0.67
ENSG00000198466.8	ZNF587	protein_coding	6879	-1.18	2.77	17.21	-2.26577	-1.95455	3.34e-05	0.00117	0.86	0.44	2502	630	1041	508	1500	680	2.13	0.6	0.86	0.44	1.54	0.62
ENSG00000257923.5	CUX1	protein_coding	13738	-0.87	5.65	27.91	-1.82766	-1.95385	1.27e-07	1.37e-05	3.81	1.95	13271	5135	9181	4456	11171	6394	5.65	2.46	3.81	1.95	5.75	2.9
ENSG00000183530.9	PRR14L	protein_coding	10817	-0.87	6.15	30	-1.82766	-1.95038	4.32e-08	5.64e-06	7.31	3.11	18914	8595	13864	5595	14690	8437	10.22	5.24	7.31	3.11	9.6	4.86
ENSG00000183354.7	KIAA2026	protein_coding	6980	-0.82	3.47	12.78	-1.76541	-1.95	0.00035	0.00645	1.59	0.76	2797	1275	1952	888	2538	1459	2.34	1.2	1.59	0.76	2.57	1.3
ENSG00000116883.8	RP11-268J15.5	protein_coding	1836	-1.07	0.92	9.89	-2.09943	-1.94737	0.00166	0.0193	0.74	0.38	699	178	237	115	417	236	2.23	0.64	0.74	0.38	1.61	0.8
ENSG00000100815.8	TRIP11	protein_coding	9975	-0.93	3.74	18.12	-1.90528	-1.94595	2.07e-05	0.000801	1.44	0.74	3986	1440	2516	1225	2686	1422	2.34	0.95	1.44	0.74	1.9	0.89
ENSG00000202512.1	RN7SKP230	misc_RNA	334	-1.32	-2.68	8.67	-2.49666	-1.94595	0.00323	0.0299	0.51	0.11	40	12	30	6	34	20	0.7	0.24	0.51	0.11	0.72	0.37
ENSG00000187764.7	SEMA4D	protein_coding	5668	-1.04	5.38	35.22	-2.05623	-1.94403	2.95e-09	5.88e-07	7.24	2.64	13590	5040	7195	2485	8349	4878	14.02	5.86	7.24	2.64	10.42	5.36
ENSG00000162490.6	DRAXIN	protein_coding	7339	-0.9	4.54	23.95	-1.86607	-1.94231	9.89e-07	7.03e-05	4.03	1.74	5061	1931	5185	2346	5245	3066	4.03	1.74	4.03	1.92	5.05	2.6
ENSG00000150995.13	ITPR1	protein_coding	10136	-0.89	2.52	10.42	-1.85318	-1.9375	0.00125	0.0158	0.57	0.26	1610	742	1021	439	1219	633	0.93	0.48	0.57	0.26	0.85	0.39
ENSG00000113522.9	RAD50	protein_coding	6572	-0.92	5.25	27.66	-1.89212	-1.93684	1.45e-07	1.53e-05	5.52	2.85	11900	4127	6362	3112	7986	4472	10.59	4.14	5.52	2.85	8.59	4.24
ENSG00000100503.19	NIN	protein_coding	10262	-1.3	3.75	26.85	-2.46229	-1.93333	2.2e-07	2.17e-05	1.16	0.6	4214	1187	2081	1029	3685	1155	2.4	0.76	1.16	0.6	2.54	0.7
ENSG00000167595.10	C19orf55	protein_coding	3597	-0.97	2.54	12.24	-1.95884	-1.93151	0.000467	0.00797	1.41	0.73	1910	685	892	438	1239	612	3.1	1.26	1.41	0.73	2.44	1.06
ENSG00000226742.3	HSBP1L1	protein_coding	1055	-0.95	-0.18	7.72	-1.93187	-1.93103	0.00547	0.0421	0.92	0.43	262	92	171	75	167	98	1.45	0.58	0.92	0.43	1.12	0.58
ENSG00000170579.10	DLGAP1	protein_coding	6670	-1.01	3.6	19.55	-2.01391	-1.93043	9.79e-06	0.000448	1.81	0.69	4322	1630	2119	766	2096	1234	3.79	1.61	1.81	0.69	2.22	1.15
ENSG00000180336.13	C17orf104	protein_coding	4596	-1.17	2.33	15.03	-2.25012	-1.92941	0.000106	0.00265	1.04	0.42	1750	444	838	323	1065	626	2.23	0.64	1.04	0.42	1.64	0.85
ENSG00000198563.9	DDX39B	protein_coding	5153	-1.3	4.4	26.83	-2.46229	-1.92727	2.22e-07	2.17e-05	3.18	1.65	7272	1358	2872	1413	5544	2616	8.25	1.74	3.18	1.65	7.61	3.16
ENSG00000273281.1	RP11-339B21.14	lincRNA	360	-1.08	-1.37	8.68	-2.11404	-1.92647	0.00321	0.0297	1.31	0.57	102	31	83	41	77	35	1.66	0.57	1.31	0.68	1.51	0.61
ENSG00000106665.11	CLIP2	protein_coding	5546	-1.15	5.39	31.81	-2.21914	-1.92614	1.7e-08	2.54e-06	6.16	2.75	13290	3135	5997	2541	10638	6267	14.01	3.73	6.16	2.75	13.56	7.04
ENSG00000147246.5	HTR2C	protein_coding	4745	-1.4	1.42	16.86	-2.63902	-1.92453	4.02e-05	0.00133	0.59	0.16	778	177	487	127	683	403	0.96	0.25	0.59	0.16	1.02	0.53
ENSG00000188827.6	SLX4	protein_coding	7292	-1.12	2.97	17.38	-2.17347	-1.92308	3.06e-05	0.0011	0.75	0.39	3565	1054	958	479	1332	578	2.86	0.95	0.75	0.39	1.29	0.49
ENSG00000252003.1	RNU7-154P	snRNA	61	-2.49	-3.51	12.82	-5.61778	-1.92308	0.000343	0.00635	0.75	0.11	35	1	8	4	23	4	3.36	0.11	0.75	0.39	2.67	0.41
ENSG00000136160.10	EDNRB	protein_coding	4463	-0.79	4.46	18.23	-1.72907	-1.92293	1.95e-05	0.000769	3.37	1.68	2570	1139	5060	2415	6299	3719	3.37	1.68	6.46	3.25	9.98	5.19
ENSG00000266709.1	RP11-214O1.2	lincRNA	1651	-1.48	2.38	20.19	-2.78949	-1.92273	7.02e-06	0.000339	2.71	0.54	2190	583	786	148	988	582	7.76	2.33	2.71	0.54	4.23	2.2
ENSG00000261604.1	CTD-2636A23.2	antisense	2124	-1.3	0.48	10.95	-2.46229	-1.91781	0.000937	0.0128	0.58	0.16	325	51	215	96	422	250	0.89	0.16	0.58	0.27	1.4	0.73
ENSG00000142599.13	RERE	protein_coding	8002	-0.94	6.67	34.74	-1.91853	-1.91723	3.77e-09	7.17e-07	13.93	6.36	27641	9859	19555	8472	22280	13183	20.2	8.12	13.93	6.36	19.69	10.27
ENSG00000105426.10	PTPRS	protein_coding	7312	-0.97	6.81	34.6	-1.95884	-1.91345	4.04e-09	7.62e-07	14.37	7.51	35923	12090	18437	9133	23958	12413	28.73	10.9	14.37	7.51	23.17	10.58
ENSG00000137812.15	CASC5	protein_coding	9546	-0.94	4.24	21.09	-1.91853	-1.90991	4.38e-06	0.00024	2.12	1.11	5127	2205	3551	1757	4211	1821	3.14	1.52	2.12	1.11	3.12	1.19
ENSG00000111961.12	SASH1	protein_coding	7691	-0.95	4.83	26.59	-1.93187	-1.90937	2.52e-07	2.39e-05	4.04	1.6	6857	2774	5444	2043	6872	4087	5.21	2.38	4.04	1.6	6.32	3.31
ENSG00000186951.12	PPARA	protein_coding	10040	-0.86	2.61	10	-1.81504	-1.90909	0.00157	0.0186	0.52	0.22	2349	1057	916	366	897	539	1.37	0.69	0.52	0.22	0.63	0.33
ENSG00000261088.1	RP11-61A14.3	lincRNA	1902	-1	2.99	14.16	-2	-1.9087	0.000168	0.00371	4.39	2.3	2464	705	1465	727	1638	927	7.58	2.44	4.39	2.3	6.09	3.04
ENSG00000116580.14	GON4L	protein_coding	7681	-0.88	4.65	23.11	-1.84038	-1.90726	1.53e-06	9.95e-05	3.4	1.67	7215	2736	4585	2137	5133	3053	5.49	2.35	3.4	1.67	4.73	2.48
ENSG00000265112.1	MIR3153	miRNA	81	-1.85	-3.34	8.12	-3.605	-1.90217	0.00438	0.0364	1.41	0.1	26	7	20	0	20	12	1.88	0.57	1.41	0	1.75	0.92
ENSG00000166501.8	PRKCB	protein_coding	7952	-1.05	3.97	24.57	-2.07053	-1.90184	7.17e-07	5.6e-05	1.71	0.65	5104	1745	2386	855	3486	2078	3.75	1.45	1.71	0.65	3.1	1.63
ENSG00000055332.12	EIF2AK2	protein_coding	10025	-0.86	5.54	26.79	-1.81504	-1.89904	2.27e-07	2.19e-05	3.95	2.08	15262	6027	6943	3473	9566	5217	8.9	3.96	3.95	2.08	6.75	3.24
ENSG00000228598.1	MACC1-AS1	antisense	635	-1.13	-0.17	9.61	-2.18859	-1.89565	0.00194	0.0214	0.63	0.19	68	18	243	122	275	119	0.63	0.19	2.18	1.15	3.06	1.17
ENSG00000145506.9	NKD2	protein_coding	2145	-0.97	2.04	10.11	-1.95884	-1.89286	0.00148	0.0178	1.51	0.76	1522	456	567	272	805	483	4.15	1.4	1.51	0.76	2.65	1.4
ENSG00000069188.12	SDK2	protein_coding	10678	-1.43	3.04	23.27	-2.69447	-1.89189	1.41e-06	9.33e-05	0.7	0.37	2868	618	1312	659	2123	652	1.57	0.38	0.7	0.37	1.41	0.38
ENSG00000161960.10	EIF4A1	protein_coding	1745	-1.15	1.53	10.28	-2.21914	-1.8913	0.00134	0.0166	1.74	0.62	836	164	534	268	670	395	2.8	0.62	1.74	0.92	2.72	1.41
ENSG00000154305.12	MIA3	protein_coding	8114	-0.91	5.11	25.61	-1.87905	-1.88841	4.17e-07	3.58e-05	4.4	2.33	9729	3379	6264	3149	7474	4226	7.01	2.75	4.4	2.33	6.51	3.25
ENSG00000005339.8	CREBBP	protein_coding	10772	-0.8	5.87	24.95	-1.7411	-1.88746	5.87e-07	4.72e-05	5.87	3.11	16050	6652	11083	5565	11608	6843	8.71	4.07	5.87	3.11	7.62	3.96
ENSG00000137497.13	NUMA1	protein_coding	7316	-1.08	4.99	24.05	-2.11404	-1.88018	9.4e-07	6.76e-05	4.08	2.08	9788	2304	5238	2644	7441	4295	7.82	2.08	4.08	2.17	7.19	3.66
ENSG00000265750.1	RP11-799B12.4	lincRNA	732	-1.04	-1.53	7.87	-2.05623	-1.87879	0.00502	0.0398	0.6	0.21	77	37	77	26	77	35	0.62	0.33	0.6	0.21	0.74	0.3
ENSG00000131480.4	AOC2	protein_coding	2653	-0.95	1.01	8.46	-1.93187	-1.87879	0.00362	0.0322	0.62	0.33	600	185	289	144	482	280	1.32	0.46	0.62	0.33	1.28	0.66
ENSG00000128849.9	CGNL1	protein_coding	7205	-1.01	5.71	34.16	-2.01391	-1.87623	5.08e-09	9.31e-07	6.99	3.07	18734	5939	8831	3685	9733	5880	15.2	5.44	6.99	3.07	9.55	5.09
ENSG00000215784.4	FAM72D	protein_coding	2389	-0.85	1.34	7.36	-1.8025	-1.875	0.00666	0.0484	1.17	0.55	680	282	490	220	508	305	1.66	0.78	1.17	0.55	1.5	0.8
ENSG00000186812.8	ZNF397	protein_coding	2633	-1.14	3.22	18.18	-2.20381	-1.87432	2.01e-05	0.000786	3.43	1.83	3055	760	1582	802	2117	1016	6.78	1.9	3.43	1.83	5.69	2.4
ENSG00000135917.9	SLC19A3	protein_coding	3510	-1.01	2.46	12.63	-2.01391	-1.872	0.000379	0.00682	2.03	0.73	1359	525	1253	429	1161	702	2.26	0.99	2.03	0.73	2.34	1.25
ENSG00000248175.1	CTC-428G20.3	lincRNA	2230	-0.92	0.79	8.06	-1.89212	-1.87097	0.00452	0.0371	0.78	0.37	491	173	307	138	367	221	1.29	0.51	0.78	0.37	1.16	0.62
ENSG00000268357.1	VN1R81P	pseudogene	371	-0.95	-0.09	7.54	-1.93187	-1.86893	0.00603	0.0452	3.26	1.2	244	116	212	74	176	95	3.85	2.06	3.26	1.2	3.35	1.6
ENSG00000130119.11	GNL3L	protein_coding	2341	-1.01	3.61	18.55	-2.01391	-1.86824	1.66e-05	0.000678	5.53	2.96	3793	1151	2269	1153	2539	1297	9.47	3.24	5.53	2.96	7.67	3.45
ENSG00000126705.9	AHDC1	protein_coding	6431	-1.01	4.63	25.56	-2.01391	-1.86645	4.3e-07	3.62e-05	3.88	1.85	7735	2234	4376	1982	5208	3165	7.03	2.29	3.88	1.85	5.73	3.07
ENSG00000269996.1	RP11-343N15.5	lincRNA	1325	-0.96	2.3	10.79	-1.94531	-1.86486	0.00102	0.0136	3.4	1.68	1400	428	790	370	1164	709	6.18	2.13	3.4	1.68	6.21	3.33
ENSG00000230551.3	CTB-89H12.4	processed_transcript	8634	-0.9	2.9	11.77	-1.86607	-1.86486	0.000603	0.00938	0.69	0.37	1771	631	1048	532	2151	1183	1.2	0.48	0.69	0.37	1.76	0.85
ENSG00000008311.10	AASS	protein_coding	3210	-0.93	7.55	32.45	-1.90528	-1.85903	1.22e-08	1.92e-06	62.52	26.39	54975	21272	35206	14094	37774	23051	100.14	43.7	62.52	26.39	83.21	44.76
ENSG00000133138.15	TBC1D8B	protein_coding	5696	-0.93	1.73	8.61	-1.90528	-1.85714	0.00334	0.0305	0.65	0.35	1012	322	647	330	618	361	1.04	0.37	0.65	0.35	0.77	0.4
ENSG00000261655.1	CTD-3064M3.3	sense_overlapping	1962	-1.19	0.47	11.44	-2.28153	-1.85246	0.000717	0.0106	0.86	0.25	290	73	389	199	284	119	0.86	0.25	1.13	0.61	1.02	0.38
ENSG00000185453.8	C19orf68	protein_coding	2272	-1.22	2.49	16.25	-2.32947	-1.85222	5.56e-05	0.00168	1.88	0.71	2176	507	749	270	1208	741	5.6	1.47	1.88	0.71	3.76	2.03
ENSG00000184863.6	RBM33	protein_coding	10131	-0.73	5.53	19.39	-1.65864	-1.84906	1.07e-05	0.000481	4.79	2.56	11883	5698	8507	4316	9449	5543	6.86	3.71	4.79	2.56	6.6	3.41
ENSG00000197943.5	PLCG2	protein_coding	4275	-0.97	3.16	14.66	-1.95884	-1.84865	0.000129	0.00306	1.98	0.93	2589	814	1486	662	2066	1268	3.54	1.26	1.98	0.93	3.42	1.85
ENSG00000100393.9	EP300	protein_coding	9554	-0.77	7.25	23.84	-1.70527	-1.84853	1.04e-06	7.27e-05	18.19	8.7	38092	18271	30494	13830	30851	18630	23.31	12.61	18.19	8.7	22.83	12.15
ENSG00000168016.9	TRANK1	protein_coding	10458	-1.21	4.05	28.88	-2.31338	-1.84553	7.7e-08	9.21e-06	1.52	0.45	5868	1794	2795	785	3358	2056	3.28	1.13	1.52	0.45	2.27	1.23
ENSG00000106571.8	GLI3	protein_coding	8193	-0.95	5.21	24.46	-1.93187	-1.84533	7.57e-07	5.76e-05	5.02	1.69	9610	4429	7222	2309	8018	4925	6.86	3.56	5.02	1.69	6.92	3.75
ENSG00000165115.10	KIF27	protein_coding	4635	-0.88	1.24	7.6	-1.84038	-1.84444	0.00583	0.0442	0.59	0.28	467	197	544	217	543	337	0.59	0.28	0.67	0.28	0.83	0.45
ENSG00000182963.5	GJC1	protein_coding	7637	-0.89	6.52	28.92	-1.85318	-1.84412	7.55e-08	9.08e-06	12.54	6.8	27356	11632	16797	8634	18147	8504	20.95	10.04	12.54	6.8	16.8	6.94
ENSG00000133026.8	MYH10	protein_coding	7719	-0.95	8.42	27.16	-1.93187	-1.84409	1.87e-07	1.91e-05	48.02	26.04	94033	31004	65025	33443	75195	40329	71.23	26.49	48.02	26.04	68.88	32.56
ENSG00000196782.8	MAML3	protein_coding	6839	-1.23	2.72	16.65	-2.34567	-1.84337	4.49e-05	0.00144	1.3	0.34	1628	353	1561	584	1476	913	1.39	0.34	1.3	0.51	1.53	0.83
ENSG00000100813.10	ACIN1	protein_coding	4916	-0.88	6.88	28.6	-1.84038	-1.84337	8.91e-08	1.03e-05	23.1	11.86	31436	10996	19923	9703	27245	16766	37.39	14.75	23.1	11.86	39.19	21.26
ENSG00000183495.9	EP400	protein_coding	12322	-0.86	6.35	30.33	-1.81504	-1.84091	3.64e-08	4.82e-06	6.69	3.16	23449	9147	14471	6482	16943	10429	11.13	4.9	6.69	3.16	9.72	5.28
ENSG00000179912.15	R3HDM2	protein_coding	4348	-1.14	3.09	18.54	-2.20381	-1.84	1.67e-05	0.00068	1.57	0.51	2816	884	1194	370	1982	1223	3.79	1.34	1.57	0.51	3.22	1.75
ENSG00000261705.1	RP11-61A14.2	lincRNA	760	-0.97	1.88	9.6	-1.95884	-1.83896	0.00195	0.0214	5.09	2.48	1090	332	679	314	761	470	8.39	2.88	5.09	2.48	7.08	3.85
ENSG00000173905.4	GOLIM4	protein_coding	4357	-0.91	4.89	24.46	-1.87905	-1.83684	7.59e-07	5.76e-05	6.98	3.8	9065	3468	5332	2751	5890	2919	12.17	5.25	6.98	3.8	9.56	4.18
ENSG00000163884.3	KLF15	protein_coding	2571	-1.58	3.95	20.57	-2.9897	-1.83503	5.76e-06	0.000295	6.77	0.79	5163	1734	3055	340	3275	2027	11.74	4.45	6.77	0.79	9.01	4.91
ENSG00000181896.7	ZNF101	protein_coding	4623	-1.19	4.24	27.12	-2.28153	-1.83387	1.91e-07	1.93e-05	3.81	1.51	7076	1668	3088	1161	3755	2319	8.95	2.38	3.81	1.51	5.74	3.13
ENSG00000015532.5	XYLT2	protein_coding	3496	-0.93	4.92	22.24	-1.90528	-1.83379	2.4e-06	0.000149	8.58	4.55	8677	2615	5263	2644	6656	4120	14.51	4.93	8.58	4.55	13.46	7.34
ENSG00000196199.9	MPHOSPH8	protein_coding	4221	-1.05	4.07	20.83	-2.07053	-1.83125	5.02e-06	0.000265	3.95	1.92	5467	1391	2927	1349	3497	2166	7.57	2.17	3.95	1.92	5.86	3.2
ENSG00000103489.7	XYLT1	protein_coding	9879	-0.75	5.53	20.29	-1.68179	-1.83014	6.66e-06	0.000329	5.47	2.84	12927	6266	9481	4669	7969	4591	7.65	4.18	5.47	2.84	5.7	2.9
ENSG00000156650.8	KAT6B	protein_coding	8269	-0.88	4.34	19.36	-1.84038	-1.82877	1.08e-05	0.000483	2.67	1.46	5615	1967	3879	2006	4203	2429	3.97	1.57	2.67	1.46	3.59	1.83
ENSG00000116711.8	PLA2G4A	protein_coding	2857	-1.23	0.93	12.88	-2.34567	-1.82759	0.000331	0.0062	0.81	0.27	519	135	408	127	427	266	1.06	0.31	0.81	0.27	1.06	0.58
ENSG00000058272.11	PPP1R12A	protein_coding	5696	-0.89	6.11	28.75	-1.85318	-1.82735	8.23e-08	9.7e-06	13.23	7.24	19287	7832	13217	6857	14299	6959	19.8	9.07	13.23	7.24	17.75	7.61
ENSG00000143702.11	CEP170	protein_coding	6808	-0.71	5.23	17.55	-1.6358	-1.8262	2.8e-05	0.00103	6.83	3.61	9592	4559	8151	4232	6582	3938	8.24	4.42	6.83	3.74	6.84	3.61
ENSG00000049246.10	PER3	protein_coding	6258	-1.1	2.88	16.02	-2.14355	-1.82418	6.26e-05	0.00185	1.17	0.47	2537	699	1288	493	1470	918	2.37	0.74	1.17	0.47	1.66	0.91
ENSG00000101825.7	MXRA5	protein_coding	9786	-0.84	2.46	9.1	-1.79005	-1.82353	0.00255	0.0256	0.5	0.25	2080	807	851	399	852	532	1.24	0.54	0.5	0.25	0.62	0.34
ENSG00000168137.11	SETD5	protein_coding	6842	-0.95	6.82	33.59	-1.93187	-1.82096	6.79e-09	1.19e-06	17.19	7.66	34169	11603	20636	8723	23031	14350	29.2	11.18	17.19	7.66	23.8	13.07
ENSG00000028137.12	TNFRSF1B	protein_coding	3673	-1.07	1.16	10.69	-2.09943	-1.81818	0.00108	0.0141	0.72	0.27	695	225	466	162	417	261	1.11	0.4	0.72	0.27	0.8	0.44
ENSG00000137992.10	DBT	protein_coding	10788	-0.79	5.6	22.09	-1.72907	-1.81772	2.61e-06	0.00016	4.38	2.4	12552	4902	8298	4300	10951	6838	6.8	3	4.38	2.4	7.18	3.95
ENSG00000023171.10	GRAMD1B	protein_coding	7703	-0.71	3.77	11.3	-1.6358	-1.81757	0.000776	0.0113	2.15	1.13	3550	1725	2908	1443	2379	1452	2.69	1.48	2.15	1.13	2.18	1.17
ENSG00000140451.8	PIF1	protein_coding	2674	-1.01	4.64	26.61	-2.01391	-1.81576	2.5e-07	2.39e-05	8.13	3.59	8129	2496	3814	1596	5405	3376	17.78	6.16	8.13	3.59	14.29	7.87
ENSG00000129007.10	CALML4	protein_coding	4153	-0.98	2.76	12.69	-1.97247	-1.8156	0.000368	0.00666	1.33	0.62	2230	695	972	425	1503	942	3.14	1.1	1.33	0.62	2.56	1.41
ENSG00000124126.9	PREX1	protein_coding	6698	-0.99	4.8	25.86	-1.98618	-1.81538	3.67e-07	3.27e-05	3.7	1.7	8009	2444	4346	1889	6707	4189	6.99	2.41	3.7	1.7	7.08	3.9
ENSG00000186007.5	LEMD1	protein_coding	923	-1.24	0.21	11.46	-2.36199	-1.81481	0.00071	0.0106	0.65	0.25	585	130	106	38	192	120	3.71	0.93	0.65	0.25	1.47	0.81
ENSG00000132424.10	PNISR	protein_coding	5100	-0.98	5.24	24.52	-1.97247	-1.81421	7.36e-07	5.7e-05	5.91	3.02	10980	3043	5284	2563	9581	5987	12.59	3.93	5.91	3.02	13.28	7.32
ENSG00000049239.8	H6PD	protein_coding	9141	-0.91	4.02	18.69	-1.87905	-1.8125	1.54e-05	0.000645	1.45	0.8	5526	1905	2318	1215	3402	1864	3.53	1.37	1.45	0.8	2.63	1.27
ENSG00000260614.1	RP11-491F9.1	antisense	651	-1.05	-1.22	8.07	-2.07053	-1.81081	0.00451	0.0371	0.67	0.31	115	31	76	40	99	51	1.03	0.31	0.67	0.37	1.08	0.49
ENSG00000222493.1	Y_RNA	misc_RNA	84	-2.06	-3.95	8.05	-4.16986	-1.81081	0.00455	0.0373	0.67	0.1	22	4	13	0	8	5	1.53	0.31	0.88	0	0.67	0.37
ENSG00000113356.6	POLR3G	protein_coding	3277	-1.99	7.04	30.66	-3.97237	-1.81056	3.07e-08	4.15e-06	53.69	4.76	46223	9035	30865	2594	27640	17319	82.48	18.18	53.69	4.76	59.64	32.94
ENSG00000124374.8	PAIP2B	protein_coding	6275	-0.86	5.63	24.43	-1.81504	-1.8098	7.72e-07	5.82e-05	7.27	2.78	13578	6420	8003	2902	11146	6989	12.65	6.75	7.27	2.78	12.56	6.94
ENSG00000048649.9	RSF1	protein_coding	11534	-0.9	5.63	26.91	-1.86607	-1.80654	2.14e-07	2.12e-05	4.64	2.32	13098	4423	9379	4445	10813	6797	6.64	2.53	4.64	2.32	6.63	3.67
ENSG00000141446.6	ESCO1	protein_coding	4760	-1.03	5.15	30.77	-2.04202	-1.8064	2.9e-08	3.97e-06	8.3	3.2	10067	3371	6932	2537	7598	4777	12.37	4.67	8.3	3.2	11.29	6.25
ENSG00000139116.13	KIF21A	protein_coding	6606	-0.8	4.95	19.28	-1.7411	-1.80609	1.13e-05	0.000503	5.53	2.36	7371	3615	6413	2598	6406	3966	6.52	3.61	5.53	2.36	6.86	3.74
ENSG00000051341.9	POLQ	protein_coding	8745	-0.82	4.31	17.37	-1.76541	-1.80469	3.08e-05	0.0011	2.31	1.28	6005	2674	3542	1866	3697	1870	4.02	2.02	2.31	1.28	2.99	1.33
ENSG00000176533.8	GNG7	protein_coding	4203	-1.26	3.52	23.92	-2.39496	-1.80455	1.01e-06	7.11e-05	2.21	0.63	4437	1238	1628	439	2362	1486	6.17	1.94	2.21	0.63	3.97	2.2
ENSG00000141750.6	STAC2	protein_coding	3351	-1.08	2.41	11.68	-2.11404	-1.80172	0.000632	0.00973	1.27	0.64	2166	491	744	356	989	625	3.78	0.97	1.27	0.64	2.09	1.16
ENSG00000207547.1	MIR25	miRNA	83	-1.51	-1.26	13.75	-2.8481	-1.80048	0.000209	0.0044	6.66	1.67	118	21	97	23	89	56	8.31	1.67	6.66	1.67	7.58	4.21
ENSG00000071794.11	HLTF	protein_coding	5292	-1.28	6.14	39.8	-2.42839	-1.80032	2.81e-10	7.66e-08	14.12	3.65	20794	6052	13107	3217	16805	10586	22.98	7.54	14.12	3.65	22.45	12.47
ENSG00000271992.1	RP11-42O15.3	lincRNA	465	-1.04	-1.19	8.14	-2.05623	-1.8	0.00433	0.0361	0.63	0.35	145	51	51	27	104	43	1.82	0.72	0.63	0.35	1.58	0.58
ENSG00000261787.1	TCF24	protein_coding	2446	-0.97	0.55	8.26	-1.95884	-1.8	0.00405	0.0347	0.59	0.29	481	145	252	116	280	175	1.15	0.39	0.59	0.29	0.81	0.45
ENSG00000118193.7	KIF14	protein_coding	7244	-0.74	5.08	18.72	-1.67018	-1.79931	1.51e-05	0.000638	5.2	2.89	8373	3728	6603	3479	7022	4136	6.76	3.39	5.2	2.89	6.85	3.56
ENSG00000224886.2	BEND3P3	pseudogene	489	-0.98	-0.68	7.88	-1.97247	-1.79798	0.00501	0.0398	1.13	0.45	203	71	97	37	123	78	2.43	0.96	1.13	0.45	1.78	0.99
ENSG00000215788.5	TNFRSF25	protein_coding	3477	-0.98	0.91	8.34	-1.97247	-1.79545	0.00387	0.0336	0.59	0.28	538	149	360	174	389	247	0.9	0.28	0.59	0.3	0.79	0.44
ENSG00000171517.5	LPAR3	protein_coding	3343	-1.05	4.69	22.06	-2.07053	-1.7914	2.64e-06	0.000161	8.75	2.64	5002	2232	5652	1468	6700	4244	8.75	4.4	9.64	2.64	14.17	7.91
ENSG00000101695.4	RNF125	protein_coding	6014	-1.07	4.21	25.68	-2.09943	-1.79121	4.04e-07	3.49e-05	3.33	1.14	5192	1774	3512	1142	4159	2632	5.05	1.95	3.33	1.14	4.89	2.73
ENSG00000148400.9	NOTCH1	protein_coding	9337	-0.85	6.25	27.11	-1.8025	-1.7907	1.92e-07	1.94e-05	8.47	4.73	22215	9092	13869	7351	15232	7848	13.91	6.42	8.47	4.73	11.54	5.24
ENSG00000159712.10	ANKRD18CP	pseudogene	2964	-1.01	1.49	9.61	-2.01391	-1.79032	0.00194	0.0213	0.67	0.22	1148	456	346	108	465	295	2.26	1.01	0.67	0.22	1.11	0.62
ENSG00000162105.12	SHANK2	protein_coding	8954	-1.03	5.2	31.24	-2.04202	-1.79019	2.28e-08	3.28e-06	3.62	1.38	11592	3824	5683	2054	8314	5279	7.57	2.82	3.62	1.38	6.57	3.67
ENSG00000141867.13	BRD4	protein_coding	5832	-0.89	6.18	25.23	-1.85318	-1.78774	5.08e-07	4.19e-05	11.96	6.69	23410	7534	12234	6494	14126	8495	23.47	8.52	11.96	6.69	17.13	9.08
ENSG00000163808.12	KIF15	protein_coding	4807	-1.15	4.12	25.72	-2.21914	-1.78448	3.95e-07	3.44e-05	3.63	1.39	4979	1280	3062	1113	4221	2684	6.06	1.76	3.63	1.39	6.21	3.48
ENSG00000128052.8	KDR	protein_coding	5801	-0.85	6.1	27	-1.8025	-1.78424	2.04e-07	2.04e-05	9.21	3.8	25793	11453	9371	3668	11329	7203	26	13.02	9.21	3.8	13.81	7.74
ENSG00000166924.4	NYAP1	protein_coding	3577	-0.87	1.61	7.56	-1.82766	-1.78333	0.00596	0.0448	0.72	0.37	1109	375	454	223	540	345	1.81	0.69	0.72	0.37	1.07	0.6
ENSG00000125844.11	RRBP1	protein_coding	5016	-1.72	5.53	16.61	-3.29436	-1.78316	4.59e-05	0.00147	6.99	1.82	21024	1388	6150	3273	10573	4953	24.51	1.82	6.99	3.92	14.91	6.15
ENSG00000171681.8	ATF7IP	protein_coding	4832	-0.75	6.73	22.39	-1.68179	-1.78236	2.23e-06	0.000139	26.46	12.02	22842	11282	22430	9661	23337	14854	27.64	15.4	26.46	12.02	34.15	19.16
ENSG00000196208.9	GREB1	protein_coding	8451	-0.97	4.54	24.53	-1.95884	-1.78166	7.32e-07	5.69e-05	3.03	1.07	6554	2629	4499	1504	4875	3109	4.53	2.05	3.03	1.07	4.08	2.29
ENSG00000005483.15	KMT2E	protein_coding	6987	-0.89	4.82	22.98	-1.85318	-1.78142	1.64e-06	0.000105	4.02	1.88	7573	2740	4930	2191	6443	4103	6.34	2.59	4.02	1.88	6.52	3.66
ENSG00000258433.1	RP11-255M2.1	lincRNA	713	-1.2	-1	8.79	-2.2974	-1.78125	0.00302	0.0285	0.77	0.2	94	41	132	24	115	73	0.77	0.38	1.06	0.2	1.14	0.64
ENSG00000141404.11	GNAL	protein_coding	6523	-0.73	4.37	14.67	-1.65864	-1.78082	0.000128	0.00305	2.6	1.46	7653	3286	2979	1589	3236	2011	6.86	3.32	2.6	1.46	3.51	1.92
ENSG00000182150.11	ERCC6L2	protein_coding	4550	-0.71	4.12	13.05	-1.6358	-1.77888	0.000303	0.0058	4.44	2.3	4163	1968	3547	1739	3469	2210	5.35	2.85	4.44	2.3	5.39	3.03
ENSG00000054118.9	THRAP3	protein_coding	4420	-0.95	7.51	30.6	-1.93187	-1.77791	3.16e-08	4.24e-06	43.28	19.84	53652	17348	33556	14590	38031	24271	70.98	25.88	43.28	19.84	60.84	34.22
ENSG00000155506.12	LARP1	protein_coding	6576	-0.78	8.37	21.05	-1.71713	-1.77712	4.48e-06	0.000242	50.04	24.79	95881	41183	57720	27127	64583	41235	85.26	41.3	50.04	24.79	69.45	39.08
ENSG00000138398.11	PPIG	protein_coding	6354	-0.91	5.63	28.03	-1.87905	-1.77649	1.19e-07	1.31e-05	7.19	3.4	14588	4961	8019	3598	10996	7022	13.42	5.15	7.19	3.4	12.24	6.89
ENSG00000172534.9	HCFC1	protein_coding	8843	-0.67	7.29	18.3	-1.59107	-1.77598	1.89e-05	0.000748	18.63	10.49	38412	18214	28906	15438	32215	20524	25.4	13.58	18.63	10.49	25.76	14.47
ENSG00000011347.5	SYT7	protein_coding	4845	-0.71	3.86	11.6	-1.6358	-1.77512	0.000659	0.01	1.96	1.04	5380	2483	1666	836	2542	1628	6.49	3.38	1.96	1.04	3.71	2.09
ENSG00000163535.13	SGOL2	protein_coding	4205	-0.82	4.76	20.55	-1.76541	-1.77491	5.8e-06	0.000296	6.41	3.11	7502	3000	4725	2177	5722	3656	10.43	4.7	6.41	3.11	9.62	5.42
ENSG00000181555.15	SETD2	protein_coding	8153	-0.71	5.78	19.02	-1.6358	-1.77338	1.29e-05	0.000557	7.23	4.06	13746	6880	10343	5509	11190	6256	9.86	5.56	7.23	4.06	9.71	4.78
ENSG00000175216.10	CKAP5	protein_coding	7077	-0.76	7.58	21.9	-1.69349	-1.77317	2.87e-06	0.000173	25.64	14.46	55237	23292	31833	17021	38973	23326	45.64	21.7	25.64	14.46	38.94	20.54
ENSG00000157303.6	SUSD3	protein_coding	1190	-0.85	2	7.93	-1.8025	-1.7695	0.00486	0.0389	4.1	1.83	947	331	855	423	840	538	4.65	1.83	4.1	2.14	4.99	2.82
ENSG00000186854.6	TRABD2A	protein_coding	3891	-0.81	2.54	8.57	-1.75321	-1.76923	0.00342	0.031	1.36	0.56	1767	840	927	363	1138	733	2.66	1.42	1.36	0.56	2.07	1.17
ENSG00000111879.14	FAM184A	protein_coding	4123	-1.14	2.97	15.19	-2.20381	-1.76852	9.72e-05	0.0025	1.91	1	2783	624	1380	741	1554	782	3.95	1	1.91	1.08	2.67	1.18
ENSG00000218739.5	AC007390.5	protein_coding	3153	-0.97	4.63	18.4	-1.95884	-1.76766	1.79e-05	0.000721	5.23	1.48	2822	706	5261	2821	7506	4787	5.23	1.48	9.51	5.38	16.83	9.46
ENSG00000137460.4	FHDC1	protein_coding	6571	-0.82	5.57	24.08	-1.76541	-1.76726	9.24e-07	6.71e-05	8.3	3.97	11428	4673	9570	4342	10228	6570	10.17	4.69	8.3	3.97	11.01	6.23
ENSG00000272782.1	RP4-607J23.2	antisense	731	-1.01	-0.76	8.16	-2.01391	-1.76712	0.00429	0.0359	0.61	0.23	186	62	78	28	133	86	1.49	0.56	0.61	0.23	1.29	0.73
ENSG00000007047.10	MARK4	protein_coding	5191	-0.91	5.59	27.04	-1.87905	-1.76395	1.99e-07	2e-05	8.02	3.08	16532	6931	7306	2659	9054	5825	18.62	8.81	8.02	3.08	12.33	6.99
ENSG00000100302.6	RASD2	protein_coding	3409	-1.28	1.89	14.97	-2.42839	-1.76344	0.000109	0.00271	1.08	0.31	1256	321	647	177	791	509	2.15	0.62	1.08	0.31	1.64	0.93
ENSG00000243244.1	STON1	protein_coding	5799	-1.17	3.58	22.08	-2.25012	-1.76289	2.62e-06	0.00016	2.46	0.87	3116	823	2507	842	2807	1808	3.14	0.94	2.46	0.87	3.42	1.94
ENSG00000113810.11	SMC4	protein_coding	5447	-0.89	5.97	29.64	-1.85318	-1.76066	5.19e-08	6.6e-06	12.75	5.55	15698	5976	12184	5030	13998	9019	16.85	7.24	12.75	5.55	18.17	10.32
ENSG00000089351.10	GRAMD1A	protein_coding	2805	-0.74	7.04	22.45	-1.67018	-1.76039	2.16e-06	0.000136	45.85	22.09	34866	16467	22562	10308	27716	17864	72.68	38.71	45.85	22.09	69.87	39.69
ENSG00000066248.10	NGEF	protein_coding	3200	-0.94	1.53	8.63	-1.91853	-1.75949	0.00331	0.0303	0.77	0.35	904	300	434	186	627	406	1.65	0.62	0.77	0.35	1.39	0.79
ENSG00000005187.7	ACSM3	protein_coding	2831	-1.38	0.97	14.56	-2.60268	-1.75862	0.000135	0.00318	0.52	0.13	477	113	258	60	611	393	0.99	0.26	0.52	0.13	1.53	0.87
ENSG00000083223.13	ZCCHC6	protein_coding	5696	-0.65	4.24	11.24	-1.56917	-1.75806	0.000802	0.0115	3.89	2.21	4634	2257	3883	2095	3513	2263	4.76	2.61	3.89	2.21	4.36	2.48
ENSG00000130589.12	HELZ2	protein_coding	8045	-0.75	4.3	14.96	-1.68179	-1.75676	0.00011	0.00272	2.6	1.48	5402	2253	3670	1983	3866	2355	3.93	1.85	2.6	1.48	3.4	1.82
ENSG00000106789.8	CORO2A	protein_coding	5623	-0.79	6.28	23.83	-1.72907	-1.75666	1.05e-06	7.27e-05	15.16	8.63	19040	7444	14954	8076	16754	10023	19.8	8.73	15.16	8.63	21.07	11.11
ENSG00000135090.9	TAOK3	protein_coding	4363	-0.81	2.71	9.23	-1.75321	-1.7563	0.00239	0.0243	1.6	0.78	1831	736	1221	565	1289	832	2.45	1.11	1.6	0.78	2.09	1.19
ENSG00000139354.6	GAS2L3	protein_coding	3946	-0.89	3.26	13.19	-1.85318	-1.75591	0.000281	0.00547	2.23	1.27	2973	1102	1542	837	2018	1027	4.41	1.84	2.23	1.27	3.62	1.62
ENSG00000168490.9	PHYHIP	protein_coding	3195	-0.97	2.91	12.16	-1.95884	-1.75155	0.000488	0.00821	1.83	0.91	3117	882	1024	485	1275	826	5.7	1.82	1.83	0.91	2.82	1.61
ENSG00000156976.10	EIF4A2	protein_coding	5323	-0.93	7.89	22.66	-1.90528	-1.75128	1.93e-06	0.000122	34.29	19.58	67721	19281	32022	17338	60436	37025	74.39	23.89	34.29	19.58	80.28	43.35
ENSG00000129667.8	RHBDF2	protein_coding	3580	-0.83	4.27	17.12	-1.77769	-1.75057	3.5e-05	0.00121	5.36	2.83	5704	2043	3368	1686	3874	2511	9.32	3.76	5.36	2.83	7.65	4.37
ENSG00000172247.3	C1QTNF4	protein_coding	1662	-0.97	1.64	9.43	-1.95884	-1.75	0.00213	0.0226	1.49	0.61	1198	412	435	168	559	362	4.21	1.63	1.49	0.61	2.38	1.36
ENSG00000163961.4	RNF168	protein_coding	5341	-0.78	5.52	20.54	-1.71713	-1.74952	5.83e-06	0.000296	9.15	5.23	13008	4988	8570	4646	8831	5466	14.24	6.16	9.15	5.23	11.69	6.38
ENSG00000165646.7	SLC18A2	protein_coding	4110	-0.71	3.32	9.29	-1.6358	-1.7486	0.0023	0.0238	2.01	1.13	3284	1414	1451	771	1819	1178	4.67	2.27	2.01	1.13	3.13	1.79
ENSG00000188803.10	SHISA6	protein_coding	7569	-0.82	3.18	10.44	-1.76541	-1.74747	0.00124	0.0157	1.01	0.39	2746	1360	1338	487	1856	1208	2.12	1.18	1.01	0.39	1.73	0.99
ENSG00000146830.9	GIGYF1	protein_coding	6506	-0.97	5.07	23.83	-1.95884	-1.74636	1.05e-06	7.27e-05	4.48	2.19	10150	2936	5116	2367	7730	5020	9.12	2.98	4.48	2.19	8.4	4.81
ENSG00000167548.10	KMT2D	protein_coding	19365	-0.81	6.12	24.15	-1.75321	-1.74627	8.91e-07	6.52e-05	3.51	2.01	20251	8745	11932	6487	14018	7253	6.11	2.98	3.51	2.01	5.12	2.33
ENSG00000154783.6	FGD5	protein_coding	5700	-0.98	4.97	25.84	-1.97247	-1.74551	3.71e-07	3.28e-05	4.51	1.56	6547	2570	4514	1480	9397	6110	6.72	2.97	4.51	1.56	11.66	6.68
ENSG00000186530.13	XKR5	processed_transcript	4887	-1	2.49	12.12	-2	-1.74545	0.000499	0.00831	0.96	0.55	1537	513	819	444	1524	684	1.84	0.69	0.96	0.55	2.21	0.87
ENSG00000170004.12	CHD3	protein_coding	7316	-0.79	4.14	14.73	-1.72907	-1.73984	0.000124	0.00299	2.14	1.23	5119	1879	2748	1494	3798	2411	4.09	1.69	2.14	1.23	3.67	2.05
ENSG00000197969.7	VPS13A	protein_coding	15248	-0.7	5.56	18.06	-1.6245	-1.73936	2.14e-05	0.000821	3.27	1.88	12145	5467	8756	4772	9423	5798	4.66	2.36	3.27	1.88	4.37	2.37
ENSG00000258634.2	RP4-773N10.4	antisense	4215	-0.86	3.03	11.57	-1.81504	-1.7362	0.00067	0.0102	1.97	0.88	2305	897	1453	620	1689	1105	3.2	1.4	1.97	0.88	2.83	1.63
ENSG00000158352.11	SHROOM4	protein_coding	9547	-0.83	3.38	12.03	-1.77769	-1.73494	0.000524	0.0086	1.18	0.61	2346	1199	3035	1187	1588	928	1.44	0.83	1.81	0.75	1.18	0.61
ENSG00000172493.16	AFF1	protein_coding	9370	-0.76	6.11	22.05	-1.69349	-1.73481	2.66e-06	0.000161	8.85	4.45	15097	7711	14554	6935	15119	8290	9.42	5.43	8.85	4.45	11.41	5.51
ENSG00000074657.9	ZNF532	protein_coding	6685	-0.75	7.03	22.69	-1.68179	-1.73467	1.9e-06	0.000121	20.89	10.78	36712	15772	24495	11986	24600	16090	32.11	15.56	20.89	10.78	26.02	15
ENSG00000167491.13	GATAD2A	protein_coding	5762	-0.72	7.14	21.28	-1.64718	-1.73073	3.97e-06	0.000222	27.01	13.23	36723	17467	27306	12682	27080	17752	37.27	19.99	27.01	13.23	33.23	19.2
ENSG00000100888.8	CHD8	protein_coding	8192	-0.66	7.02	18.21	-1.58008	-1.72977	1.97e-05	0.000776	17.82	9.76	33177	15922	25602	13308	24025	15762	23.68	12.82	17.82	9.76	20.74	11.99
ENSG00000165731.13	RET	protein_coding	5639	-0.82	3.27	11.51	-1.76541	-1.72973	0.000692	0.0104	1.92	0.78	3049	1426	1910	730	1532	1004	3.16	1.67	1.93	0.78	1.92	1.11
ENSG00000138336.8	TET1	protein_coding	9276	-0.89	6.61	25.31	-1.85318	-1.72854	4.87e-07	4.07e-05	13.68	4.92	21724	11140	22267	7590	21040	12176	13.69	7.92	13.68	4.92	16.04	8.18
ENSG00000083535.11	PIBF1	protein_coding	3128	-0.86	3.15	11.85	-1.81504	-1.72727	0.000576	0.00912	3.08	1.46	2397	884	1691	760	1851	1216	4.48	1.86	3.08	1.46	4.18	2.42
ENSG00000084093.11	REST	protein_coding	7296	-0.65	5.82	16.6	-1.56917	-1.72635	4.62e-05	0.00148	8.37	4.68	12753	6553	10710	5680	12274	7548	10.22	5.92	8.37	4.68	11.9	6.45
ENSG00000121440.10	PDZRN3	protein_coding	4238	-0.76	3.97	13.24	-1.69349	-1.72596	0.000274	0.00538	3.59	2.08	4903	2234	2669	1466	2769	1484	6.76	3.48	3.59	2.08	4.62	2.18
ENSG00000185361.4	TNFAIP8L1	protein_coding	3843	-0.93	2.49	9.85	-1.90528	-1.725	0.0017	0.0196	1.23	0.66	1939	546	826	421	1126	737	2.95	0.94	1.23	0.66	2.07	1.2
ENSG00000047578.8	KIAA0556	protein_coding	6588	-0.68	3.67	9.7	-1.60214	-1.725	0.00185	0.0207	2.1	1.17	3106	1398	2423	1287	2576	1696	2.76	1.4	2.1	1.17	2.76	1.6
ENSG00000163872.11	YEATS2	protein_coding	6475	-0.71	5.73	19.24	-1.6358	-1.72381	1.15e-05	0.000509	9.47	5.28	13734	5804	10755	5687	9941	6545	12.4	5.91	9.47	5.28	10.86	6.3
ENSG00000008300.10	CELSR3	protein_coding	11935	-0.81	5.3	22.53	-1.75321	-1.72378	2.07e-06	0.000131	3.06	1.45	11324	4602	6404	2882	8317	5469	5.55	2.54	3.06	1.45	4.93	2.86
ENSG00000116852.10	KIF21B	protein_coding	9861	-0.92	5.31	24.64	-1.89212	-1.72274	6.89e-07	5.42e-05	3.27	1.17	13390	5733	5664	1915	7712	5083	7.94	3.83	3.27	1.17	5.53	3.21
ENSG00000180357.5	ZNF609	protein_coding	8734	-0.72	6.13	20.83	-1.64718	-1.72249	5.03e-06	0.000265	8.5	4.22	19189	8954	13030	6134	13338	8781	12.85	6.76	8.5	4.22	10.8	6.27
ENSG00000214753.2	HNRNPUL2	protein_coding	5092	-0.76	5.23	18.76	-1.69349	-1.72198	1.48e-05	0.000629	7.99	4.64	9397	3747	7135	3931	7897	4823	10.79	4.85	7.99	4.64	10.97	5.9
ENSG00000272034.1	SNORD14A	snoRNA	90	-1.16	-1.34	9.09	-2.23457	-1.72165	0.00257	0.0257	4.75	1.83	110	25	75	28	85	56	7.15	1.83	4.75	1.87	6.68	3.88
ENSG00000117266.11	CDK18	protein_coding	3955	-1.06	5.41	29.49	-2.08493	-1.72133	5.62e-08	7.11e-06	9.68	3.05	13735	5025	6715	2007	8981	5923	20.31	8.38	9.68	3.05	16.06	9.33
ENSG00000239415.1	AP001469.9	antisense	2012	-1.35	0.4	13.34	-2.54912	-1.72093	0.000259	0.00515	0.74	0.21	497	123	291	69	211	140	1.44	0.4	0.82	0.21	0.74	0.43
ENSG00000104490.13	NCALD	protein_coding	3802	-0.92	1.36	7.79	-1.89212	-1.72059	0.00526	0.0409	0.52	0.17	760	393	348	106	580	343	1.17	0.68	0.52	0.17	1.08	0.56
ENSG00000123358.15	NR4A1	protein_coding	4834	-0.88	3.85	15.1	-1.84038	-1.72028	0.000102	0.00259	2.46	1.43	4883	2153	2084	1149	2857	1235	5.91	2.94	2.46	1.43	4.18	1.59
ENSG00000050327.10	ARHGEF5	protein_coding	5529	-0.84	2.33	8.78	-1.79005	-1.72	0.00305	0.0287	1.04	0.47	1324	537	1012	428	1009	661	1.4	0.64	1.04	0.47	1.29	0.75
ENSG00000209482.1	SNORD83A	snoRNA	94	-1.18	-1.24	8.31	-2.26577	-1.71987	0.00394	0.034	5.28	1.47	123	21	87	48	83	46	7.65	1.47	5.28	3.07	6.24	3.05
ENSG00000118058.16	KMT2A	protein_coding	16558	-0.88	5.62	23.23	-1.84038	-1.7193	1.44e-06	9.5e-05	2.94	1.71	13807	6012	8528	4722	10809	4678	4.88	2.39	2.94	1.71	4.62	1.76
ENSG00000009954.6	BAZ1B	protein_coding	6082	-0.7	6.66	19.52	-1.6245	-1.71712	9.94e-06	0.000453	19.36	9.38	26805	13462	20660	9489	17860	11794	25.77	14.6	19.36	9.38	20.76	12.09
ENSG00000182141.5	ZNF708	protein_coding	4000	-0.76	4.03	13.77	-1.69349	-1.71705	0.000207	0.00437	4.43	2.41	3691	1463	3111	1720	3744	2291	5.4	2.41	4.43	2.58	6.62	3.57
ENSG00000196584.2	XRCC2	protein_coding	4725	-0.87	3.78	16.09	-1.82766	-1.7166	6.05e-05	0.0018	3.71	1.61	3235	1252	3072	1265	2832	1875	4	1.75	3.71	1.61	4.24	2.47
ENSG00000131626.11	PPFIA1	protein_coding	5206	-0.7	5.39	17.38	-1.6245	-1.71648	3.06e-05	0.0011	8.96	5.22	10977	4732	8185	4521	8008	5054	12.33	5.99	8.96	5.22	10.88	6.05
ENSG00000104885.13	DOT1L	protein_coding	7408	-0.83	5.1	20.66	-1.77769	-1.71429	5.48e-06	0.000283	4.32	2.52	10154	3707	5608	3109	7223	4165	8.01	3.3	4.32	2.52	6.89	3.5
ENSG00000126217.16	MCF2L	protein_coding	6552	-0.89	3.36	13.64	-1.85318	-1.71212	0.000222	0.00459	1.53	0.73	3077	1057	1764	798	2095	1389	2.75	1.06	1.53	0.73	2.26	1.32
ENSG00000101493.6	ZNF516	protein_coding	8611	-0.69	4.47	13.25	-1.61328	-1.71212	0.000273	0.00537	2.26	1.32	5181	2621	3409	1887	5516	3063	3.52	2.01	2.26	1.32	4.53	2.22
ENSG00000129680.11	MAP7D3	protein_coding	4548	-0.75	4.27	13.95	-1.68179	-1.71041	0.000187	0.00404	3.78	2.21	6529	2484	3012	1670	3334	2168	8.39	3.6	3.78	2.21	5.18	2.97
ENSG00000117013.10	KCNQ4	protein_coding	4085	-0.9	1.54	7.93	-1.86607	-1.70968	0.00487	0.0389	0.53	0.31	1075	384	380	209	559	285	1.54	0.62	0.53	0.31	0.97	0.43
ENSG00000131016.12	AKAP12	protein_coding	8427	-1.12	6.97	32.83	-2.17347	-1.70915	1.01e-08	1.61e-06	16.63	8.09	37432	10334	24584	13636	27520	11362	25.97	8.09	16.63	9.73	23.09	8.4
ENSG00000141506.9	PIK3R5	protein_coding	4469	-1.02	2.8	13.53	-2.02792	-1.70833	0.000235	0.0048	1.64	0.67	1972	587	1283	501	1554	1035	2.58	0.87	1.64	0.67	2.46	1.44
ENSG00000178951.4	ZBTB7A	protein_coding	5419	-0.98	3.81	18.89	-1.97247	-1.70721	1.38e-05	0.000591	2.67	1.12	4254	1363	2534	1013	2901	1931	4.59	1.66	2.67	1.12	3.79	2.22
ENSG00000173588.10	CCDC41	protein_coding	3756	-0.64	3.45	8.11	-1.55833	-1.70711	0.0044	0.0365	3.28	1.8	2584	1279	2163	1122	2166	1440	4.02	2.25	3.28	1.8	4.08	2.39
ENSG00000127946.12	HIP1	protein_coding	7982	-0.89	7.3	29.06	-1.85318	-1.70631	7.01e-08	8.53e-06	23.21	9.68	41317	15971	32503	12857	32066	21323	30.27	13.19	23.21	9.68	28.41	16.65
ENSG00000114378.12	HYAL1	protein_coding	2514	-0.9	2.13	8.98	-1.86607	-1.70625	0.00273	0.0266	2.06	0.87	1021	332	909	418	970	645	2.37	0.87	2.06	1	2.73	1.6
ENSG00000231312.2	AC007246.3	antisense	2511	-0.86	1.99	7.93	-1.81504	-1.70492	0.00488	0.039	1.04	0.61	1729	590	458	253	628	362	4.03	1.55	1.04	0.61	1.77	0.9
ENSG00000076555.11	ACACB	protein_coding	9307	-0.85	3.11	11.02	-1.8025	-1.70455	0.000902	0.0125	0.76	0.39	2557	877	1248	604	1968	1313	1.61	0.62	0.76	0.39	1.5	0.88
ENSG00000173517.6	PEAK1	protein_coding	11708	-0.65	4.99	13.74	-1.56917	-1.70428	0.00021	0.0044	2.56	1.39	8774	4568	5257	2711	6172	3865	4.38	2.57	2.56	1.39	3.73	2.06
ENSG00000151461.15	UPF2	protein_coding	5548	-0.94	5.03	24.95	-1.91853	-1.70332	5.88e-07	4.72e-05	7.15	3.12	8827	2963	6954	2883	6442	4289	9.3	3.52	7.15	3.12	8.21	4.82
ENSG00000101004.10	NINL	protein_coding	4945	-0.83	4.53	19.77	-1.77769	-1.7033	8.75e-06	0.000407	3.66	1.72	8164	3186	3174	1411	4339	2891	9.65	4.25	3.66	1.72	6.2	3.64
ENSG00000061918.8	GUCY1B3	protein_coding	3110	-1.19	1.6	12.25	-2.28153	-1.70192	0.000466	0.00797	0.88	0.24	824	257	480	126	779	517	1.55	0.54	0.88	0.24	1.77	1.04
ENSG00000074047.16	GLI2	protein_coding	6785	-0.73	5.21	17.53	-1.65864	-1.70163	2.83e-05	0.00104	6.32	3.53	9611	3865	7523	3985	7006	4668	8.28	3.76	6.32	3.53	7.3	4.29
ENSG00000149503.8	INCENP	protein_coding	3945	-0.72	5.94	19.84	-1.64718	-1.70162	8.42e-06	0.000398	14.31	7.79	17042	7241	9901	5112	12853	8572	25.26	12.1	14.31	7.79	23.04	13.54
ENSG00000127616.13	SMARCA4	protein_coding	5754	-0.98	7.85	26.38	-1.97247	-1.7013	2.81e-07	2.61e-05	40.57	19.06	69857	19922	40953	18243	48898	32609	70.99	22.83	40.57	19.06	60.09	35.32
ENSG00000153815.12	CMIP	protein_coding	4336	-0.69	6.19	18.54	-1.61328	-1.70085	1.67e-05	0.00068	17.53	8.5	18586	9396	13331	6131	14747	9836	25.06	14.29	17.53	8.5	24.05	14.14
ENSG00000184898.6	RBM43	protein_coding	4188	-1.17	2.17	13.87	-2.25012	-1.7	0.000195	0.00418	1.12	0.37	1040	280	821	259	1209	805	1.45	0.44	1.12	0.37	2.04	1.2
ENSG00000125531.5	C20orf195	protein_coding	1135	-1.02	-0.06	8.47	-2.02792	-1.7	0.0036	0.0321	0.86	0.3	332	114	171	57	164	110	1.71	0.66	0.86	0.3	1.02	0.6
ENSG00000160049.7	DFFA	protein_coding	6026	-0.74	6.03	20.11	-1.67018	-1.69953	7.31e-06	0.00035	10.86	6.39	17278	6804	11475	6411	13718	8760	16.77	7.45	10.86	6.39	16.1	9.06
ENSG00000170776.15	AKAP13	protein_coding	13178	-0.61	5.3	13.12	-1.52626	-1.69835	0.000292	0.00564	3.53	2.05	9257	4830	8149	4491	7290	4639	4.11	2.42	3.53	2.05	3.91	2.19
ENSG00000172840.2	PDP2	protein_coding	4000	-0.77	4.32	14.28	-1.70527	-1.69811	0.000158	0.00357	5.27	3.09	5364	1880	3697	2059	4074	2721	7.84	3.1	5.27	3.09	7.2	4.24
ENSG00000132849.14	INADL	protein_coding	8462	-0.73	5.03	17.12	-1.65864	-1.69745	3.51e-05	0.00121	3.76	2	9354	3957	5580	2810	6381	4269	6.46	3.08	3.76	2	5.33	3.14
ENSG00000181894.10	ZNF329	protein_coding	3406	-0.69	3.41	8.8	-1.61328	-1.69742	0.00301	0.0284	2.9	1.7	2866	1208	1733	961	2216	1482	4.92	2.34	2.9	1.7	4.6	2.71
ENSG00000215424.5	MCM3AP-AS1	antisense	2535	-1.05	1.68	10.54	-2.07053	-1.69697	0.00117	0.0151	1.42	0.46	1007	354	633	196	604	403	2.32	0.92	1.42	0.46	1.68	0.99
ENSG00000133401.11	PDZD2	protein_coding	11679	-0.95	3.46	15.38	-1.93187	-1.69565	8.78e-05	0.00233	1.17	0.54	2551	962	2404	1337	2479	1055	1.28	0.54	1.17	0.69	1.5	0.56
ENSG00000181856.10	SLC2A4	protein_coding	3415	-1.36	2.49	17.84	-2.56685	-1.69504	2.4e-05	0.0009	1.54	0.4	2086	483	925	230	1152	774	3.57	0.93	1.54	0.4	2.39	1.41
ENSG00000260362.1	RP11-297M9.1	protein_coding	658	-1.21	0.07	8.47	-2.31338	-1.69347	0.00361	0.0321	1.55	0.25	174	25	193	93	314	210	1.55	0.25	1.67	0.85	3.37	1.99
ENSG00000145241.6	CENPC	protein_coding	3866	-0.79	2.86	9.02	-1.72907	-1.69231	0.00267	0.0263	2.1	1.07	1912	749	1426	691	1446	965	2.89	1.28	2.1	1.07	2.64	1.56
ENSG00000072864.8	NDE1	protein_coding	3926	-0.64	3.96	9.92	-1.55833	-1.69186	0.00164	0.0191	3.9	2.18	3914	1875	2685	1427	3233	2170	5.83	3.15	3.9	2.18	5.82	3.44
ENSG00000197892.8	KIF13B	protein_coding	8705	-0.82	3.26	11.73	-1.76541	-1.69072	0.000614	0.00952	1.05	0.48	2714	1096	1607	696	2021	1354	1.82	0.83	1.05	0.48	1.64	0.97
ENSG00000131389.12	SLC6A6	protein_coding	6519	-0.9	7.58	23.06	-1.86607	-1.69042	1.57e-06	0.000101	38.31	13.5	48394	25381	45239	14640	35317	20768	43.41	25.68	39.56	13.5	38.31	19.86
ENSG00000173821.15	RNF213	protein_coding	20987	-0.67	5.73	17.03	-1.59107	-1.69036	3.68e-05	0.00124	2.48	1.22	14979	7722	9121	4248	9887	6621	4.17	2.43	2.48	1.22	3.33	1.97
ENSG00000177679.14	SRRM3	protein_coding	3598	-0.83	3.44	12.11	-1.77769	-1.6888	0.000502	0.00834	2.88	1.54	3468	1182	1815	919	2070	1392	5.64	2.17	2.88	1.54	4.07	2.41
ENSG00000149639.10	SOGA1	protein_coding	14356	-0.77	4.75	17.05	-1.70527	-1.68817	3.63e-05	0.00124	1.57	0.93	8670	3440	3965	2220	5351	3189	3.53	1.58	1.57	0.93	2.64	1.38
ENSG00000187554.7	TLR5	protein_coding	4084	-1.03	1.64	9.44	-2.04202	-1.68571	0.00213	0.0226	0.59	0.35	1280	334	421	236	573	302	1.83	0.54	0.59	0.35	0.99	0.46
ENSG00000104728.11	ARHGEF10	protein_coding	5618	-0.72	5.9	20.23	-1.64718	-1.68564	6.86e-06	0.000335	11.18	5.87	17185	7399	11022	5483	10818	7287	17.89	8.69	11.18	5.87	13.62	8.08
ENSG00000226381.3	RP11-119F19.2	antisense	614	-1.03	1.27	9.84	-2.04202	-1.68546	0.00171	0.0197	3.9	1.45	756	242	420	148	493	332	7.2	2.6	3.9	1.45	5.68	3.37
ENSG00000189221.5	MAOA	protein_coding	4000	-1.11	2.85	15.41	-2.15846	-1.68528	8.67e-05	0.00231	1.75	0.6	1195	366	1776	557	1878	1265	1.75	0.6	2.53	0.84	3.32	1.97
ENSG00000103319.7	EEF2K	protein_coding	5271	-0.67	4.72	13.73	-1.59107	-1.68433	0.000212	0.00442	5.16	2.55	6559	3319	4771	2236	5449	3667	7.28	4.15	5.16	2.55	7.31	4.34
ENSG00000102870.4	ZNF629	protein_coding	6076	-0.84	4.11	16.99	-1.79005	-1.68354	3.76e-05	0.00127	2.75	1.26	5171	1994	2929	1274	3432	2313	4.98	2.16	2.75	1.26	3.99	2.37
ENSG00000176454.9	LPCAT4	protein_coding	1961	-0.72	4.6	15.47	-1.64718	-1.68307	8.39e-05	0.00226	12.04	6.16	5694	2544	4143	2009	5595	3772	16.98	8.56	12.04	6.16	20.18	11.99
ENSG00000092853.9	CLSPN	protein_coding	4744	-0.69	3.87	10.46	-1.61328	-1.68302	0.00122	0.0156	3.11	1.84	3809	1576	2592	1451	2993	2018	4.69	2.19	3.11	1.84	4.46	2.65
ENSG00000011478.7	QPCTL	protein_coding	2303	-0.67	3.85	10.03	-1.59107	-1.68219	0.00154	0.0183	6.14	3.65	3849	1690	2481	1399	2867	1883	9.77	4.84	6.14	3.65	8.8	5.1
ENSG00000100154.10	TTC28	protein_coding	11770	-0.66	4.31	11.56	-1.58008	-1.68182	0.000674	0.0102	1.85	1.1	5161	2263	3819	2149	3656	2462	2.56	1.27	1.85	1.1	2.2	1.3
ENSG00000196422.6	PPP1R26	protein_coding	4928	-0.76	5.32	19.64	-1.69349	-1.68114	9.33e-06	0.000429	8.04	4.13	11375	4677	6954	3385	7828	5282	13.5	6.26	8.04	4.13	11.23	6.68
ENSG00000054267.16	ARID4B	protein_coding	6043	-0.71	4.5	14.67	-1.6358	-1.68085	0.000128	0.00305	3.78	2.09	5823	2450	4010	2101	4727	3194	5.63	2.67	3.78	2.09	5.53	3.29
ENSG00000148288.7	GBGT1	protein_coding	2943	-0.77	2.37	7.37	-1.70527	-1.67683	0.00665	0.0483	2.05	0.94	1386	730	1057	461	927	527	2.75	1.64	2.05	0.94	2.23	1.12
ENSG00000163486.8	SRGAP2	protein_coding	5947	-0.7	5.17	15.94	-1.6245	-1.67514	6.52e-05	0.0019	5.81	3.29	9268	3890	6059	3258	7759	5256	9.11	4.31	5.81	3.29	9.23	5.51
ENSG00000132535.14	DLG4	protein_coding	3953	-1.04	4.09	18.74	-2.05623	-1.67488	1.5e-05	0.000635	3.4	2.03	6061	1520	2357	1334	3799	2010	8.97	2.54	3.4	2.03	6.8	3.17
ENSG00000204084.8	INPP5B	protein_coding	4670	-0.65	4.42	12.1	-1.56917	-1.67407	0.000503	0.00834	4.56	2.59	5350	2445	3735	2016	4477	3037	6.7	3.45	4.56	2.59	6.78	4.05
ENSG00000102935.7	ZNF423	protein_coding	7652	-0.78	5.66	20.92	-1.71713	-1.67279	4.79e-06	0.000257	6.82	2.84	14191	6717	9160	3616	9843	6684	10.84	5.79	6.82	2.84	9.1	5.44
ENSG00000114859.10	CLCN2	protein_coding	3266	-0.81	2.35	8.12	-1.75321	-1.67153	0.00437	0.0364	1.25	0.55	1581	667	717	300	1057	716	2.83	1.35	1.25	0.55	2.29	1.37
ENSG00000196705.4	ZNF431	protein_coding	3838	-0.74	4.74	15.85	-1.67018	-1.67075	6.87e-05	0.00197	8.31	3.71	5604	2729	5598	2372	5923	4023	8.54	4.69	8.31	3.71	10.91	6.53
ENSG00000183873.11	SCN5A	protein_coding	8476	-0.87	3.63	14.39	-1.82766	-1.66667	0.000148	0.00341	1.48	0.59	3877	1583	2205	839	2281	1554	2.67	1.23	1.48	0.59	1.9	1.14
ENSG00000256304.1	RP11-512M8.3	pseudogene	2214	-1.31	0.65	12.49	-2.47942	-1.66667	0.000408	0.00719	0.6	0.29	582	153	232	132	356	103	1.54	0.46	0.6	0.36	1.14	0.29
ENSG00000126464.9	PRR12	protein_coding	6941	-0.79	6.14	22.22	-1.72907	-1.6626	2.43e-06	0.00015	10.29	5.49	19261	7072	12529	6340	14702	10030	16.23	6.72	10.29	5.49	14.98	9.01
ENSG00000160161.5	CILP2	protein_coding	4226	-0.91	3.85	16.98	-1.87905	-1.6616	3.77e-05	0.00127	3.76	1.69	4488	1516	2785	1185	2614	1782	6.21	2.37	3.76	1.69	4.37	2.63
ENSG00000087266.11	SH3BP2	protein_coding	9198	-0.66	4.47	12.69	-1.58008	-1.66146	0.000367	0.00666	1.95	1.05	6910	3267	3152	1602	4144	2840	4.39	2.34	1.95	1.05	3.19	1.92
ENSG00000001617.7	SEMA3F	protein_coding	3783	-0.96	5.23	24.58	-1.94531	-1.66141	7.12e-07	5.58e-05	11.06	5.01	9611	2898	7338	3153	8454	5775	14.86	5.05	11.06	5.01	15.8	9.51
ENSG00000253636.1	RP11-531A24.5	antisense	3547	-1.99	0.68	18.14	-3.97237	-1.66	2.05e-05	0.000798	0.56	0.06	446	63	349	37	416	283	0.74	0.12	0.56	0.06	0.83	0.5
ENSG00000257446.2	ZNF878	protein_coding	1732	-1.1	0.41	9.69	-2.14355	-1.65854	0.00185	0.0208	0.64	0.25	638	171	194	71	166	113	2.15	0.65	0.64	0.25	0.68	0.41
ENSG00000154310.12	TNIK	protein_coding	6937	-0.67	6.55	18.57	-1.59107	-1.65736	1.64e-05	0.000675	14.24	7.6	16898	7995	23070	11419	19222	13151	14.24	7.6	18.96	9.89	19.59	11.82
ENSG00000174951.6	FUT1	protein_coding	4242	-0.68	3.79	9.97	-1.60214	-1.65672	0.00159	0.0188	2.84	1.34	4025	2153	2116	943	2669	1760	5.55	3.35	2.84	1.34	4.45	2.59
ENSG00000173480.6	ZNF417	protein_coding	3594	-0.89	1.94	7.87	-1.85318	-1.65625	0.00504	0.0399	1.26	0.51	937	279	792	398	808	552	1.52	0.51	1.26	0.67	1.59	0.96
ENSG00000007171.12	NOS2	protein_coding	4149	-1.15	1.6	11.72	-2.21914	-1.65574	0.000617	0.00955	0.75	0.22	1019	315	544	152	594	404	1.44	0.5	0.75	0.22	1.01	0.61
ENSG00000183044.7	ABAT	protein_coding	5570	-1.4	3.56	23.58	-2.63902	-1.65517	1.2e-06	8.15e-05	1.76	0.4	4271	1025	1723	372	2648	1815	4.48	1.21	1.76	0.4	3.36	2.03
ENSG00000117713.13	ARID1A	protein_coding	8557	-0.63	7.36	16	-1.54756	-1.65479	6.34e-05	0.00187	20.92	11.57	39332	19244	31408	16478	32604	22358	26.88	14.83	20.92	11.57	26.94	16.28
ENSG00000196535.10	MYO18A	protein_coding	7555	-0.82	4.72	16.86	-1.76541	-1.65426	4.03e-05	0.00133	3.11	1.88	8140	2646	4120	2362	5491	3446	6.3	2.31	3.11	1.88	5.14	2.84
ENSG00000150672.12	DLG2	protein_coding	7867	-0.84	3.94	15.64	-1.79005	-1.65385	7.65e-05	0.00212	1.77	0.8	2378	956	4273	1768	3350	2295	1.77	0.8	3.1	1.35	3.01	1.82
ENSG00000110076.14	NRXN2	protein_coding	6598	-1.05	3.2	12.69	-2.07053	-1.65385	0.000368	0.00666	0.9	0.46	4179	914	1036	510	1606	1096	3.7	0.91	0.9	0.46	1.72	1.04
ENSG00000171097.9	CCBL1	protein_coding	2477	-0.88	4.25	18.72	-1.84038	-1.65332	1.51e-05	0.000638	6.77	2.71	4960	1972	2942	1117	4628	3174	11.71	5.25	6.77	2.71	13.21	7.99
ENSG00000007402.7	CACNA2D2	protein_coding	5461	-0.7	4.55	14	-1.6245	-1.65294	0.000182	0.00395	2.81	1.7	8574	3595	2692	1544	4262	2704	9.18	4.34	2.81	1.7	5.52	3.09
ENSG00000125386.10	FAM193A	protein_coding	4826	-0.66	4.38	12.01	-1.58008	-1.65156	0.000528	0.00865	4.6	2.59	5367	2427	3898	2079	3976	2730	6.5	3.32	4.6	2.59	5.83	3.53
ENSG00000239213.1	RP11-85F14.5	antisense	1191	-1.01	0.72	8.59	-2.01391	-1.65138	0.00337	0.0306	1.68	0.72	486	130	351	151	304	208	2.39	0.72	1.68	0.76	1.8	1.09
ENSG00000160299.12	PCNT	protein_coding	10513	-0.95	3.95	17.07	-1.93187	-1.6506	3.59e-05	0.00123	1.37	0.83	5148	1531	2532	1446	3101	1652	2.86	0.96	1.37	0.83	2.09	0.98
ENSG00000089847.8	ANKRD24	protein_coding	4004	-1.13	2.75	13.35	-2.18859	-1.65035	0.000258	0.00515	1.53	0.67	2461	535	1074	444	1335	920	3.59	0.88	1.53	0.67	2.36	1.43
ENSG00000186001.8	LRCH3	protein_coding	7372	-0.6	4.97	11.5	-1.51572	-1.65013	0.000695	0.0104	4.96	2.77	7964	4285	6411	3403	5279	3459	6.32	3.83	4.96	2.77	5.06	2.92
ENSG00000018625.10	ATP1A2	protein_coding	5398	-1.24	5.31	31.91	-2.36199	-1.64851	1.61e-08	2.44e-06	5.82	1.62	12752	3442	5513	1456	9706	6681	13.81	4.2	5.82	1.62	12.71	7.71
ENSG00000200087.1	SNORA73B	snoRNA	203	-1.01	0.3	7.6	-2.01391	-1.64804	0.00582	0.0441	5.9	3.54	472	109	210	121	197	117	13.6	3.54	5.9	3.58	6.86	3.59
ENSG00000136367.12	ZFHX2	protein_coding	9170	-0.69	4.68	14.37	-1.61328	-1.64706	0.00015	0.00344	2.82	1.57	8252	3541	4540	2389	3999	2756	5.26	2.55	2.82	1.57	3.08	1.87
ENSG00000165813.12	C10orf118	protein_coding	7229	-0.63	4.07	9.83	-1.54756	-1.64667	0.00171	0.0197	2.47	1.5	3973	1925	3128	1809	3440	2162	3.21	1.76	2.47	1.5	3.36	1.86
ENSG00000204791.4	CTD-3065J16.6	antisense	1385	-1.08	1.31	10.36	-2.11404	-1.64583	0.00129	0.0162	1.68	0.62	890	255	407	142	465	321	3.76	1.21	1.68	0.62	2.37	1.44
ENSG00000143126.7	CELSR2	protein_coding	10500	-0.74	5.8	20.91	-1.67018	-1.64494	4.81e-06	0.000258	5.26	2.66	15862	6626	9687	4645	10863	7500	8.83	4.16	5.26	2.66	7.32	4.45
ENSG00000145375.7	SPATA5	protein_coding	8121	-0.67	3.48	8.36	-1.59107	-1.64444	0.00385	0.0335	1.48	0.9	2946	1202	2107	1222	2100	1429	2.12	0.98	1.48	0.9	1.83	1.1
ENSG00000145675.10	PIK3R1	protein_coding	6995	-0.62	3.78	8.71	-1.53688	-1.6443	0.00316	0.0294	2.19	1.16	3603	1831	2687	1355	2427	1677	3.01	1.73	2.19	1.16	2.45	1.49
ENSG00000178764.6	ZHX2	protein_coding	4618	-0.84	5.22	20.9	-1.79005	-1.64286	4.85e-06	0.000259	8.16	3.19	9891	4366	6609	2448	7959	5495	12.52	6.23	8.16	3.19	12.19	7.42
ENSG00000072952.14	MRVI1	protein_coding	6188	-0.83	2.32	8.13	-1.77769	-1.64286	0.00434	0.0362	0.69	0.42	1508	565	746	432	1099	592	1.43	0.6	0.69	0.42	1.26	0.6
ENSG00000145555.10	MYO10	protein_coding	7997	-0.63	7.13	16.22	-1.54756	-1.64205	5.63e-05	0.0017	18.29	10	35886	19379	25660	13303	26893	16711	26.24	15.98	18.29	10	23.78	13.02
ENSG00000170915.8	PAQR8	protein_coding	4736	-1.18	3.62	17.35	-2.26577	-1.64062	3.11e-05	0.00111	1.85	0.41	5074	1904	1537	324	2107	1462	6.26	2.65	1.85	0.41	3.15	1.92
ENSG00000152818.14	UTRN	protein_coding	12265	-0.71	6.11	16.79	-1.6358	-1.64018	4.18e-05	0.00137	5.53	3.25	15592	8431	11889	6641	16660	8152	7.43	4.53	5.53	3.25	9.61	4.14
ENSG00000183323.8	CCDC125	protein_coding	4186	-0.92	1.16	7.81	-1.89212	-1.6383	0.00518	0.0406	0.66	0.28	553	175	487	216	457	313	0.77	0.28	0.66	0.31	0.77	0.47
ENSG00000128346.6	C22orf23	protein_coding	1553	-1.03	0.85	9	-2.04202	-1.63793	0.00269	0.0264	0.95	0.58	608	184	258	151	406	175	2.29	0.78	0.95	0.58	1.85	0.7
ENSG00000197183.8	C20orf112	protein_coding	5983	-0.71	4.63	15.05	-1.6358	-1.63584	0.000105	0.00265	4.81	2.49	6124	2694	5053	2476	4792	3321	5.99	2.97	4.81	2.49	5.66	3.46
ENSG00000183798.4	EMILIN3	protein_coding	3792	-1.27	2.31	14.84	-2.41162	-1.63303	0.000117	0.00286	1.1	0.26	1921	556	729	167	953	665	2.96	0.97	1.1	0.26	1.78	1.09
ENSG00000130699.12	TAF4	protein_coding	4613	-0.64	4.64	12.47	-1.55833	-1.63133	0.000414	0.00727	5.76	3.25	6774	3132	4665	2498	4416	3073	8.59	4.48	5.76	3.25	6.77	4.15
ENSG00000095932.5	C19orf77	protein_coding	904	-1.27	2	14.16	-2.41162	-1.62916	0.000168	0.00371	2.77	0.81	1701	403	440	122	814	567	11	2.94	2.77	0.81	6.37	3.91
ENSG00000116127.13	ALMS1	protein_coding	12899	-0.75	5.92	18.16	-1.68179	-1.62892	2.03e-05	0.000792	4.95	1.97	15516	7995	11209	4228	12330	8580	7.03	4.09	4.95	1.97	6.76	4.15
ENSG00000116984.8	MTR	protein_coding	10496	-0.64	4.99	13.24	-1.55833	-1.628	0.000275	0.00539	3.45	1.79	7314	3986	6344	3124	6364	4034	4.07	2.5	3.45	1.79	4.29	2.4
ENSG00000052126.10	PLEKHA5	protein_coding	6459	-0.76	5.78	20.74	-1.69349	-1.62784	5.25e-06	0.000275	9.35	4.86	15111	5933	10595	5226	10464	7294	13.68	6.06	9.35	4.86	11.46	7.04
ENSG00000204469.8	PRRC2A	protein_coding	6862	-0.63	8.75	13.23	-1.54756	-1.62576	0.000275	0.0054	64.81	36.2	111195	52688	78019	41327	83423	58225	94.75	50.63	64.81	36.2	85.97	52.88
ENSG00000213988.5	ZNF90	protein_coding	2306	-0.69	4.83	13.46	-1.61328	-1.62512	0.000244	0.00494	14.89	6.51	6429	3508	6024	2499	5673	3834	16.3	10.03	14.89	6.51	17.4	10.36
ENSG00000125430.4	HS3ST3B1	protein_coding	5365	-1.04	2.89	13.37	-2.05623	-1.62385	0.000256	0.00513	0.94	0.29	2967	1076	880	260	1346	939	3.23	1.32	0.94	0.29	1.77	1.09
ENSG00000137815.10	RTF1	protein_coding	5003	-0.75	6.25	20.21	-1.68179	-1.62132	6.93e-06	0.000336	15.13	8.29	20709	7773	13277	6899	15598	10917	24.2	10.25	15.13	8.29	22.05	13.6
ENSG00000180739.12	S1PR5	protein_coding	2189	-0.95	1.74	8.92	-1.93187	-1.62069	0.00282	0.0272	1.41	0.55	1411	494	540	200	436	304	3.77	1.49	1.41	0.55	1.41	0.87
ENSG00000131747.10	TOP2A	protein_coding	5723	-0.74	8.23	18.68	-1.67018	-1.62019	1.55e-05	0.000649	50.8	25.7	84218	34888	51001	24472	60934	42671	86.05	40.2	50.8	25.7	75.29	46.47
ENSG00000114857.13	NKTR	protein_coding	7952	-1.05	4.24	19.99	-2.07053	-1.61905	7.77e-06	0.000371	2.04	1.26	6615	1722	2848	1670	4098	1975	4.86	1.43	2.04	1.26	3.64	1.55
ENSG00000107186.12	MPDZ	protein_coding	7675	-0.55	5.84	11.87	-1.46409	-1.61842	0.00057	0.00907	7.38	4.56	14919	7703	9935	5820	10642	7330	11.37	6.62	7.38	4.56	9.8	5.95
ENSG00000008083.9	JARID2	protein_coding	5737	-0.67	8.11	15.65	-1.59107	-1.61696	7.62e-05	0.00212	55.3	32.92	71978	32487	55654	32647	49656	30300	73.36	37.34	55.3	34.2	61.2	32.92
ENSG00000198521.7	ZNF43	protein_coding	5577	-0.65	4.51	12	-1.56917	-1.61667	0.000532	0.00869	3.88	2.4	5602	2377	3797	2225	4960	3370	5.87	2.81	3.88	2.4	6.29	3.77
ENSG00000018236.10	CNTN1	protein_coding	5533	-0.9	3.33	13.35	-1.86607	-1.616	0.000258	0.00515	1.16	0.53	4413	1464	1129	487	1584	1111	4.66	1.74	1.16	0.53	2.02	1.25
ENSG00000079819.12	EPB41L2	protein_coding	4437	-0.52	6.99	11.47	-1.43396	-1.61594	0.000707	0.0105	26.76	16.56	20304	11140	29532	16755	26855	18816	26.76	16.56	37.94	22.7	42.8	26.43
ENSG00000120549.11	KIAA1217	protein_coding	7368	-1.14	3.74	19.24	-2.20381	-1.61458	1.15e-05	0.000509	1.55	0.81	5565	1431	2001	1180	2385	958	4.42	1.28	1.55	0.96	2.29	0.81
ENSG00000125351.6	UPF3B	protein_coding	2367	-0.92	4.15	16.09	-1.89212	-1.61455	6.05e-05	0.0018	8.26	4.03	5183	1446	3429	1688	3490	2453	12.8	4.03	8.26	4.29	10.43	6.46
ENSG00000146223.10	RPL7L1	protein_coding	4470	-0.65	6.56	15.95	-1.56917	-1.61324	6.49e-05	0.00189	24.86	13.14	21845	8905	19490	11462	18445	12800	28.58	13.14	24.86	15.41	29.18	17.85
ENSG00000256087.2	ZNF432	protein_coding	4508	-0.83	2.31	8.3	-1.77769	-1.61053	0.00397	0.0342	1.28	0.58	1301	495	1009	438	976	684	1.69	0.72	1.28	0.58	1.53	0.95
ENSG00000124507.6	PACSIN1	protein_coding	4261	-0.9	3.41	13.72	-1.86607	-1.60938	0.000212	0.00442	2.53	0.92	3506	1426	1888	654	1864	1315	4.81	2.21	2.53	0.92	3.09	1.92
ENSG00000250366.2	LINC00617	lincRNA	3195	-0.59	6.28	14.69	-1.50525	-1.6089	0.000127	0.00303	30.36	17.12	16588	8295	17762	9513	14220	10026	30.36	17.12	31.69	17.9	31.47	19.56
ENSG00000248131.1	CT49	lincRNA	1316	-0.8	3.82	13.54	-1.7411	-1.60663	0.000234	0.00478	11.49	5.06	3945	1654	2652	1108	2706	1910	17.53	8.29	11.49	5.06	14.54	9.05
ENSG00000140386.8	SCAPER	protein_coding	5411	-0.88	2.13	8.6	-1.84038	-1.60494	0.00336	0.0306	0.75	0.32	1192	434	712	289	993	701	1.29	0.53	0.75	0.32	1.3	0.81
ENSG00000121871.3	SLITRK3	protein_coding	4553	-1.14	1	10.56	-2.20381	-1.60465	0.00115	0.0149	0.52	0.14	522	171	414	107	447	316	0.67	0.25	0.52	0.14	0.69	0.43
ENSG00000155846.12	PPARGC1B	protein_coding	10556	-0.82	3.73	10.44	-1.76541	-1.60185	0.00123	0.0157	1.55	0.5	3182	1748	2869	872	2585	1825	1.76	1.09	1.55	0.5	1.73	1.08
ENSG00000136383.6	ALPK3	protein_coding	10903	-0.62	6.01	14.39	-1.53688	-1.60173	0.000148	0.00341	6.14	2.97	17316	9556	11745	5385	11407	8085	9.29	5.78	6.14	2.97	7.4	4.62
ENSG00000144711.9	IQSEC1	protein_coding	5265	-0.57	5.22	11.47	-1.48452	-1.6014	0.000708	0.0105	7.2	4.14	9847	5026	6650	3623	6819	4829	10.94	6.3	7.2	4.14	9.16	5.72
ENSG00000103404.10	USP31	protein_coding	10683	-0.62	4.06	9.2	-1.53688	-1.60135	0.00242	0.0246	1.52	0.89	4332	2397	2853	1579	3284	1937	2.37	1.48	1.52	0.89	2.17	1.13
ENSG00000160062.10	ZBTB8A	protein_coding	7070	-0.91	2.27	8.13	-1.87905	-1.6	0.00436	0.0363	0.56	0.35	1732	441	700	410	930	607	1.43	0.41	0.56	0.35	0.93	0.54
ENSG00000103222.14	ABCC1	protein_coding	6562	-0.61	6.87	14.79	-1.52626	-1.59709	0.00012	0.00292	18.81	10.01	28340	15736	21656	10933	22871	15038	25.25	15.81	18.81	10.01	24.65	14.28
ENSG00000061936.5	SFSWAP	protein_coding	5581	-0.78	4.85	15.67	-1.71713	-1.59637	7.54e-05	0.00211	4.6	2.57	9132	3143	4503	2384	5559	3951	9.57	3.71	4.6	2.57	7.04	4.41
ENSG00000161888.7	SPC24	protein_coding	2310	-0.61	3.78	8.17	-1.52626	-1.59579	0.00425	0.0357	4.73	2.73	4364	2059	1917	1051	2477	1762	11.05	5.88	4.73	2.73	7.58	4.75
ENSG00000254602.1	AP000662.4	sense_overlapping	2788	-1.09	0.64	9.38	-2.12874	-1.59524	0.0022	0.023	0.5	0.2	622	150	246	95	263	189	1.3	0.35	0.5	0.2	0.67	0.42
ENSG00000130477.10	UNC13A	protein_coding	10056	-0.64	5.33	13.88	-1.55833	-1.59416	0.000195	0.00417	3.91	2.34	9878	4169	6902	3913	8543	6086	5.74	2.73	3.91	2.34	6.01	3.77
ENSG00000150893.9	FREM2	protein_coding	14852	-0.64	6.31	15.41	-1.55833	-1.59375	8.64e-05	0.00231	4.58	2.15	20219	10947	11924	5319	17146	12202	7.96	4.86	4.58	2.15	8.16	5.12
ENSG00000157823.12	AP3S2	protein_coding	5885	-0.68	4.08	10.38	-1.60214	-1.59328	0.00127	0.0161	2.66	1.65	4499	1680	2743	1620	3552	2534	4.47	1.88	2.66	1.65	4.27	2.68
ENSG00000158636.12	C11orf30	protein_coding	6828	-0.55	4.48	9.18	-1.46409	-1.59302	0.00245	0.0248	3.45	2	5811	3050	4129	2269	3966	2827	4.98	2.95	3.45	2	4.11	2.58
ENSG00000103196.7	CRISPLD2	protein_coding	4569	-0.83	2.62	7.99	-1.77769	-1.59302	0.00471	0.0381	1.37	0.64	1533	444	1100	651	1394	927	1.96	0.64	1.37	0.86	2.16	1.26
ENSG00000166492.9	FAM86GP	pseudogene	963	-1.06	1.37	9.52	-2.08493	-1.59276	0.00204	0.022	1.92	0.52	990	378	324	83	480	341	6.01	2.59	1.92	0.52	3.52	2.21
ENSG00000068976.9	PYGM	protein_coding	3178	-0.82	2.35	7.51	-1.76541	-1.59016	0.00614	0.0457	0.97	0.61	1811	569	542	320	1128	719	3.33	1.18	0.97	0.61	2.51	1.41
ENSG00000261113.1	RP11-141O15.1	antisense	667	-1.17	-0.91	9.48	-2.25012	-1.58974	0.00207	0.0223	0.75	0.23	160	43	88	25	117	84	1.4	0.43	0.75	0.23	1.24	0.78
ENSG00000203909.3	DPPA5	protein_coding	676	-1.87	-0.55	15.73	-3.65533	-1.58947	7.31e-05	0.00206	1.02	0.14	262	34	121	16	144	103	2.27	0.33	1.02	0.14	1.51	0.95
ENSG00000090863.7	GLG1	protein_coding	4722	-0.53	7.51	11.31	-1.44393	-1.58847	0.000772	0.0113	39.43	24.23	40770	21146	32658	19036	37531	26804	50.49	29.53	39.43	24.23	56.2	35.38
ENSG00000105605.3	CACNG7	protein_coding	2682	-1.18	5.21	28.74	-2.26577	-1.58806	8.29e-08	9.7e-06	8.88	2.77	14722	3889	4177	1234	7865	5621	32.1	9.56	8.88	2.77	20.74	13.06
ENSG00000187720.10	THSD4	protein_coding	9182	-0.67	3.31	7.95	-1.59107	-1.58763	0.0048	0.0386	1.1	0.6	2426	1354	1767	924	2101	1152	1.54	0.97	1.1	0.6	1.62	0.78
ENSG00000142798.12	HSPG2	protein_coding	14230	-0.77	7.05	20.49	-1.70527	-1.58519	6e-06	0.000303	8.56	5.4	33147	14473	21361	12776	32043	16073	13.62	6.71	8.56	5.4	15.92	7.04
ENSG00000079691.15	LRRC16A	protein_coding	5394	-0.65	5.08	13.9	-1.56917	-1.58396	0.000193	0.00414	6.06	3.14	9233	4444	5736	2822	6474	4640	10.01	5.43	6.06	3.14	8.49	5.36
ENSG00000223547.5	ZNF844	protein_coding	6616	-0.79	2.46	7.48	-1.72907	-1.58333	0.00625	0.0463	0.76	0.48	1401	484	880	526	1305	797	1.24	0.48	0.76	0.48	1.39	0.75
ENSG00000111679.12	PTPN6	protein_coding	2397	-0.7	3.73	9.01	-1.6245	-1.58287	0.00268	0.0264	5.73	2.87	2973	1042	2411	1445	2973	2129	7.25	2.87	5.73	3.62	8.77	5.54
ENSG00000164151.7	KIAA0947	protein_coding	7908	-0.56	6.5	12.48	-1.47427	-1.58171	0.000411	0.00721	13.13	7.07	20818	11669	18214	9299	16815	11971	15.39	9.73	13.13	7.07	15.04	9.43
ENSG00000153922.6	CHD1	protein_coding	5883	-0.54	5.96	11.66	-1.45397	-1.5805	0.000639	0.00977	11.9	7	14437	7677	12281	6854	11598	8322	14.35	8.61	11.9	7	13.94	8.82
ENSG00000115504.10	EHBP1	protein_coding	5140	-0.66	5.24	14.73	-1.58008	-1.58027	0.000124	0.00299	8.06	3.98	10059	4928	7266	3403	6872	4933	11.44	6.32	8.06	3.98	9.45	5.98
ENSG00000130816.10	DNMT1	protein_coding	5368	-0.77	7.23	21.81	-1.70527	-1.5792	3.01e-06	0.000178	30.01	14.89	40218	15451	28262	13297	29974	21530	43.81	18.98	30.01	14.89	39.48	25
ENSG00000171105.9	INSR	protein_coding	8933	-0.69	5.55	15.52	-1.61328	-1.57732	8.16e-05	0.00224	5.8	3.2	11694	6565	9090	4753	9143	4800	7.65	4.85	5.8	3.2	7.24	3.35
ENSG00000198346.6	ZNF813	protein_coding	6147	-0.75	4.71	16.43	-1.68179	-1.57702	5.05e-05	0.00156	4.99	2.3	6343	2731	5384	2355	5254	3779	6.03	2.93	4.99	2.3	6.04	3.83
ENSG00000049618.17	ARID1B	protein_coding	9619	-0.66	5.87	16.33	-1.58008	-1.57531	5.32e-05	0.00163	6.54	3.64	16185	7057	11038	5823	10248	7373	9.84	4.84	6.54	3.64	7.53	4.78
ENSG00000086758.11	HUWE1	protein_coding	14713	-0.56	8.74	10.42	-1.47427	-1.57438	0.00125	0.0158	31.87	17.24	99866	56239	82253	42191	82686	57614	39.69	25.21	31.87	17.24	39.74	24.41
ENSG00000143614.7	GATAD2B	protein_coding	7467	-0.59	4.9	11.12	-1.50525	-1.57423	0.000856	0.0121	3.96	2.38	7598	3496	5189	2952	5939	4281	5.95	3.09	3.96	2.38	5.62	3.57
ENSG00000165055.11	METTL2B	protein_coding	5735	-0.63	4.11	9.67	-1.54756	-1.57377	0.00187	0.0209	2.88	1.83	4780	2101	2899	1748	3293	2188	4.87	2.42	2.88	1.83	4.06	2.38
ENSG00000124496.8	TRERF1	protein_coding	7628	-0.75	4.97	16.47	-1.68179	-1.57373	4.95e-05	0.00154	4.5	2.34	7955	3034	6028	2975	6328	4560	6.1	2.62	4.5	2.34	5.87	3.73
ENSG00000174197.12	MGA	protein_coding	12018	-0.69	5.76	17.23	-1.61328	-1.5733	3.31e-05	0.00116	5.51	2.68	12349	6970	11625	5351	10686	6327	6.01	3.82	5.51	2.68	6.29	3.28
ENSG00000130723.13	PRRC2B	protein_coding	11011	-0.57	7.52	12.45	-1.48452	-1.57218	0.000418	0.00733	17.97	11.43	44418	23532	34712	20933	35150	21906	23.59	14.09	17.97	11.43	22.57	12.4
ENSG00000196569.7	LAMA2	protein_coding	9575	-0.79	2.86	8.02	-1.72907	-1.57143	0.00462	0.0377	0.87	0.33	1433	818	2102	1077	1183	502	0.88	0.56	1.25	0.68	0.87	0.33
ENSG00000170581.9	STAT2	protein_coding	3267	-0.57	4.39	9.07	-1.48452	-1.57095	0.0026	0.0259	6.34	3.53	4954	2583	3633	1921	4298	3105	8.87	5.21	6.34	3.53	9.3	5.92
ENSG00000163629.8	PTPN13	protein_coding	8525	-0.68	6.76	17.2	-1.60214	-1.57069	3.36e-05	0.00117	15.05	7.24	26407	14906	22501	10263	20189	12464	18.11	11.53	15.05	7.24	16.75	9.11
ENSG00000126803.8	HSPA2	protein_coding	2766	-0.54	5.37	10.32	-1.45397	-1.57037	0.00132	0.0163	17.47	10.36	9399	4918	9259	5593	6832	4596	19.87	11.73	19.08	12.15	17.47	10.36
ENSG00000124406.12	ATP8A1	protein_coding	8233	-0.86	4.6	16.16	-1.81504	-1.56997	5.81e-05	0.00174	2.92	0.98	6154	2928	4218	1337	5355	3869	4.37	2.35	2.92	0.98	4.6	2.93
ENSG00000183049.8	CAMK1D	protein_coding	8143	-1.02	3	12.59	-2.02792	-1.56977	0.000387	0.0069	0.84	0.24	2738	1078	1195	323	1549	1130	1.97	0.87	0.84	0.24	1.35	0.86
ENSG00000077063.6	CTTNBP2	protein_coding	5947	-0.82	3.85	12.35	-1.76541	-1.56915	0.00044	0.00764	1.84	0.63	5061	2482	1922	628	2480	1794	4.98	2.75	1.84	0.63	2.95	1.88
ENSG00000127804.8	METTL16	protein_coding	5701	-0.5	6.06	10.2	-1.41421	-1.569	0.00141	0.0171	13.29	8.16	14533	7952	13294	7735	12646	9150	14.91	9.2	13.29	8.16	15.69	10
ENSG00000180385.4	AC034193.5	pseudogene	2880	-0.87	2.25	8.5	-1.82766	-1.5679	0.00355	0.0318	1.51	0.55	1329	559	764	265	1033	749	2.7	1.28	1.51	0.55	2.54	1.62
ENSG00000113645.9	WWC1	protein_coding	7107	-0.65	5.35	14.48	-1.56917	-1.56787	0.000141	0.00328	5.59	3.2	12554	5316	6966	3788	6961	5038	10.33	4.93	5.59	3.2	6.93	4.42
ENSG00000177225.12	PDDC1	protein_coding	4349	-0.75	3.7	9.87	-1.68179	-1.56618	0.00168	0.0195	2.46	1.49	4137	1352	1876	1079	2621	1895	5.56	2.05	2.46	1.49	4.26	2.72
ENSG00000174938.10	SEZ6L2	protein_coding	3784	-0.52	6.09	10.78	-1.43396	-1.56598	0.00103	0.0136	16.21	9.63	17332	9441	10757	6063	13402	9706	26.78	16.45	16.21	9.63	25.04	15.99
ENSG00000124222.17	STX16	protein_coding	4928	-0.51	5.44	9.67	-1.42405	-1.56533	0.00187	0.0209	8.19	5.14	10759	5568	7084	4212	8682	6293	12.77	7.45	8.19	5.14	12.46	7.96
ENSG00000162337.7	LRP5	protein_coding	5136	-0.59	5.54	12.56	-1.50525	-1.56528	0.000394	0.007	10.19	6.21	9735	4836	9179	5563	9903	6241	11.08	6.21	10.19	6.51	13.63	7.57
ENSG00000139613.7	SMARCC2	protein_coding	4241	-0.74	4.74	12.2	-1.67018	-1.56486	0.000479	0.00808	5.79	3.7	7735	2452	4308	2608	5429	3929	10.66	3.81	5.79	3.7	9.05	5.77
ENSG00000145362.12	ANK2	protein_coding	14150	-0.55	4.56	9.12	-1.46409	-1.56303	0.00252	0.0254	1.86	1.17	6261	3071	4609	2811	3844	2655	2.59	1.43	1.86	1.19	1.92	1.17
ENSG00000103994.12	ZNF106	protein_coding	10441	-0.56	6.68	13.33	-1.47427	-1.56301	0.000261	0.00517	10.26	5.85	24549	12653	18796	10165	19964	14489	13.75	7.99	10.26	5.85	13.52	8.65
ENSG00000130338.8	TULP4	protein_coding	11109	-0.68	4.08	11	-1.60214	-1.56209	0.00091	0.0126	1.57	0.82	4533	2582	3065	1517	3200	1780	2.39	1.53	1.57	0.82	2.04	1
ENSG00000129951.14	LPPR3	protein_coding	2350	-0.59	5.45	12.15	-1.50525	-1.56189	0.000491	0.00824	17.43	8.93	12835	6970	7185	3492	7465	5423	31.94	19.56	17.43	8.93	22.46	14.38
ENSG00000235750.5	KIAA0040	protein_coding	4560	-0.6	4.4	9.64	-1.51572	-1.55965	0.00191	0.0211	4.28	2.12	5606	3191	3424	1611	4090	2853	7.19	4.61	4.28	2.12	6.34	3.9
ENSG00000010292.8	NCAPD2	protein_coding	5516	-0.53	8	10.34	-1.44393	-1.55944	0.0013	0.0162	47.1	29.28	59086	29935	45572	26866	51882	37746	62.64	35.79	47.1	29.28	66.51	42.65
ENSG00000172915.14	NBEA	protein_coding	11061	-0.6	5.49	12.22	-1.51572	-1.55814	0.000474	0.00803	4.18	2	10134	5774	8109	3682	9567	6857	5.36	3.44	4.18	2	6.12	3.86
ENSG00000105613.5	MAST1	protein_coding	4807	-0.69	3.53	8.96	-1.61328	-1.55769	0.00277	0.0268	2.43	1.35	3197	1305	2052	1076	2204	1603	3.89	1.79	2.43	1.35	3.24	2.08
ENSG00000075275.12	CELSR1	protein_coding	11354	-0.76	4.48	15.04	-1.69349	-1.55752	0.000105	0.00265	1.76	1.13	6776	2758	3500	2144	4488	2395	3.49	1.6	1.76	1.13	2.8	1.31
ENSG00000182903.11	ZNF721	protein_coding	4490	-0.64	5.4	12.97	-1.55833	-1.55724	0.000317	0.00598	11.18	5.44	8582	4700	9372	4067	8461	6165	11.18	6.9	11.9	5.44	13.33	8.56
ENSG00000169992.5	NLGN2	protein_coding	4635	-0.63	6.12	14.87	-1.54756	-1.55688	0.000115	0.00283	14.37	9.23	20267	8892	11680	7118	12628	8307	25.57	12.65	14.37	9.23	19.27	11.17
ENSG00000204120.10	GIGYF2	protein_coding	7848	-0.56	5.89	12.42	-1.47427	-1.55628	0.000424	0.00741	8.31	4.84	14802	7475	11442	6318	10585	7721	11.03	6.28	8.31	4.84	9.54	6.13
ENSG00000134874.13	DZIP1	protein_coding	7047	-0.64	5.27	13.5	-1.55833	-1.55626	0.000238	0.00484	4.4	2.09	11683	6095	5443	2456	7302	5322	9.69	5.7	4.4	2.09	7.33	4.71
ENSG00000157927.12	RADIL	protein_coding	5654	-0.77	2.63	7.83	-1.70527	-1.55556	0.00515	0.0404	1.05	0.47	1924	818	1044	442	1116	817	1.99	0.95	1.05	0.47	1.4	0.9
ENSG00000231584.4	FAHD2CP	pseudogene	1290	-0.96	0.26	7.51	-1.94531	-1.55556	0.00614	0.0457	0.63	0.27	461	133	142	59	229	167	2.09	0.68	0.63	0.27	1.26	0.81
ENSG00000131242.11	RAB11FIP4	protein_coding	8614	-0.57	6.44	13	-1.48452	-1.55516	0.000312	0.00591	9.71	5.38	23554	12294	14666	7711	15797	11532	15.99	9.41	9.71	5.38	12.97	8.34
ENSG00000138834.8	MAPK8IP3	protein_coding	5629	-0.78	3.97	11.78	-1.71713	-1.55495	0.0006	0.00936	2.83	1.64	4284	1398	2793	1708	3239	2090	4.45	1.64	2.83	1.82	4.07	2.31
ENSG00000080345.13	RIF1	protein_coding	14968	-0.6	7.1	14.05	-1.51572	-1.55407	0.000178	0.00388	11.26	6.01	29793	17011	29573	14974	26042	16972	11.64	7.49	11.26	6.01	12.3	7.07
ENSG00000162419.8	GMEB1	protein_coding	6400	-0.63	4.41	11.03	-1.54756	-1.55282	0.000898	0.0125	3.55	1.95	5491	2535	3981	2075	3995	2919	5.02	2.61	3.55	1.95	4.41	2.84
ENSG00000096433.6	ITPR3	protein_coding	9811	-0.62	5.93	13.01	-1.53688	-1.55213	0.00031	0.00588	6.55	3.17	10990	6277	11827	5178	14529	10493	6.55	4.22	6.87	3.17	10.47	6.67
ENSG00000142235.4	LMTK3	protein_coding	5098	-0.76	3.08	8.17	-1.69349	-1.55208	0.00425	0.0357	1.49	0.96	2744	916	1331	810	1586	1038	3.15	1.18	1.49	0.96	2.2	1.27
ENSG00000167615.12	LENG8	protein_coding	5776	-0.89	4.81	16.88	-1.85318	-1.55172	3.98e-05	0.00132	4.05	2.61	9386	2694	4104	2504	5826	3397	9.5	3.08	4.05	2.61	7.13	3.67
ENSG00000187391.13	MAGI2	protein_coding	6839	-1.17	3.67	15.19	-2.25012	-1.55155	9.73e-05	0.0025	1.92	0.38	3445	1370	2301	437	2915	2134	2.95	1.32	1.92	0.38	3.01	1.94
ENSG00000011028.9	MRC2	protein_coding	5958	-0.59	5.01	10.83	-1.50525	-1.55142	0.001	0.0134	6.32	3.66	7330	3305	7410	4533	5322	3689	7.19	3.66	7.09	4.57	6.32	3.86
ENSG00000066468.16	FGFR2	protein_coding	4237	-0.55	6.1	11.93	-1.46409	-1.5511	0.000551	0.00888	15.69	8.88	17929	10250	11659	6261	12771	8686	24.74	15.95	15.69	8.88	21.31	12.78
ENSG00000066933.11	MYO9A	protein_coding	12367	-0.66	4.1	10.19	-1.58008	-1.55056	0.00141	0.0172	1.38	0.89	4623	2267	2999	1841	3341	1838	2.19	1.21	1.38	0.89	1.91	0.93
ENSG00000197283.8	SYNGAP1	protein_coding	5897	-0.76	4.83	13.24	-1.69349	-1.54907	0.000274	0.00538	4.45	2.7	8737	2749	4602	2646	5533	4048	8.66	3.07	4.45	2.7	6.63	4.28
ENSG00000167994.7	RAB3IL1	protein_coding	2274	-0.82	2.54	8.6	-1.76541	-1.54825	0.00337	0.0306	2.21	0.93	1853	742	880	350	1134	833	4.76	2.15	2.21	0.93	3.53	2.28
ENSG00000165300.6	SLITRK5	protein_coding	4445	-0.91	2.53	9.78	-1.87905	-1.54819	0.00177	0.0202	1.09	0.49	1261	385	847	366	1613	1184	1.66	0.57	1.09	0.49	2.57	1.66
ENSG00000075292.14	ZNF638	protein_coding	6793	-0.7	6.29	18.96	-1.6245	-1.5479	1.33e-05	0.000573	12.14	6.22	21270	9004	14469	7029	14902	10917	18.31	8.74	12.14	6.22	15.51	10.02
ENSG00000182957.11	SPATA13	protein_coding	8588	-0.59	4.91	10.73	-1.50525	-1.5477	0.00105	0.0139	4.38	2.48	6561	3236	6597	4045	5554	3519	4.47	2.48	4.38	2.83	4.57	2.55
ENSG00000167264.13	DUS2	protein_coding	2293	-0.55	4.09	7.68	-1.46409	-1.54722	0.00559	0.0428	7.59	4.35	4367	2505	3052	1661	3098	2040	11.14	7.2	7.59	4.35	9.55	5.54
ENSG00000252419.1	RMRPP2	misc_RNA	517	-1.14	-1.85	7.82	-2.20381	-1.54717	0.00518	0.0406	0.64	0.2	57	17	66	17	60	44	0.64	0.22	0.73	0.2	0.82	0.53
ENSG00000114796.11	KLHL24	protein_coding	7371	-0.51	4.84	8.18	-1.42405	-1.54657	0.00423	0.0356	3.36	1.89	6321	3602	4339	2322	6581	4821	5.01	3.22	3.36	1.89	6.31	4.08
ENSG00000067900.6	ROCK1	protein_coding	9451	-0.5	5.81	10.08	-1.41421	-1.54593	0.00149	0.018	5.89	3.81	14262	7537	9764	5987	10264	7204	8.82	5.26	5.89	3.81	7.68	4.75
ENSG00000078549.10	ADCYAP1R1	protein_coding	6471	-0.65	4.15	10.69	-1.56917	-1.54545	0.00108	0.0142	2.38	1.18	5750	2786	2701	1275	2955	2171	5.2	2.84	2.38	1.18	3.23	2.09
ENSG00000089048.10	ESF1	protein_coding	3202	-0.71	4.76	13.62	-1.6358	-1.54533	0.000224	0.00464	9.72	5.26	6890	2553	5461	2980	5093	3738	12.58	5.26	9.72	5.59	11.25	7.28
ENSG00000177200.11	CHD9	protein_coding	13071	-0.63	4.51	11.22	-1.54756	-1.54444	0.000808	0.0116	1.48	0.87	5705	2449	3385	1897	5134	3770	2.55	1.24	1.48	0.87	2.78	1.8
ENSG00000141252.15	VPS53	protein_coding	13084	-0.53	5.13	9.52	-1.44393	-1.54425	0.00203	0.0219	3.12	1.76	7787	4308	7151	3826	6458	4741	3.48	2.17	3.12	1.76	3.49	2.26
ENSG00000171603.12	CLSTN1	protein_coding	5202	-0.54	6.93	11.93	-1.45397	-1.54376	0.000554	0.00891	22.4	14.51	31235	16343	20438	12555	23792	15517	35.11	20.72	22.4	14.51	32.34	18.59
ENSG00000171777.11	RASGRP4	protein_coding	3297	-1.17	1.61	10.52	-2.25012	-1.54348	0.00118	0.0152	1.08	0.35	847	174	622	234	661	486	1.5	0.35	1.08	0.43	1.42	0.92
ENSG00000127152.13	BCL11B	protein_coding	7600	-0.98	1.84	8.82	-1.97247	-1.54348	0.00298	0.0283	0.55	0.16	888	362	739	208	767	560	0.68	0.31	0.55	0.16	0.71	0.46
ENSG00000005007.8	UPF1	protein_coding	5324	-0.57	6.92	12.68	-1.48452	-1.54322	0.00037	0.00669	24.08	15.32	31268	13876	22491	13572	22182	16306	34.34	17.19	24.08	15.32	29.46	19.09
ENSG00000134569.5	LRP4	protein_coding	8038	-0.74	4.7	14.08	-1.67018	-1.54237	0.000175	0.00382	3.64	1.53	5001	2875	5276	2040	6305	3955	3.64	2.36	3.74	1.53	5.55	3.07
ENSG00000151388.6	ADAMTS12	protein_coding	8750	-0.57	4.83	9.67	-1.48452	-1.54167	0.00187	0.0209	4.07	2.21	6095	3505	6280	3611	5196	3099	4.07	2.64	4.09	2.48	4.2	2.21
ENSG00000138688.11	KIAA1109	protein_coding	15810	-0.75	4.9	15.59	-1.68179	-1.54023	7.86e-05	0.00217	2.03	0.96	7244	4166	5637	2526	6442	3409	2.68	1.74	2.03	0.96	2.88	1.34
ENSG00000005810.13	MYCBP2	protein_coding	14942	-0.64	5.01	12.35	-1.55833	-1.53991	0.000441	0.00765	2.33	1.26	8371	4821	6116	3128	5892	3464	3.28	2.13	2.33	1.26	2.79	1.44
ENSG00000139218.13	SCAF11	protein_coding	5291	-0.62	5.78	14.93	-1.53688	-1.53787	0.000112	0.00276	11.36	5.98	13661	6610	10542	5264	10483	7736	15.1	8.24	11.36	5.98	14.01	9.11
ENSG00000058673.11	ZC3H11A	protein_coding	8387	-0.51	5.26	9.06	-1.42405	-1.53746	0.00261	0.0259	4.72	3.07	8969	4606	6938	4280	7435	5290	6.25	3.62	4.72	3.07	6.27	3.93
ENSG00000186716.15	BCR	protein_coding	7059	-0.53	7.34	11.52	-1.44393	-1.53535	0.000688	0.0104	26.02	14.56	39528	21530	32216	17097	28396	20983	32.74	20.11	26.02	14.56	28.45	18.53
ENSG00000186439.8	TRDN	protein_coding	4706	-0.99	3.4	9.27	-1.98618	-1.53521	0.00233	0.024	1.09	0.68	880	505	2727	532	3209	2315	1.09	0.71	3.3	0.68	4.82	3.07
ENSG00000107863.12	ARHGAP21	protein_coding	7141	-0.64	5.15	12.44	-1.55833	-1.53453	0.00042	0.00735	6	3.39	7322	4236	8111	4330	6952	3886	6	3.91	6.47	3.64	6.88	3.39
ENSG00000154118.8	JPH3	protein_coding	4019	-0.82	4.73	17.38	-1.76541	-1.53445	3.06e-05	0.0011	5.7	2.74	8631	3011	4020	1832	5187	3834	12.56	4.94	5.7	2.74	9.13	5.95
ENSG00000134909.14	ARHGAP32	protein_coding	10089	-0.65	4.91	11.83	-1.56917	-1.53333	0.000584	0.00921	3.05	1.35	7931	4585	5392	2273	5616	3868	4.6	3	3.05	1.35	3.94	2.39
ENSG00000144724.14	PTPRG	protein_coding	8991	-0.63	7.31	14.29	-1.54756	-1.53177	0.000157	0.00355	17.6	11.49	41887	21328	27753	17180	30494	17081	27.24	15.64	17.6	11.49	23.98	11.84
ENSG00000143674.6	MLK4	protein_coding	5799	-0.48	5.43	8.5	-1.39474	-1.53081	0.00356	0.0318	7.55	4.5	10425	5920	7676	4346	7946	5888	10.51	6.73	7.55	4.5	9.69	6.33
ENSG00000128567.12	PODXL	protein_coding	6163	-0.68	10.05	10.95	-1.60214	-1.53049	0.000935	0.0128	165.66	97.38	316903	156652	179094	110982	187131	96297	300.68	167.62	165.66	108.24	214.71	97.38
ENSG00000157741.10	UBN2	protein_coding	14426	-0.52	4.74	8.31	-1.43396	-1.53049	0.00395	0.0341	2.06	1.19	6193	3590	5210	2868	4929	3398	2.51	1.64	2.06	1.19	2.42	1.47
ENSG00000154864.7	PIEZO2	protein_coding	9305	-0.74	3.58	9.4	-1.67018	-1.53012	0.00217	0.0228	0.75	0.29	4038	2342	1227	452	2317	1504	2.54	1.66	0.75	0.29	1.76	1.01
ENSG00000117280.8	RAB7L1	protein_coding	3266	-0.75	3.76	11.52	-1.68179	-1.52973	0.000689	0.0104	4.44	1.94	3678	1620	2545	1056	2612	1938	6.59	3.27	4.44	1.94	5.66	3.7
ENSG00000236901.3	MIR600HG	sense_intronic	5983	-0.67	4.45	10.23	-1.59107	-1.5287	0.00138	0.0169	3.68	1.46	5181	3006	3864	1458	4559	3370	5.06	3.31	3.68	1.46	5.39	3.51
ENSG00000256546.1	AC156455.1	processed_transcript	891	-0.99	1.17	7.85	-1.98618	-1.52795	0.00508	0.0401	1.23	0.34	1054	435	192	50	310	230	6.92	3.22	1.23	0.34	2.46	1.61
ENSG00000163590.9	PPM1L	protein_coding	10930	-0.6	4.73	10.39	-1.51572	-1.52764	0.00127	0.016	2.61	1.49	5676	3305	5004	2713	5825	3445	3.04	1.99	2.61	1.49	3.77	1.96
ENSG00000116731.18	PRDM2	protein_coding	7947	-0.58	4.52	9.7	-1.49485	-1.52764	0.00185	0.0207	3.04	1.99	5557	2616	4232	2631	4485	3011	4.09	2.17	3.04	1.99	3.99	2.36
ENSG00000133216.12	EPHB2	protein_coding	4624	-0.61	4.32	10.14	-1.52626	-1.52632	0.00145	0.0176	3.94	2.07	6827	3335	3192	1593	2845	2117	8.63	4.76	3.94	2.07	4.35	2.85
ENSG00000156299.8	TIAM1	protein_coding	7171	-0.54	4.85	8.81	-1.45397	-1.52614	0.00299	0.0283	4.67	2.98	5728	3328	6263	3697	5617	3432	4.67	3.06	4.98	3.1	5.54	2.98
ENSG00000185274.7	WBSCR17	protein_coding	3873	-0.67	6.26	17.25	-1.59107	-1.5259	3.28e-05	0.00116	22.88	12.02	21229	9297	15545	7744	12743	9479	32.05	15.83	22.88	12.02	23.27	15.25
ENSG00000088882.7	CPXM1	protein_coding	2377	-0.78	5.4	18.59	-1.71713	-1.52572	1.62e-05	0.00067	16.9	8.35	11944	4376	7048	3304	8674	6448	29.38	12.14	16.9	8.35	25.8	16.91
ENSG00000169925.12	BRD3	protein_coding	5640	-0.76	6.32	18.57	-1.69349	-1.52537	1.64e-05	0.000675	15.52	6.02	20680	10012	15351	5645	15586	11590	21.44	11.71	15.52	6.02	19.54	12.81
ENSG00000254946.1	RP11-531H8.1	lincRNA	566	-1.72	0.29	11.12	-3.29436	-1.52536	0.000855	0.0121	1.85	0.13	321	91	184	12	337	251	3.32	1.06	1.85	0.13	4.21	2.76
ENSG00000269343.2	ZNF587B	protein_coding	3335	-0.61	4.05	9.24	-1.52626	-1.52336	0.00237	0.0242	5.3	2.89	3209	1460	3098	1663	3845	2865	5.63	2.89	5.3	3	8.15	5.35
ENSG00000204842.10	ATXN2	protein_coding	4677	-0.54	5.07	9.99	-1.45397	-1.52326	0.00157	0.0186	7.86	4.83	9198	4528	6591	3760	5196	3874	11.5	6.38	8.03	4.83	7.86	5.16
ENSG00000099991.12	CABIN1	protein_coding	7443	-0.55	6.41	11.81	-1.46409	-1.52243	0.00059	0.00925	10.52	6.91	23888	11092	13739	8551	15517	11084	18.77	9.83	10.52	6.91	14.74	9.28
ENSG00000163377.10	FAM19A4	protein_coding	2286	-0.79	2.97	9.1	-1.72907	-1.52222	0.00255	0.0256	3.57	1.62	2465	970	1431	617	1329	992	6.31	2.8	3.57	1.62	4.11	2.7
ENSG00000176542.5	KIAA2018	protein_coding	13701	-0.6	4.51	9.74	-1.51572	-1.52113	0.0018	0.0205	1.79	0.84	5060	2950	4300	1917	4705	3392	2.16	1.42	1.79	0.84	2.43	1.54
ENSG00000136378.10	ADAMTS7	protein_coding	5466	-0.49	4.84	7.53	-1.40444	-1.52098	0.00607	0.0454	4.35	2.86	7405	3722	4173	2602	5807	4317	7.92	4.49	4.35	2.86	7.51	4.92
ENSG00000099365.5	STX1B	protein_coding	4654	-0.77	2.83	8.12	-1.70527	-1.52066	0.00438	0.0364	1.08	0.52	2686	1033	879	405	1214	905	3.37	1.46	1.08	0.52	1.84	1.21
ENSG00000151693.5	ASAP2	protein_coding	5684	-0.61	3.79	8.11	-1.52626	-1.52049	0.00441	0.0366	2.05	1.18	3587	1611	2049	1120	2985	2222	3.69	1.87	2.05	1.18	3.71	2.44
ENSG00000169744.8	LDB2	protein_coding	2716	-1.2	5.03	25.15	-2.2974	-1.51809	5.32e-07	4.35e-05	15.08	3.94	7105	1624	7184	2271	8058	6021	15.3	3.94	15.08	5.03	20.98	13.82
ENSG00000140521.7	POLG	protein_coding	4479	-0.54	5.56	10.35	-1.45397	-1.51784	0.0013	0.0162	11.45	7.4	11213	5166	9000	5518	8895	6651	14.64	7.61	11.45	7.4	14.04	9.25
ENSG00000158615.8	PPP1R15B	protein_coding	5225	-0.55	6.29	11.71	-1.46409	-1.51661	0.000622	0.00961	16.99	10.44	17133	10015	15574	9073	15468	9323	19.17	12.64	16.99	10.44	20.93	11.12
ENSG00000163909.6	HEYL	protein_coding	3656	-1.13	2.88	10.97	-2.18859	-1.51515	0.000926	0.0127	2.47	0.48	1902	830	1587	291	1550	1161	3.04	1.5	2.47	0.48	3	1.98
ENSG00000112320.7	SOBP	protein_coding	5224	-0.93	2.11	9.01	-1.90528	-1.51515	0.00268	0.0264	0.91	0.35	1397	487	834	301	737	553	1.56	0.61	0.91	0.35	1	0.66
ENSG00000163492.9	CCDC141	protein_coding	9103	-0.92	3.88	15.86	-1.89212	-1.51429	6.82e-05	0.00196	1.4	0.54	2176	747	3087	1153	4093	3074	1.4	0.54	1.93	0.76	3.18	2.1
ENSG00000144749.9	LRIG1	protein_coding	5263	-0.84	6.66	21.82	-1.79005	-1.51369	2.99e-06	0.000177	17.88	8.57	29789	9848	16511	7501	20992	15733	33.1	12.34	17.88	8.57	28.2	18.63
ENSG00000109756.4	RAPGEF2	protein_coding	6925	-0.46	5.87	8.1	-1.37554	-1.51275	0.00444	0.0367	9.37	6.12	13342	7828	11386	7047	10352	7175	11.27	7.45	9.37	6.12	10.57	6.46
ENSG00000103550.9	KNOP1	protein_coding	4781	-0.69	4.84	12.38	-1.61328	-1.51201	0.000434	0.00755	5.7	3.41	8208	2952	4784	2714	5528	4153	10.04	4.07	5.7	3.41	8.18	5.41
ENSG00000131409.8	LRRC4B	protein_coding	3016	-0.97	3.04	9.24	-1.95884	-1.512	0.00237	0.0242	1.89	1.25	4137	858	1002	629	1110	728	8.02	1.88	1.89	1.25	2.6	1.5
ENSG00000153832.7	FBXO36	protein_coding	3115	-0.84	2.19	7.77	-1.79005	-1.51163	0.00532	0.0414	1.45	0.69	1415	466	791	360	859	646	2.66	0.99	1.45	0.69	1.95	1.29
ENSG00000146247.13	PHIP	protein_coding	10420	-0.46	6.67	8.91	-1.37554	-1.5102	0.00284	0.0273	11.77	7.39	21102	12384	21515	12817	18596	13223	11.84	7.84	11.77	7.39	12.62	7.91
ENSG00000079313.7	REXO1	protein_coding	4562	-0.6	5.13	11.65	-1.51572	-1.51016	0.000643	0.00984	7.43	4.92	9304	4267	5949	3733	6849	4409	11.93	6.17	7.43	4.92	10.62	6.02
ENSG00000181192.7	DHTKD1	protein_coding	5142	-0.77	6	19.42	-1.70527	-1.51012	1.05e-05	0.000474	10.48	5.4	19015	6718	9455	4616	13563	10191	21.62	8.62	10.48	5.4	18.65	12.35
ENSG00000126259.15	KIRREL2	protein_coding	2927	-0.9	2.18	8.26	-1.86607	-1.51007	0.00405	0.0347	1.21	0.59	1542	446	622	288	931	699	3.08	1	1.21	0.59	2.25	1.49
ENSG00000186185.9	KIF18B	protein_coding	4202	-0.55	5.03	9.56	-1.46409	-1.50893	0.00199	0.0217	6.76	4.48	9026	4216	4986	3129	6311	4465	12.56	6.62	6.76	4.48	10.62	6.62
ENSG00000123384.9	LRP1	protein_coding	14808	-0.56	7.88	11.15	-1.47427	-1.50801	0.000841	0.0119	16	10.61	53452	28225	41561	26147	49962	30643	21.11	12.57	16	10.61	23.86	12.9
ENSG00000183715.9	OPCML	protein_coding	6826	-1.48	2.01	14.92	-2.78949	-1.50667	0.000112	0.00277	0.6	0.1	698	108	991	250	1090	818	0.6	0	0.83	0.22	1.13	0.75
ENSG00000007314.7	SCN4A	protein_coding	7781	-0.7	3.94	9.55	-1.6245	-1.50628	0.002	0.0217	1.88	0.73	4794	2824	2566	945	2434	1686	3.6	2.39	1.88	0.73	2.21	1.35
ENSG00000072501.13	SMC1A	protein_coding	9759	-0.47	7.25	9.05	-1.38511	-1.50556	0.00263	0.0261	15.75	10.15	34985	18599	26957	16482	29877	22511	20.96	12.57	15.75	10.15	21.65	14.38
ENSG00000082805.15	ERC1	protein_coding	9432	-0.46	5.72	8.01	-1.37554	-1.50549	0.00465	0.0378	5.93	3.92	13251	7809	9807	6151	8835	5952	8.22	5.46	5.93	3.92	6.62	3.93
ENSG00000074964.12	ARHGEF10L	protein_coding	4565	-0.61	4.77	11.34	-1.52626	-1.50356	0.00076	0.0111	4.67	2.54	7959	3718	3737	1931	5456	4116	10.19	5.37	4.67	2.54	8.45	5.62
ENSG00000159842.10	ABR	protein_coding	5572	-0.59	5.79	13.59	-1.50525	-1.50297	0.000227	0.00468	8.51	4.58	16654	8159	8315	4242	9961	7515	17.48	9.66	8.51	4.58	12.64	8.41
ENSG00000157827.15	FMNL2	protein_coding	5549	-0.47	5.65	8.63	-1.38511	-1.5006	0.0033	0.0303	9.67	5.95	10957	6043	9412	5492	9813	7420	11.55	7.18	9.67	5.95	12.5	8.33
ENSG00000149256.10	TENM4	protein_coding	13966	-0.74	2.89	7.71	-1.67018	-1.5	0.0055	0.0424	0.54	0.36	2160	806	1711	856	1068	796	0.9	0.38	0.7	0.37	0.54	0.36
ENSG00000198089.10	SFI1	protein_coding	5219	-0.83	2.98	9.93	-1.77769	-1.5	0.00163	0.019	1.39	0.6	1915	701	1268	525	1907	1439	2.15	0.89	1.39	0.6	2.58	1.72
ENSG00000135365.11	PHF21A	protein_coding	8944	-0.52	4.43	7.6	-1.43396	-1.5	0.00585	0.0442	2.3	1.37	5326	3150	3609	2040	4237	2793	3.48	2.32	2.3	1.37	3.35	1.95
ENSG00000165757.8	KIAA1462	protein_coding	9261	-0.88	2.79	9.25	-1.84038	-1.5	0.00236	0.0241	0.69	0.46	2316	687	1114	713	1335	730	1.46	0.49	0.69	0.46	1.02	0.49
ENSG00000159921.10	GNE	protein_coding	5286	-0.55	4.55	8.36	-1.46409	-1.49687	0.00384	0.0335	4.79	3.2	6126	2651	4442	2818	4028	3043	6.78	3.31	4.79	3.2	5.39	3.59
ENSG00000143590.9	EFNA3	protein_coding	1777	-1.04	1.45	9.44	-2.05623	-1.49635	0.00213	0.0226	1.49	0.56	930	257	465	165	515	392	3.06	0.95	1.49	0.56	2.05	1.37
ENSG00000186635.10	ARAP1	protein_coding	5733	-0.48	6.4	9.42	-1.39474	-1.49508	0.00215	0.0227	15.35	8.92	19329	11029	15440	8507	16016	12153	19.71	12.69	15.35	8.92	19.75	13.21
ENSG00000211766.1	TRBJ2-2P	TR_J_gene	45	1.31	-2.8	7.77	2.47942	1.5	0.00532	0.0414	1.56	2.34	12	16	15	51	10	20	1.56	2.34	1.9	6.81	1.57	2.77
ENSG00000163017.9	ACTG2	protein_coding	2054	2.45	5.68	30.67	5.46416	1.51613	3.05e-08	4.15e-06	3.72	5.64	1444	16748	4098	20900	1080	1859	4.11	53.77	11.37	61.16	3.72	5.64
ENSG00000120860.6	CCDC53	protein_coding	937	1.04	2.41	13.03	2.05623	1.52665	0.000307	0.00585	2.77	6.07	444	862	728	1228	622	1076	2.77	6.07	4.43	7.88	4.69	7.16
ENSG00000204711.4	C9orf135	protein_coding	867	1.18	3.96	24.06	2.26577	1.52671	9.36e-07	6.76e-05	9.08	14.29	1347	3442	2424	4153	1148	1988	9.08	26.18	15.94	28.79	9.36	14.29
ENSG00000184669.6	OR7E14P	pseudogene	1011	0.98	0.44	8.48	1.97247	1.5303	0.0036	0.032	0.47	0.81	293	513	84	137	95	164	1.69	3.35	0.47	0.81	0.66	1.01
ENSG00000183444.10	OR7E38P	pseudogene	984	0.93	0.75	8.26	1.90528	1.53846	0.00406	0.0347	0.91	1.4	166	270	305	484	126	221	0.99	1.81	1.77	2.96	0.91	1.4
ENSG00000198938.2	MT-CO3	protein_coding	783	1.11	12.97	20.36	2.15846	1.54595	6.42e-06	0.000319	5190.13	9830.96	694985	1167267	1162697	1704752	773703	2054941	5190.13	9830.96	8464.92	13086.3	6987.25	16356.9
ENSG00000127831.6	VIL1	protein_coding	6511	1.05	5.21	34	2.07053	1.5516	5.51e-09	9.82e-07	2.81	4.36	3481	6057	6196	11708	2583	4557	3.13	6.13	5.42	10.81	2.81	4.36
ENSG00000174775.12	HRAS	protein_coding	1227	1.17	5.35	38.04	2.25012	1.55299	6.92e-10	1.67e-07	18.21	28.28	3822	8131	5907	11579	3160	5567	18.21	43.7	27.44	56.72	18.21	28.28
ENSG00000095596.7	CYP26A1	protein_coding	2238	1.35	3.67	28.56	2.54912	1.55556	9.1e-08	1.04e-05	0.36	0.56	1740	4089	1645	4047	114	200	4.55	12.05	4.19	10.87	0.36	0.56
ENSG00000145022.4	TCTA	protein_coding	2143	0.88	3.46	14.84	1.84038	1.55806	0.000117	0.00285	3.1	4.83	1332	2007	1788	2691	940	1662	3.63	6.18	4.76	7.55	3.1	4.83
ENSG00000111348.4	ARHGDIB	protein_coding	1250	1.43	0.88	16.22	2.69447	1.56364	5.64e-05	0.0017	0.44	0.86	93	245	296	786	97	173	0.44	1.29	1.35	3.78	0.55	0.86
ENSG00000230337.1	RP4-635E18.6	antisense	485	1.02	-1.2	8.18	2.02792	1.56863	0.00423	0.0356	0.51	0.8	49	92	62	100	35	62	0.59	1.25	0.73	1.24	0.51	0.8
ENSG00000158234.8	FAIM	protein_coding	3156	0.91	3.47	15.63	1.87905	1.5791	7.71e-05	0.00214	2.08	3.69	1122	1767	1852	2779	1035	1881	2.08	3.69	3.35	5.29	2.32	3.71
ENSG00000081051.3	AFP	protein_coding	2469	2.3	4.12	28.05	4.92458	1.57937	1.18e-07	1.31e-05	0.81	1.99	340	3636	2089	8384	439	788	0.81	9.71	4.82	20.41	1.26	1.99
ENSG00000198744.5	RP5-857K21.11	pseudogene	546	1.04	9.37	28.34	2.05623	1.58451	1.02e-07	1.15e-05	711.75	1132.03	66459	93727	92730	139353	63402	168400	711.75	1132.03	968.16	1534.06	821.12	1922.27
ENSG00000133816.9	MICAL2	protein_coding	6291	1.9	3.77	31.65	3.73213	1.63043	1.84e-08	2.69e-06	0.46	0.75	1051	3115	1003	6081	413	755	0.98	3.27	0.91	5.81	0.46	0.75
ENSG00000198763.3	MT-ND2	protein_coding	1041	1.31	10.82	34.52	2.47942	1.63655	4.21e-09	7.79e-07	869.62	1486.66	161721	234679	232247	568234	128022	358199	908.41	1486.66	1271.8	3280.91	869.62	2144.56
ENSG00000115129.9	TP53I3	protein_coding	1993	1.31	4.77	35.04	2.47942	1.63823	3.24e-09	6.34e-07	6.33	10.37	2796	4964	3094	9351	1784	3316	8.2	16.43	8.85	28.2	6.33	10.37
ENSG00000161677.7	JOSD2	protein_coding	991	1.04	1.57	10.97	2.05623	1.64314	0.000927	0.0127	1.71	3.19	334	571	444	691	240	508	1.97	3.8	2.55	4.19	1.71	3.19
ENSG00000176890.11	TYMS	protein_coding	1655	1.25	5.33	33.16	2.37841	1.65966	8.47e-09	1.39e-06	12.37	20.53	3501	5152	4446	13505	3680	7161	12.37	20.53	15.31	49.05	15.72	26.97
ENSG00000198899.2	MT-ATP6	protein_coding	680	1.43	10.99	36.85	2.69447	1.66529	1.27e-09	2.83e-07	1391.46	2317.18	161814	238936	235955	666876	144812	439389	1391.46	2317.18	1978.06	5894.6	1505.88	4027.21
ENSG00000212907.2	MT-ND4L	protein_coding	296	1.41	9.17	45.97	2.65737	1.66593	1.2e-11	5.44e-09	706.47	1176.93	35762	52827	71458	193837	44612	134326	706.47	1176.93	1376.19	3936.07	1065.75	2828.35
ENSG00000211772.4	TRBC2	TR_C_gene	754	1.92	5.49	45.81	3.78423	1.66667	1.3e-11	5.78e-09	19.77	32.95	2888	10361	3557	18004	2108	3986	22.4	90.62	26.89	143.52	19.77	32.95
ENSG00000171130.13	ATP6V0E2	protein_coding	2718	1.06	4.73	32.83	2.08493	1.67103	1e-08	1.61e-06	5.35	8.94	4021	6742	2889	5364	2058	3897	8.65	16.36	6.06	11.86	5.35	8.94
ENSG00000235884.2	LINC00941	lincRNA	1640	1.46	2.73	18.59	2.75108	1.69849	1.62e-05	0.00067	1.06	3.38	297	1214	1202	2097	461	890	1.06	4.88	4.18	7.69	1.99	3.38
ENSG00000237973.1	hsa-mir-6723	pseudogene	1542	1.04	9.17	33.29	2.05623	1.71269	7.92e-09	1.36e-06	42.01	71.95	11079	16825	101544	170944	73768	163630	42.01	71.95	375.39	666.33	338.28	661.37
ENSG00000223551.1	TMSB4XP4	pseudogene	617	1.01	-1.29	8.07	2.01391	1.71429	0.0045	0.037	0.31	0.56	44	67	67	115	27	55	0.42	0.72	0.62	1.12	0.31	0.56
ENSG00000122254.6	HS3ST2	protein_coding	2312	1.66	2.27	24.31	3.16017	1.73469	8.18e-07	6.15e-05	0.49	0.85	338	1270	627	1709	160	314	0.85	3.62	1.55	4.44	0.49	0.85
ENSG00000198804.2	MT-CO1	protein_coding	1541	1.08	13.4	19.37	2.11404	1.73931	1.08e-05	0.000483	3799.37	6660.72	1001267	1556453	1455515	2401008	1108825	2640959	3799.37	6660.72	5384.34	9365.03	5088.08	10681.3
ENSG00000198886.2	MT-ND4	protein_coding	1377	1.37	12.48	31.74	2.58471	1.75658	1.77e-08	2.59e-06	1331.12	2338.22	313464	488238	741878	1837303	493367	1437184	1331.12	2338.22	3071.26	8019.83	2533.55	6504.93
ENSG00000254132.1	MTND6P3	pseudogene	541	1.54	-1.04	16.34	2.90795	1.78947	5.29e-05	0.00162	0.41	0.99	53	84	41	150	31	86	0.57	1.02	0.43	1.67	0.41	0.99
ENSG00000225972.1	MTND1P23	pseudogene	371	1.57	2.05	23.84	2.96905	1.80045	1.05e-06	7.27e-05	4.21	8.03	283	452	500	1659	221	706	4.46	8.03	7.68	26.88	4.21	11.86
ENSG00000198888.2	MT-ND1	protein_coding	955	1.57	10.76	45.11	2.96905	1.8392	1.86e-11	7.6e-09	687.15	1540.24	136772	223051	203916	638480	92803	305446	837.45	1540.24	1217.21	4018.48	687.15	1993.4
ENSG00000269946.1	RP11-2B6.3	lincRNA	233	1.7	-2.14	12.5	3.24901	1.84615	0.000407	0.00718	0.34	0.72	22	37	14	88	13	27	0.55	1.05	0.34	2.27	0.39	0.72
ENSG00000198727.2	MT-CYB	protein_coding	1140	1.14	12.12	25.64	2.20381	1.86793	4.11e-07	3.54e-05	1712.31	3198.47	333828	552916	572821	1120419	498550	1079176	1712.31	3198.47	2864.39	5907.37	3092.41	5899.99
ENSG00000164743.4	C8orf48	protein_coding	1444	1.4	-0.37	14.66	2.63902	1.89655	0.000129	0.00307	0.17	0.55	43	131	122	229	59	127	0.17	0.6	0.48	0.95	0.29	0.55
ENSG00000115758.8	ODC1	protein_coding	2641	1.38	8.36	59.58	2.60268	1.92383	1.18e-14	1.17e-11	55.78	146.66	25191	58736	44282	80796	26406	71734	55.78	146.66	95.58	183.88	70.7	169.29
ENSG00000211765.1	TRBJ2-2	TR_J_gene	50	2.47	-2.13	26.66	5.54044	2.28169	2.43e-07	2.33e-05	0.71	1.62	8	62	21	91	5	13	0.94	8.18	2.39	10.94	0.71	1.62
ENSG00000231607.4	DLEU2	processed_transcript	1289	1.59	1.8	25.49	3.01049	2.38191	4.44e-07	3.73e-05	1	3.23	220	631	451	1016	240	667	1	3.23	1.99	4.74	1.32	3.23
1RPKM values 0 were transformed to 0.1 for calculating the MIN fold changes.

## Sheet: S2B. POLR3G dep smallRNAs
Table 2B. POLR3G dependent smallRNA transcriptome in hESCs. Related to Figure 2.
ENSEMBL/miRBase	Gene	Transcript	Transcript	Scr vs siRNA	Scr vs siRNA	Scr vs siRNA	Scr vs siRNA	Scr vs siRNA	Scr vs siRNA	Scr vs siRNA	Scr	SiRNA	Counts	Counts	Counts	Counts	Counts	Counts	Counts	RPM	RPM	RPM	RPM	RPM	RPM	RPM
ID	Symbol	type	length	logFC	logCPM	LR	p-value	FDR	AVG FC	MIN FC1	MIN RPM	MIN RPM	H360p62 SCR	H360p62 SiRNA1	H360p62 SiRNA2	H360p66 SCR	H9p38 SCR	H9p38 siRNA2	H9p38 siRNA3	H360p62 SCR	H360p62 SiRNA1	H360p62 SiRNA2	H360p66 SCR	H9p38 SCR	H9p38 siRNA2	H9p38 siRNA3
hsa-miR-4417	hsa-miR-4417	mirbase.miRNA	17	-3.71	5.58	11.96	0.000543	0.0389	-13.0864	-33576.6	3357.66	0	129	0	6	170	191	74	133	3357.66	0	173.92	10191.6	4676.51	1718.23	2215.26
hsa-miR-4520b-3p	hsa-miR-4520b-3p	mirbase.miRNA	20	-3.11	2.95	17.92	2.3e-05	0.00634	-8.63383	-15486.9	101.92	0	70	0	7	2	11	7	3	1548.69	0	172.47	101.92	228.93	138.15	42.47
hsa-miR-628-5p	hsa-miR-628-5p	mirbase.miRNA	21	-2.76	3.03	13.96	0.000187	0.0214	-6.77396	-9692.5	339.72	0	46	4	0	7	25	8	18	969.25	97.05	0	339.72	495.52	150.37	242.7
hsa-miR-339-5p	hsa-miR-339-5p	mirbase.miRNA	22	-2.18	3.35	16.08	6.07e-05	0.012	-4.53154	-7441.7	463.26	0	37	0	11	10	44	17	21	744.17	0	246.39	463.26	832.47	305.02	270.28
hsa-miR-195-5p	hsa-miR-195-5p	mirbase.miRNA	20	-2.25	3.43	13.79	0.000204	0.0223	-4.75683	-6858.5	685.85	0	31	0	17	27	48	10	13	685.85	0	418.86	1375.87	998.96	197.36	184.05
hsa-miR-3195	hsa-miR-3195	mirbase.miRNA	16	-2.83	2.22	12.48	0.000412	0.0327	-7.11074	-5807.6	364.2	0	21	1	0	6	14	4	10	580.76	31.84	0	382.19	364.2	98.68	176.97
hsa-miR-4661-5p	hsa-miR-4661-5p	mirbase.miRNA	21	-2.34	2.53	13.76	0.000207	0.0223	-5.06303	-5267.6	242.66	0	25	0	8	5	21	4	10	526.76	0	187.73	242.66	416.23	75.19	134.84
hsa-miR-378a-5p	hsa-miR-378a-5p	mirbase.miRNA	21	-3.08	2.57	18.69	1.54e-05	0.00467	-8.45614	-4635.5	388.25	0	22	6	0	8	30	2	5	463.55	145.57	0	388.25	594.62	37.59	67.42
ENSG00000207862.1	MIR518B	miRNA	82	-3.23	4.12	24.44	7.65e-07	0.000547	-9.38268	-4424.8	298.29	0	82	0	10	24	84	19	25	442.48	0	60.1	298.29	426.39	91.46	86.33
hsa-miR-4536-5p	hsa-miR-4536-5p	mirbase.miRNA	20	-3.16	1.63	13.78	0.000206	0.0223	-8.9383	-3761.1	145.68	0	17	2	0	3	7	3	0	376.11	50.95	0	152.87	145.68	59.21	0
hsa-miR-4501	hsa-miR-4501	mirbase.miRNA	20	-2.68	2.11	15.4	8.68e-05	0.0139	-6.40856	-2654.9	152.87	0	12	1	0	3	21	6	8	265.49	25.47	0	152.87	437.05	118.42	113.26
hsa-miR-297	hsa-miR-297	mirbase.miRNA	20	-2.73	2.03	11.89	0.000563	0.0396	-6.63456	-2433.7	243.37	0	11	5	0	8	18	2	2	243.37	127.37	0	407.66	374.61	39.47	28.32
ENSG00000266235.1	MIR3176	miRNA	89	-3.08	3.18	30.14	4.02e-08	4.75e-05	-8.45614	-2187.6	144.98	0	44	0	7	23	31	5	9	218.76	0	38.76	263.38	144.98	22.18	28.63
ENSG00000207600.1	MIR598	miRNA	96	-2.21	3.25	17.15	3.46e-05	0.00857	-4.62675	-1474.9	147.49	0	32	0	11	17	40	13	16	147.49	0	56.46	180.48	173.43	53.45	47.19
ENSG00000207799.1	MIR520G	miRNA	89	-2.39	2.7	12.18	0.000483	0.0357	-5.24157	-1193.2	114.51	0	24	0	8	10	26	2	14	119.32	0	44.3	114.51	121.6	8.87	44.54
ENSG00000207981.1	MIR519D	miRNA	87	-2.52	2.63	16.91	3.92e-05	0.00922	-5.73582	-1068.1	106.81	0	21	0	4	13	24	7	10	106.81	0	22.66	152.29	114.82	31.76	32.55
ENSG00000198976.1	MIR429	miRNA	82	-2.33	2.8	13.94	0.000188	0.0214	-5.02805	-971.3	74.57	0	18	0	5	6	37	6	20	97.13	0	30.05	74.57	187.81	28.88	69.06
ENSG00000207722.1	MIR520B	miRNA	60	-3.56	1.71	22.02	2.7e-06	0.00141	-11.7942	-811.2	67.94	0	11	0	1	4	15	3	1	81.12	0	8.21	67.94	104.06	19.74	4.72
ENSG00000266320.1	MIR3909	miRNA	118	-3.01	2.63	23.18	1.48e-06	0.000886	-8.05564	-787.5	60.46	0	21	0	2	7	32	8	9	78.75	0	8.35	60.46	112.88	26.76	21.6
hsa-miR-3911	hsa-miR-3911	mirbase.miRNA	21	-7.17	6.91	19.21	1.17e-05	0.00386	-144.007	-721.06	475.7	46.93	1606	2	2	19	24	4	9	33839.3	48.52	46.93	922.1	475.7	75.19	121.35
ENSG00000199090.1	MIR326	miRNA	94	-3.58	1.97	19.85	8.37e-06	0.00315	-11.9588	-611.9	44.28	0	13	0	3	17	10	0	1	61.19	0	15.73	184.32	44.28	0	3.01
ENSG00000207649.1	MIR138-2	miRNA	83	-4.58	1.04	18.25	1.94e-05	0.00571	-23.9176	-501.5	21.32	0	4	0	0	2	10	0	1	21.32	0	0	24.56	50.15	0	3.41
hsa-miR-671-5p	hsa-miR-671-5p	mirbase.miRNA	22	-6.03	6.98	15.25	9.41e-05	0.0143	-65.3448	-471.557	463.26	69.48	1629	3	9	10	57	27	27	32763.8	69.48	201.59	463.26	1078.42	484.44	347.51
ENSG00000221552.1	MIR1303	miRNA	85	-2.63	1.79	12.22	0.000473	0.0356	-6.19026	-416.5	41.65	0	8	0	1	8	13	2	6	41.65	0	5.8	95.92	63.66	9.29	19.99
ENSG00000207807.1	MIR95	miRNA	80	-4.81	0.54	11.2	0.000818	0.0488	-28.0514	-208.1	11.06	0	2	0	0	2	4	0	0	11.06	0	0	25.48	20.81	0	0
ENSG00000221594.1	MIR548F1	miRNA	83	-3.72	7.66	16.02	6.28e-05	0.0123	-13.1775	-160.507	3143.44	30.69	924	5	162	256	1286	84	183	4925.95	30.69	961.82	3143.44	6449.12	399.48	624.3
ENSG00000264462.1	MIR3648	miRNA	179	-3.26	9.12	11.24	0.000801	0.0484	-9.57983	-136.96	5067.53	37	2050	13	212	1824	2226	597	1278	5067.53	37	583.63	10385.2	5176.19	1316.5	2021.62
hsa-miR-1298	hsa-miR-1298	mirbase.miRNA	20	-4.2	8.74	24.37	7.94e-07	0.000547	-18.3792	-112.642	25784.8	509.49	2594	20	254	506	2317	116	301	57389.9	509.49	6258.33	25784.8	48220.7	2289.42	4261.46
hsa-miR-30e-5p	hsa-miR-30e-5p	mirbase.miRNA	21	-3.42	12.09	17.36	3.09e-05	0.00807	-10.7034	-77.6821	340934	5483.14	20215	226	1977	7025	22042	3615	9802	425942	5483.14	46391.9	340934	436887	67949.6	132165
ENSG00000267433.1	CTD-2057D4.2	pseudogene	173	-4.75	1	11.93	0.000554	0.0393	-26.9087	-76.7	7.22	0	3	0	0	10	3	0	0	7.67	0	0	58.91	7.22	0	0
hsa-miR-135a-5p	hsa-miR-135a-5p	mirbase.miRNA	22	-2.92	4.46	19.04	1.28e-05	0.00416	-7.56846	-71.2111	787.53	23.16	82	1	11	17	124	41	42	1649.25	23.16	246.39	787.53	2346.05	735.63	540.57
hsa-miR-186-5p	hsa-miR-186-5p	mirbase.miRNA	21	-2.93	11.17	12.4	0.000429	0.0337	-7.6211	-66.9572	118805	2984.18	9483	123	1517	2448	12473	2536	6387	199812	2984.18	35597.7	118805	247223	47668.1	86119.2
hsa-miR-576-5p	hsa-miR-576-5p	mirbase.miRNA	21	-3.23	4.13	22.73	1.86e-06	0.00103	-9.38268	-66.8768	1506.37	24.26	77	1	6	35	76	15	35	1622.43	24.26	140.79	1698.6	1506.37	281.95	471.92
hsa-miR-4792	hsa-miR-4792	mirbase.miRNA	17	-3.27	10.83	13.07	0.000301	0.0272	-9.64646	-63.2102	113666	1798.22	4367	60	346	10014	5765	1754	4200	113666	1798.22	10029.6	600346	141152	40726.7	69955.6
ENSG00000199001.1	MIR448	miRNA	110	-3.94	4.73	36.24	1.75e-09	4.12e-06	-15.3482	-56.4719	277.95	9.26	130	2	16	30	162	14	14	522.93	9.26	71.68	277.95	613	50.24	36.04
hsa-miR-4488	hsa-miR-4488	mirbase.miRNA	17	-2.92	5.91	12.95	0.00032	0.0284	-7.56846	-55.0038	4945.39	89.91	190	3	30	237	245	86	68	4945.39	89.91	869.62	14208.3	5998.67	1996.86	1132.62
ENSG00000207648.1	MIR192	miRNA	109	-2.84	8.95	11.28	0.000782	0.0482	-7.1602	-52.9181	6264.57	140.23	1828	30	354	670	2787	476	1281	7420.71	140.23	1600.41	6264.57	10642.6	1723.77	3327.71
hsa-miR-378i	hsa-miR-378i	mirbase.miRNA	20	-2.99	8.39	12.61	0.000384	0.0313	-7.94474	-50.2426	24714.7	687.82	1562	27	227	485	1614	363	729	34557.9	687.82	5593.08	24714.7	33590.1	7164.32	10321
hsa-miR-192-5p	hsa-miR-192-5p	mirbase.miRNA	20	-2.82	9.94	11.72	0.000618	0.0426	-7.06162	-50.2335	68487.6	1604.91	3644	63	720	1344	5546	954	2559	80620.2	1604.91	17740.2	68487.6	115422	18828.5	36229.5
hsa-miR-517-5p	hsa-miR-517-5p	mirbase.miRNA	21	-2.87	5.72	13.21	0.000278	0.0257	-7.31065	-50.0853	3645.21	72.78	173	3	28	132	259	90	77	3645.21	72.78	657.04	6406.16	5133.55	1691.69	1038.23
ENSG00000238367.1	MIR2113	miRNA	90	-2.82	3.48	23.14	1.5e-06	0.000886	-7.06162	-49.5124	189.62	5.66	57	1	18	19	41	5	9	280.24	5.66	98.56	215.16	189.62	21.93	28.32
ENSG00000223092.1	RNA5SP115	rRNA	106	-2.52	3.9	15.46	8.42e-05	0.0138	-5.73582	-47.7318	227.75	4.81	55	1	8	31	58	35	21	229.59	4.81	37.19	298.06	227.75	130.33	56.1
hsa-miR-769-5p	hsa-miR-769-5p	mirbase.miRNA	21	-2.92	9.98	13.43	0.000247	0.0241	-7.56846	-45.9281	61004.1	2086.5	4548	86	776	1257	5210	1100	2148	95829	2086.5	18209.5	61004.1	103266	20676.2	28962.6
hsa-miR-146b-5p	hsa-miR-146b-5p	mirbase.miRNA	21	-2.93	10.01	12.39	0.000433	0.0338	-7.6211	-41.5016	27420.3	1479.96	2915	61	1107	565	8269	1005	1316	61420.7	1479.96	25976.7	27420.3	163897	18890.6	17744.3
ENSG00000265201.1	MIR4677	miRNA	79	-2.47	3.91	15.5	8.26e-05	0.0138	-5.54044	-40.814	245.11	6.45	47	1	9	19	76	15	48	263.25	6.45	56.14	245.11	400.43	74.95	172.04
hsa-miR-330-5p	hsa-miR-330-5p	mirbase.miRNA	21	-2.82	4.42	20.72	5.32e-06	0.00239	-7.06162	-38.6496	1698.6	48.52	89	2	19	35	105	22	29	1875.28	48.52	445.85	1698.6	2081.17	413.52	391.02
hsa-miR-148a-5p	hsa-miR-148a-5p	mirbase.miRNA	21	-3.48	8.68	20.92	4.78e-06	0.00225	-11.1579	-37.4252	39043.8	1043.25	1853	43	186	815	2167	297	581	39043.8	1043.25	4364.64	39553.2	42951.4	5582.58	7833.92
hsa-miR-302a-5p	hsa-miR-302a-5p	mirbase.miRNA	22	-2.78	13.66	15.25	9.42e-05	0.0143	-6.86852	-37.1415	1.03343e+06	28161.2	52004	1216	9008	22308	63073	13915	32306	1.04595e+06	28161.2	201772	1.03343e+06	1.19332e+06	249666	415798
hsa-miR-2467-5p	hsa-miR-2467-5p	mirbase.miRNA	22	-3.19	6.23	16.5	4.87e-05	0.0108	-9.12611	-31.5254	4956.83	231.59	363	10	37	107	363	75	138	7300.96	231.59	828.77	4956.83	6867.86	1345.66	1776.15
tRNA-Thr-ACY	tRNA-Thr-ACY	tRNA	74	-2.184	2.92	12.65	0.000375	0.031	-4.54412	-28.6386	123.75	6.89	33	1	5	11	22	12	16	197.32	6.89	33.3	151.5	123.75	64.01	61.22
hsa-miR-33a-5p	hsa-miR-33a-5p	mirbase.miRNA	20	-2.92	2.63	19.36	1.08e-05	0.00372	-7.56846	-23.3454	203.83	24.64	26	3	1	4	30	11	3	575.23	76.42	24.64	203.83	624.35	217.1	42.47
hsa-miR-663a	hsa-miR-663a	mirbase.miRNA	21	-2.97	4.73	16.84	4.06e-05	0.00933	-7.83536	-22.5819	1643.51	72.78	78	3	5	77	121	56	40	1643.51	72.78	117.33	3736.92	2398.3	1052.61	539.34
ENSG00000222418.1	RNA5SP113	rRNA	83	-2.53	4.73	13.39	0.000254	0.0244	-5.77572	-21.1276	389.17	18.42	73	3	33	87	128	17	31	389.17	18.42	195.93	1068.28	641.9	80.85	105.76
hsa-miR-454-5p	hsa-miR-454-5p	mirbase.miRNA	21	-2.71	5.2	12.89	0.00033	0.0289	-6.54322	-20.6986	2086.85	145.57	143	6	18	43	181	35	120	3013.09	145.57	422.38	2086.85	3587.54	657.88	1618.02
hsa-miR-378c	hsa-miR-378c	mirbase.miRNA	24	-2.71	8.54	12.01	0.000528	0.0381	-6.54322	-20.2354	21572.2	1486.03	1631	70	234	508	1741	378	1037	30070.3	1486.03	4804.63	21572.2	30194.3	6216.97	12234.6
hsa-miR-532-5p	hsa-miR-532-5p	mirbase.miRNA	21	-2.56	5.96	11.38	0.000741	0.0465	-5.89708	-20.0472	3348.67	291.14	277	12	50	69	287	73	156	5836.55	291.14	1173.29	3348.67	5688.53	1372.15	2103.43
hsa-miR-1283	hsa-miR-1283	mirbase.miRNA	21	-2.85	5.72	16.28	5.46e-05	0.0113	-7.21	-18.8584	3202.73	169.83	152	7	23	148	275	66	86	3202.73	169.83	539.71	7182.66	5450.69	1240.57	1159.58
hsa-miR-610	hsa-miR-610	mirbase.miRNA	20	-2.74	2.99	20.86	4.94e-06	0.00227	-6.6807	-16.7914	332.99	76.42	58	3	5	7	16	8	6	1283.2	76.42	123.2	356.71	332.99	157.89	84.95
hsa-miR-148b-5p	hsa-miR-148b-5p	mirbase.miRNA	21	-2.45	5.33	12.95	0.00032	0.0284	-5.46416	-16.1756	3139.52	194.09	149	8	33	80	184	50	80	3139.52	194.09	774.37	3882.52	3647	939.83	1078.68
hsa-miR-4746-5p	hsa-miR-4746-5p	mirbase.miRNA	22	-2.51	5.3	12.89	0.00033	0.0289	-5.6962	-15.8692	2038.32	254.75	201	11	33	44	155	42	88	4042.68	254.75	739.17	2038.32	2932.56	753.57	1132.62
hsa-miR-4762-5p	hsa-miR-4762-5p	mirbase.miRNA	20	-2.09	2.95	14.21	0.000163	0.0206	-4.25748	-15.198	152.87	50.95	35	2	7	3	27	11	18	774.34	50.95	172.47	152.87	561.92	217.1	254.84
hsa-miR-497-5p	hsa-miR-497-5p	mirbase.miRNA	20	-2.9	3.87	27.5	1.57e-07	0.000148	-7.46426	-14.0696	560.54	127.37	81	5	7	11	61	14	23	1792.05	127.37	172.47	560.54	1269.51	276.31	325.63
hsa-miR-1468	hsa-miR-1468	mirbase.miRNA	21	-2.58	5.72	11.52	0.000688	0.0447	-5.9794	-13.6064	1989.79	218.35	141	9	67	41	383	57	68	2970.95	218.35	1572.21	1989.79	7591.32	1071.41	916.88
tRNA-Leu-TTA(m)	tRNA-Leu-TTA(m)	tRNA	77	-2.837	4.66	17.49	2.89e-05	0.00768	-7.14533	-13.2561	270.09	64	47	13	10	64	176	14	26	270.09	86.02	64	847.1	951.39	71.77	95.61
hsa-miR-142-5p	hsa-miR-142-5p	mirbase.miRNA	20	-2.66	2.2	17.91	2.32e-05	0.00634	-6.32033	-13.231	0	25.47	13	1	3	0	27	8	3	287.61	25.47	73.92	0	561.92	157.89	42.47
hsa-miR-1277-5p	hsa-miR-1277-5p	mirbase.miRNA	23	-2.14	2.1	11.35	0.000756	0.0471	-4.40762	-12.5684	253.36	21.43	14	3	1	7	14	5	6	269.34	66.46	21.43	310.18	253.36	85.81	73.87
hsa-miR-4693-5p	hsa-miR-4693-5p	mirbase.miRNA	22	-2.37	2.22	15.4	8.71e-05	0.0139	-5.16941	-12.158	185.3	23.16	14	1	6	4	22	4	5	281.58	23.16	134.4	185.3	416.23	71.77	64.35
hsa-miR-126-5p	hsa-miR-126-5p	mirbase.miRNA	20	-3.23	7.68	21.18	4.19e-06	0.00213	-9.38268	-11.467	12128	1375.64	713	54	73	238	1422	202	260	15774.5	1375.64	1798.66	12128	29594.2	3986.75	3681
hsa-miR-548ab	hsa-miR-548ab	mirbase.miRNA	21	-1.96	2.25	11.64	0.000646	0.0434	-3.89062	-11.291	97.06	24.26	13	1	4	2	21	8	9	273.92	24.26	93.86	97.06	416.23	150.37	121.35
hsa-miR-135b-5p	hsa-miR-135b-5p	mirbase.miRNA	22	-2.47	4.33	19.32	1.11e-05	0.00372	-5.54044	-11.2896	1045.87	92.64	52	4	11	27	122	31	41	1045.87	92.64	246.39	1250.79	2308.21	556.21	527.7
ENSG00000208006.1	MIR16-1	miRNA	88	-2.66	1.92	16.13	5.92e-05	0.012	-6.32033	-10.775	46.33	5.6	12	1	1	4	16	3	6	60.34	5.79	5.6	46.33	75.68	13.46	19.31
hsa-miR-660-5p	hsa-miR-660-5p	mirbase.miRNA	21	-2.25	4.33	12.31	0.000451	0.0344	-4.75683	-10.3347	679.44	242.62	119	10	19	14	61	14	50	2507.4	242.62	445.85	679.44	1209.06	263.15	674.18
hsa-miR-194-5p	hsa-miR-194-5p	mirbase.miRNA	21	-2.23	4.34	13.69	0.000216	0.023	-4.69134	-10.2769	1407.41	145.57	71	6	11	29	88	31	57	1496.01	145.57	258.12	1407.41	1744.22	582.69	768.56
hsa-miR-18b-5p	hsa-miR-18b-5p	mirbase.miRNA	22	-2.44	5.3	12.82	0.000344	0.0294	-5.42642	-10.2513	1436.09	268.79	137	19	12	31	220	76	79	2755.46	440.02	268.79	1436.09	4162.34	1363.61	1016.78
hsa-miR-4292	hsa-miR-4292	mirbase.miRNA	17	-2.34	2.91	13.26	0.000272	0.0253	-5.06303	-10.1227	119.9	57.97	15	2	2	2	48	5	27	390.43	59.94	57.97	119.9	1175.25	116.1	449.71
hsa-miR-708-5p	hsa-miR-708-5p	mirbase.miRNA	22	-2.24	3.86	19.37	1.08e-05	0.00372	-4.72397	-9.90094	416.93	115.79	57	5	13	9	69	27	23	1146.43	115.79	291.19	416.93	1305.46	484.44	296.02
hsa-miR-129-5p	hsa-miR-129-5p	mirbase.miRNA	20	-2.15	3.92	12.75	0.000356	0.0302	-4.43828	-9.77017	662.45	101.9	45	4	5	13	69	29	54	995.58	101.9	123.2	662.45	1436.01	572.36	764.52
hsa-miR-374a-5p	hsa-miR-374a-5p	mirbase.miRNA	21	-2.32	5.27	13.1	0.000295	0.0269	-4.99332	-9.37936	2232.45	242.62	108	10	26	46	228	60	90	2275.62	242.62	610.11	2232.45	4519.11	1127.79	1213.52
ENSG00000199377.1	RNU5F-1	snRNA	116	-2.14	4.02	16.85	4.04e-05	0.00933	-4.40762	-9.20628	202.08	21.96	53	5	17	23	78	26	26	202.17	21.96	72.22	202.08	279.88	88.47	63.47
hsa-miR-452-5p	hsa-miR-452-5p	mirbase.miRNA	21	-2.48	4.91	14.49	0.000141	0.0189	-5.57897	-8.60512	873.57	229.22	230	44	24	18	60	13	17	4846.23	1067.51	563.18	873.57	1189.24	244.36	229.22
ENSG00000207207.1	Y_RNA	misc_RNA	112	-2.54	3.74	24.33	8.12e-07	0.000547	-5.81589	-8.33582	63.7	22.75	48	5	7	7	75	15	29	189.64	22.75	30.8	63.7	278.73	52.87	73.32
hsa-miR-548k	hsa-miR-548k	mirbase.miRNA	21	-2.59	6.48	13.01	0.000311	0.028	-6.02099	-8.0844	5047.27	1127.79	387	50	67	104	460	60	158	8154.31	1213.08	1572.21	5047.27	9117.51	1127.79	2130.4
hsa-miR-455-5p	hsa-miR-455-5p	mirbase.miRNA	21	-2.23	4.05	16.68	4.42e-05	0.01	-4.69134	-7.52676	1095.67	145.57	52	6	8	33	74	24	37	1095.67	145.57	187.73	1601.54	1466.73	451.12	498.89
ENSG00000265828.1	MIR3939	miRNA	105	-2	2.93	11.89	0.000565	0.0396	-4	-4.25507	16.86	4.85	4	1	2	7	55	14	19	16.86	4.85	9.39	67.94	218.03	52.63	51.24
ENSG00000200792.1	SNORA80	snoRNA	135	2.37	3.15	13.46	0.000244	0.0239	5.16941	2.73494	6.17	44.05	8	19	35	1	2	37	21	26.22	71.71	127.76	7.55	6.17	108.18	44.05
hsa-miR-4695-5p	hsa-miR-4695-5p	mirbase.miRNA	21	5.16	3.34	24.63	6.94e-07	0.000523	35.7532	3.34124	0	70.4	1	3	3	14	0	48	87	21.07	72.78	70.4	679.44	0	902.24	1173.07
ENSG00000202270.1	SNORD114-12	snoRNA	74	3.72	6.9	11.33	0.000761	0.0473	13.1775	3.71182	35.88	133.18	6	91	20	8	50	1295	652	35.88	626.54	133.18	110.18	281.24	6907.74	2494.81
ENSG00000199753.1	SNORD104	snoRNA	69	3.13	14.72	15.31	9.15e-05	0.0143	8.75435	4.66403	28817.2	153675	10418	166830	66492	1951	5462	49006	37448	66808.4	1.23187e+06	474871	28817.2	32948.8	280349	153675
ENSG00000238531.1	SNORD105B	snoRNA	78	3.35	12.33	15.5	8.23e-05	0.0138	10.1965	5.02866	3580.13	41678.1	2375	24428	10724	274	1063	21053	11481	13473	159563	67751.2	3580.13	5672.52	106541	41678.1
ENSG00000222054.1	RNA5SP177	rRNA	106	2.68	2.63	12.76	0.000354	0.0301	6.40856	5.43766	3.93	21.37	4	20	34	4	1	7	8	16.7	96.13	158.06	38.46	3.93	26.07	21.37
ENSG00000208883.1	SNORD96B	snoRNA	78	3.3	2.12	13.5	0.000238	0.0239	9.84916	5.78351	0	32.66	0	5	7	0	2	23	17	0	32.66	44.22	0	10.67	116.39	61.71
ENSG00000253051.1	SNORA31	snoRNA	133	3.52	5.69	14.36	0.000151	0.0199	11.4716	6.95314	28.17	195.87	15	283	193	7	9	87	92	49.9	1084.11	715.09	53.64	28.17	258.21	195.87
ENSG00000200413.1	SNORD114-26	snoRNA	71	4.47	2.36	16.45	4.99e-05	0.0109	22.1618	11.57	0	34.7	0	6	5	0	1	38	17	0	43.06	34.7	0	5.86	211.26	67.8
ENSG00000200612.1	SNORD114-25	snoRNA	71	4.01	2.73	18.11	2.09e-05	0.00597	16.1113	12.9309	0	20.82	0	5	3	0	2	46	38	0	35.88	20.82	0	11.72	255.74	151.55
ENSG00000200632.1	SNORD113-7	snoRNA	76	4.65	4.33	17.95	2.27e-05	0.00634	25.1067	14.4237	0	12.97	0	10	2	2	5	207	106	0	67.04	12.97	26.82	27.38	1075.11	394.92
ENSG00000200480.1	SNORD114-28	snoRNA	71	6.05	1.72	14.03	0.00018	0.0214	66.257	69.4	0	6.94	0	6	1	0	0	18	12	0	43.06	6.94	0	0	100.07	47.86
hsa-miR-4472	hsa-miR-4472	mirbase.miRNA	17	5.52	1.56	12.08	0.000511	0.0372	45.8866	289.9	0	28.99	0	1	1	4	0	15	11	0	29.97	28.99	239.8	0	348.29	183.22
FDR >0.05, unadjusted p-value <0.05
hsa-miR-3648	hsa-miR-3648	mirbase.miRNA	20	-2.65	4.77	10.97	0.000926	0.0523	-6.27667	-13495.7	1349.57	0	61	0	9	94	113	42	79	1349.57	0	221.75	4790.06	2351.72	828.93	1118.46
ENSG00000207555.1	MIR520F	miRNA	86	-2.83	5.35	9.89	0.00166	0.0714	-7.11074	-9158.4	861.51	0	178	0	41	88	178	43	58	915.84	0	234.93	1042.86	861.51	197.36	190.96
hsa-miR-3714	hsa-miR-3714	mirbase.miRNA	21	-2.41	2.09	8.96	0.00276	0.089	-5.31474	-3371.3	178.39	0	16	0	1	11	9	6	7	337.13	0	23.47	533.85	178.39	112.78	94.38
hsa-miR-548am-5p	hsa-miR-548am-5p	mirbase.miRNA	21	-1.95	2.77	9.46	0.0021	0.0791	-3.86375	-3160.6	316.06	0	15	0	5	11	30	7	22	316.06	0	117.33	533.85	594.62	131.58	296.64
hsa-miR-1304-5p	hsa-miR-1304-5p	mirbase.miRNA	21	-1.82	2.33	8.68	0.00321	0.0962	-3.53081	-2739.2	273.92	0	13	0	7	6	20	6	10	273.92	0	164.26	291.19	396.41	112.78	134.84
hsa-miR-4803	hsa-miR-4803	mirbase.miRNA	20	-2.11	1.97	10.8	0.00101	0.0542	-4.31691	-2212.4	221.24	0	10	0	4	6	15	4	6	221.24	0	98.56	305.75	312.18	78.95	84.95
hsa-miR-938	hsa-miR-938	mirbase.miRNA	21	-1.92	1.82	8.05	0.00455	0.113	-3.78423	-1896.4	97.06	0	9	0	2	2	13	6	8	189.64	0	46.93	97.06	257.67	112.78	107.87
hsa-miR-4253	hsa-miR-4253	mirbase.miRNA	17	-2.01	1.64	6.4	0.0114	0.174	-4.02782	-1822	182.2	0	7	1	0	8	8	3	6	182.2	29.97	0	479.61	195.87	69.66	99.94
hsa-miR-3169	hsa-miR-3169	mirbase.miRNA	21	-1.66	1.65	4.43	0.0353	0.283	-3.16017	-1264.2	118.92	0	6	2	0	12	6	3	4	126.42	48.52	0	582.38	118.92	56.39	53.93
ENSG00000221039.1	MIR1286	miRNA	77	-2	2.37	10.21	0.0014	0.0651	-4	-1149.3	81.08	0	20	0	7	8	15	7	7	114.93	0	44.8	105.89	81.08	35.88	25.74
hsa-miR-511	hsa-miR-511	mirbase.miRNA	19	-2.36	1.57	10.09	0.00149	0.0676	-5.1337	-931.5	93.15	0	4	0	1	4	14	3	5	93.15	0	25.94	214.56	306.7	62.33	74.51
ENSG00000207759.1	MIR181A1	miRNA	109	-2.2	2.76	10.84	0.000992	0.0539	-4.59479	-730.7	46.75	0	18	0	2	5	29	17	19	73.07	0	9.04	46.75	110.74	61.56	49.36
ENSG00000221288.1	MIR663B	miRNA	114	-2.47	1.51	9.34	0.00224	0.081	-5.54044	-427	25.56	0	11	0	1	3	7	4	3	42.7	0	4.32	26.82	25.56	13.85	7.45
ENSG00000265596.1	MIR3659	miRNA	98	-2.4	1.84	10.48	0.00121	0.0599	-5.27803	-406.4	31.2	0	9	0	1	3	15	8	4	40.64	0	5.03	31.2	63.71	32.22	11.56
ENSG00000201035.1	RNA5SP469	rRNA	108	-2.29	1.32	4.31	0.0379	0.289	-4.89056	-346.9	8.19	0	2	0	0	6	9	0	7	8.19	0	0	56.62	34.69	0	18.35
ENSG00000207599.1	MIR520E	miRNA	86	-2.28	1.55	8.89	0.00287	0.0907	-4.85678	-308.7	30.87	0	6	0	3	5	11	1	4	30.87	0	17.19	59.25	53.24	4.59	13.17
ENSG00000223046.1	RNA5SP369	rRNA	107	-2.3	1.62	8.34	0.00388	0.107	-4.92458	-289.5	28.95	0	7	0	2	10	8	4	1	28.95	0	9.21	95.25	31.12	14.76	2.65
ENSG00000263834.1	MIR4635	miRNA	78	-3.18	0.89	9.02	0.00266	0.0879	-9.06307	-283.6	21.35	0	5	0	0	3	4	1	1	28.36	0	0	39.2	21.35	5.06	3.63
ENSG00000265213.1	MIR3684	miRNA	73	-3.71	0.67	9.35	0.00223	0.081	-13.0864	-242.5	13.96	0	4	0	0	1	4	1	0	24.25	0	0	13.96	22.81	5.41	0
ENSG00000207925.1	MIR516B2	miRNA	84	-2.23	6.37	5.52	0.0188	0.219	-4.69134	-198.73	1206.29	6.07	229	1	90	143	444	145	185	1206.29	6.07	527.98	1735	2200.09	681.38	623.61
ENSG00000263511.1	MIR5699	miRNA	89	-2.75	0.73	6.39	0.0115	0.175	-6.72717	-187.1	14.92	0	3	0	1	2	4	0	1	14.92	0	5.54	22.9	18.71	0	3.18
ENSG00000239021.1	RNA5SP246	rRNA	118	-2.31	1.23	6.6	0.0102	0.163	-4.95883	-176.4	17.64	0	7	3	1	4	5	0	1	26.25	12.95	4.18	34.55	17.64	0	2.4
ENSG00000199270.1	RNA5S12	rRNA	118	-1.67	1.69	4.4	0.036	0.285	-3.18215	-176.4	17.64	0	7	3	2	14	5	0	3	26.25	12.95	8.35	120.92	17.64	0	7.2
ENSG00000216099.1	MIR889	miRNA	78	-4.54	0.4	9.75	0.0018	0.0736	-23.2636	-160.1	11.35	0	2	0	0	1	3	0	0	11.35	0	0	13.07	16.01	0	0
ENSG00000258273.1	RP11-370I10.4	pseudogene	146	-2.58	1.09	6.09	0.0136	0.186	-5.9794	-151.5	8.55	0	5	0	0	7	3	1	2	15.15	0	0	48.86	8.55	2.7	3.88
ENSG00000253697.1	RP11-1081K18.1	pseudogene	143	-3.77	1	10.62	0.00112	0.0572	-13.6422	-145.5	9.28	0	3	0	0	7	5	0	1	9.28	0	0	49.89	14.55	0	1.98
ENSG00000202264.1	RNA5SP77	rRNA	119	-2.51	0.66	3.87	0.0491	0.326	-5.6962	-139.9	3.72	0	1	0	0	3	4	0	2	3.72	0	0	25.69	13.99	0	4.76
ENSG00000251668.1	RP11-466P24.5	pseudogene	173	-2.93	1.18	8.95	0.00277	0.0892	-7.6211	-127.9	12.03	0	5	0	0	7	5	1	2	12.79	0	0	41.24	12.03	2.28	3.27
ENSG00000258154.1	RP11-44N21.2	pseudogene	174	-3.23	1.67	10.96	0.000933	0.0523	-9.38268	-127.2	11.96	0	5	0	1	21	5	0	1	12.72	0	2.83	123	11.96	0	1.63
ENSG00000221430.1	MIR1294	miRNA	141	-2.06	1.21	6.17	0.013	0.182	-4.16986	-125.5	12.55	0	4	0	2	4	7	1	3	12.55	0	6.99	28.91	20.66	2.8	6.02
ENSG00000202047.1	RNA5SP324	rRNA	107	-4.07	0.79	8.73	0.00313	0.0955	-16.7955	-124.1	3.89	0	3	0	0	8	1	0	0	12.41	0	0	76.2	3.89	0	0
ENSG00000207933.2	MIR9-1	miRNA	107	-2.74	0.66	4.85	0.0277	0.264	-6.6807	-124.1	11.67	0	3	0	0	2	3	0	2	12.41	0	0	19.05	11.67	0	5.29
ENSG00000263729.1	RP11-746M1.8	pseudogene	144	-2.25	0.99	5.2	0.0226	0.236	-4.75683	-122.9	8.67	0	4	0	1	6	3	1	1	12.29	0	3.42	42.47	8.67	2.74	1.97
ENSG00000264249.1	MIR3912	miRNA	104	-2.83	0.4	4.39	0.0361	0.285	-7.11074	-120.1	4.25	0	1	0	0	1	3	1	0	4.25	0	0	9.8	12.01	3.8	0
ENSG00000206651.1	Y_RNA	misc_RNA	112	-3.02	0.54	5.41	0.02	0.224	-8.11168	-118.5	7.43	0	3	0	0	2	2	1	0	11.85	0	0	18.2	7.43	3.52	0
hsa-miR-106b-5p	hsa-miR-106b-5p	mirbase.miRNA	20	-3.16	7.08	10.84	0.000996	0.0539	-8.9383	-91.7677	7745.63	152.85	634	6	67	152	636	171	383	14026.7	152.85	1650.82	7745.63	13236.2	3374.93	5422.39
ENSG00000223238.1	RNA5SP294	rRNA	98	-2.79	0.61	4.34	0.0373	0.287	-6.9163	-90.3	8.49	0	2	0	0	4	2	0	1	9.03	0	0	41.6	8.49	0	2.89
hsa-miR-20a-5p	hsa-miR-20a-5p	mirbase.miRNA	22	-2.76	8.07	8.12	0.00438	0.112	-6.77396	-82.938	16075	277.91	1146	12	169	347	1157	382	921	23049.3	277.91	3785.46	16075	21890.1	6853.92	11853.9
hsa-miR-589-5p	hsa-miR-589-5p	mirbase.miRNA	21	-2.8	8.11	10.03	0.00154	0.0684	-6.9644	-78.0961	15772.7	315.4	1169	13	315	325	1545	282	454	24631.5	315.4	7391.73	15772.7	30622.9	5300.64	6121.51
ENSG00000199038.1	MIR210	miRNA	109	-2.43	5.32	7.73	0.00544	0.122	-5.38893	-76.4139	542.31	9.35	176	2	33	58	144	60	126	714.47	9.35	149.19	542.31	549.89	217.28	327.32
ENSG00000207837.1	MIR517B	miRNA	66	-2.75	1.08	7.61	0.00579	0.126	-6.72717	-67	6.7	0	1	0	0	3	10	3	1	6.7	0	0	46.33	63.07	17.94	4.29
hsa-miR-224-5p	hsa-miR-224-5p	mirbase.miRNA	20	-2.47	5.21	8.56	0.00343	0.0994	-5.54044	-61.086	2226.85	76.42	211	3	40	56	107	37	88	4668.19	76.42	985.56	2853.65	2226.85	730.25	1245.88
hsa-miR-17-5p	hsa-miR-17-5p	mirbase.miRNA	22	-2.32	9.08	6.34	0.0118	0.176	-4.99332	-58.7373	32149.9	694.77	2029	30	430	694	2207	1093	1971	40808.9	694.77	9631.65	32149.9	41755.8	19610.8	25368
hsa-miR-222-5p	hsa-miR-222-5p	mirbase.miRNA	21	-2.24	7.82	5.84	0.0157	0.2	-4.72397	-52.9775	16114.2	363.92	915	15	241	504	813	227	717	19279.6	363.92	5655.26	24459.9	16114.2	4266.82	9667.68
ENSG00000202566.2	MIR421	miRNA	84	-2.08	10.03	5.81	0.016	0.202	-4.22807	-52.0318	9512.17	272.94	2696	45	869	784	5724	3298	3159	14201.6	272.94	5097.95	9512.17	28363.4	15497.8	10648.6
ENSG00000222552.1	RNA5SP60	rRNA	86	-3.27	0.17	4.48	0.0343	0.279	-9.64646	-51.5	4.84	0	1	0	0	1	1	0	0	5.15	0	0	11.85	4.84	0	0
hsa-miR-345-5p	hsa-miR-345-5p	mirbase.miRNA	21	-2.56	8.09	9.02	0.00267	0.0879	-5.89708	-50.3717	14171.2	485.23	1160	20	292	292	1369	427	537	24441.9	485.23	6852.02	14171.2	27134.5	8026.14	7240.65
hsa-miR-767-5p	hsa-miR-767-5p	mirbase.miRNA	22	-2.59	6.73	9.25	0.00236	0.0826	-6.02099	-46.608	7551.06	208.43	483	9	110	163	466	183	154	9714.5	208.43	2463.91	7551.06	8816.6	3283.42	1982.08
hsa-miR-16-5p	hsa-miR-16-5p	mirbase.miRNA	21	-2.58	11.32	10.25	0.00137	0.0644	-5.9794	-45.7365	139140	4755.29	10322	196	1973	2867	12171	4155	7523	217491	4755.29	46298.1	139140	241237	78099.8	101436
hsa-miR-30d-5p	hsa-miR-30d-5p	mirbase.miRNA	21	-2.6	11.33	10.12	0.00146	0.0664	-6.06287	-45.4228	118126	4900.86	10565	202	1962	2434	12528	3440	8686	222611	4900.86	46039.9	118126	248313	64660.2	117118
ENSG00000207342.1	Y_RNA	misc_RNA	98	-3.27	0.17	4.48	0.0343	0.279	-9.64646	-45.2	4.25	0	1	0	0	1	1	0	0	4.52	0	0	10.4	4.25	0	0
hsa-miR-340-5p	hsa-miR-340-5p	mirbase.miRNA	21	-2.65	7.85	9.18	0.00244	0.0842	-6.27667	-44.1621	17762.5	485.23	1017	20	194	366	1020	224	638	21428.8	485.23	4552.37	17762.5	20217.1	4210.43	8602.48
hsa-miR-26b-5p	hsa-miR-26b-5p	mirbase.miRNA	20	-2.53	7.74	8.51	0.00353	0.101	-5.77572	-42.886	14726.9	534.97	1037	21	211	289	846	291	510	22942.7	534.97	5198.85	14726.9	17606.7	5743.29	7220.42
hsa-miR-20b-5p	hsa-miR-20b-5p	mirbase.miRNA	22	-2.34	7.95	7	0.00816	0.149	-5.06303	-42.5557	5975.99	324.22	686	14	153	129	1371	562	1026	13797.4	324.22	3427.08	5975.99	25939	10083.5	13205.3
ENSG00000212102.1	MIR301B	miRNA	77	-2.59	6.62	7.96	0.00478	0.114	-6.02099	-42.0736	1455.94	59.55	436	9	61	110	380	258	249	2505.48	59.55	390.39	1455.94	2054.14	1322.6	915.65
hsa-miR-26a-5p	hsa-miR-26a-5p	mirbase.miRNA	21	-2.45	13.73	10.85	0.000989	0.0539	-5.46416	-39.4	831878	30205.8	56482	1245	12330	17141	60845	20196	40046	1.19011e+06	30205.8	289334	831878	1.20599e+06	379616	539961
ENSG00000200872.1	RNA5SP456	rRNA	113	-3.27	0.17	4.48	0.0343	0.279	-9.64646	-39.2	3.68	0	1	0	0	1	1	0	0	3.92	0	0	9.02	3.68	0	0
hsa-miR-141-5p	hsa-miR-141-5p	mirbase.miRNA	21	-2.36	5.2	9.22	0.00239	0.0834	-5.1337	-38.2154	2655.97	72.78	132	3	26	92	134	61	93	2781.32	72.78	610.11	4464.9	2655.97	1146.59	1253.97
hsa-miR-93-5p	hsa-miR-93-5p	mirbase.miRNA	22	-2.33	10.64	7.81	0.00518	0.12	-5.02805	-37.8165	102148	3705.42	6967	160	1473	2205	6093	2515	5126	140126	3705.42	32994	102148	115278	45124.6	65974.8
hsa-miR-106a-5p	hsa-miR-106a-5p	mirbase.miRNA	22	-2.31	7.09	6.64	0.00996	0.162	-4.95883	-37.6046	4261.95	231.59	433	10	88	92	657	339	537	8708.85	231.59	1971.13	4261.95	12430.3	6082.4	6911.53
hsa-miR-205-5p	hsa-miR-205-5p	mirbase.miRNA	21	-2.74	8.46	9.81	0.00174	0.0729	-6.6807	-37.4093	26202.9	970.47	1723	40	281	743	1322	220	922	36304.6	970.47	6593.9	36058.9	26202.9	4135.25	12431.8
ENSG00000202334.1	RNA5SP238	rRNA	119	-3.27	0.17	4.48	0.0343	0.279	-9.64646	-37.2	3.5	0	1	0	0	1	1	0	0	3.72	0	0	8.56	3.5	0	0
ENSG00000207962.1	MIR30C1	miRNA	88	-2.3	6.13	7.64	0.00572	0.125	-4.92458	-35.0268	1216.83	34.74	242	6	57	140	295	122	193	1216.83	34.74	319.19	1621.39	1395.33	547.24	621.01
ENSG00000264063.1	MIR3687	miRNA	60	-2.73	6.92	10.9	0.000959	0.0532	-6.63456	-33.5828	2566.4	76.42	348	9	64	420	543	115	269	2566.4	76.42	525.63	7134.13	3766.92	756.56	1269.47
hsa-miR-548d-5p	hsa-miR-548d-5p	mirbase.miRNA	21	-2.08	4.1	9.97	0.00159	0.0694	-4.22807	-33.0041	679.44	24.26	38	1	21	14	108	16	49	800.68	24.26	492.78	679.44	2140.63	300.75	660.69
ENSG00000198997.1	MIR107	miRNA	86	-1.93	5.95	5.35	0.0208	0.229	-3.81055	-29.5283	794	41.47	238	7	75	67	237	116	205	1224.54	41.47	429.75	794	1147.06	532.42	674.96
hsa-miR-130b-5p	hsa-miR-130b-5p	mirbase.miRNA	20	-2.29	7.92	7.71	0.00549	0.122	-4.89056	-29.4948	13809.6	662.34	883	26	337	271	1296	301	533	19535.6	662.34	8303.38	13809.6	26972	5940.66	7546.05
ENSG00000216009.1	MIR874	miRNA	77	-1.68	5.89	4.13	0.0421	0.303	-3.20428	-28.3708	939.75	39.7	196	6	98	71	245	131	157	1126.32	39.7	627.18	939.75	1324.38	671.55	577.34
ENSG00000212204.1	RNA5SP91	rRNA	118	-1.9	4.07	9.89	0.00167	0.0715	-3.73213	-27.7778	120	4.32	32	1	16	92	50	15	24	120	4.32	66.82	794.6	176.37	50.18	57.59
hsa-miR-18a-5p	hsa-miR-18a-5p	mirbase.miRNA	22	-2.64	6.57	10.85	0.00099	0.0539	-6.23332	-27.1226	5837.01	301.07	406	13	76	126	453	110	232	8165.81	301.07	1702.34	5837.01	8570.64	1973.64	2985.99
ENSG00000207513.1	RNU1-3	snRNA	163	-3.27	0.33	4.34	0.0373	0.287	-9.64646	-27.1	2.55	0	1	0	0	3	1	0	0	2.71	0	0	18.76	2.55	0	0
ENSG00000211678.2	IGLJ3	IG_J_gene	175	-3.27	0.25	4.47	0.0345	0.279	-9.64646	-25.3	2.38	0	1	0	0	2	1	0	0	2.53	0	0	11.65	2.38	0	0
hsa-miR-151a-5p	hsa-miR-151a-5p	mirbase.miRNA	20	-2.32	11.65	10.15	0.00144	0.0661	-4.99332	-25.0245	247348	9884.2	11180	388	2970	5076	15750	4932	8836	247348	9884.2	73178.2	258663	327784	97340	125097
hsa-miR-425-5p	hsa-miR-425-5p	mirbase.miRNA	22	-2.54	7.8	8.78	0.00304	0.0935	-5.81589	-24.5695	9033.47	717.92	877	31	127	195	1029	332	883	17639	717.92	2844.7	9033.47	19468.4	5956.81	11364.8
hsa-miR-9-5p	hsa-miR-9-5p	mirbase.miRNA	22	-2.63	7.13	10.61	0.00112	0.0572	-6.19026	-23.1232	6485.57	370.54	426	16	62	140	783	319	407	8568.06	370.54	1388.75	6485.57	14814.1	5723.56	5238.34
hsa-miR-302e	hsa-miR-302e	mirbase.miRNA	16	-2.47	9.2	10.82	0.00101	0.0541	-5.54044	-22.8912	59043.7	2579.32	2135	81	485	1074	2846	993	1216	59043.7	2579.32	14937.5	68411.2	74037.6	24497.8	21519.7
hsa-miR-374b-5p	hsa-miR-374b-5p	mirbase.miRNA	21	-1.8	5.71	5.34	0.0208	0.229	-3.4822	-22.7537	776.5	121.31	131	5	56	16	287	132	186	2760.25	121.31	1314.09	776.5	5688.53	2481.15	2507.93
hsa-miR-3065-5p	hsa-miR-3065-5p	mirbase.miRNA	22	-1.84	3.57	9.38	0.00219	0.0806	-3.5801	-22.579	231.63	23.16	26	1	15	5	69	12	40	522.93	23.16	335.99	231.63	1305.46	215.31	514.83
ENSG00000256537.1	RP11-785H5.1	pseudogene	201	-3.27	0.17	4.48	0.0343	0.279	-9.64646	-22	2.07	0	1	0	0	1	1	0	0	2.2	0	0	5.07	2.07	0	0
hsa-miR-4794	hsa-miR-4794	mirbase.miRNA	21	-1.85	2.12	7.82	0.00516	0.12	-3.605	-20.5853	194.13	13.48	15	3	7	4	14	7	1	316.06	72.78	164.26	194.13	277.49	131.58	13.48
ENSG00000210194.1	MT-TE	Mt_tRNA	68	-2.51	4.97	10.69	0.00108	0.0563	-5.6962	-18.6702	501.93	44.96	129	6	13	109	82	38	73	839.41	44.96	94.21	1633.66	501.93	220.58	303.97
hsa-miR-4326	hsa-miR-4326	mirbase.miRNA	19	-1.95	4.17	10.98	0.000922	0.0523	-3.86375	-17.6582	1180.08	80.45	61	3	24	22	79	26	43	1420.6	80.45	622.46	1180.08	1730.66	540.15	640.82
hsa-miR-181c-5p	hsa-miR-181c-5p	mirbase.miRNA	21	-1.74	4.1	8.78	0.00304	0.0935	-3.34035	-16.0678	779.61	48.52	37	2	13	28	78	34	59	779.61	48.52	305.06	1358.88	1546.01	639.08	795.53
hsa-miR-331-5p	hsa-miR-331-5p	mirbase.miRNA	21	-1.73	3.82	9.61	0.00194	0.0766	-3.31728	-15.0545	931.57	72.78	52	3	17	20	47	27	35	1095.67	72.78	398.92	970.63	931.57	507.51	471.92
hsa-miR-15b-5p	hsa-miR-15b-5p	mirbase.miRNA	21	-1.7	7.14	4.54	0.0331	0.279	-3.24901	-14.8285	7765.04	655.06	461	27	188	160	587	283	473	9713.54	655.06	4411.57	7765.04	11634.7	5319.43	6377.7
hsa-miR-182-5p	hsa-miR-182-5p	mirbase.miRNA	23	-1.65	15.66	6.82	0.009	0.157	-3.13834	-14.2984	3.26172e+06	281263	209042	12697	113859	79017	180234	68206	122804	4.02162e+06	281263	2.43946e+06	3.50135e+06	3.26172e+06	1.17056e+06	1.51184e+06
hsa-miR-15a-5p	hsa-miR-15a-5p	mirbase.miRNA	21	-1.71	4.69	7.01	0.00811	0.148	-3.27161	-14.2428	1727.79	121.31	82	5	33	43	98	53	64	1727.79	121.31	774.37	2086.85	1942.43	996.22	862.94
hsa-miR-5096	hsa-miR-5096	mirbase.miRNA	20	-1.74	5.55	4.94	0.0262	0.256	-3.34035	-13.8957	2643.09	229.27	144	9	63	190	127	29	115	3185.87	229.27	1552.26	9682.03	2643.09	572.36	1628.13
hsa-miR-4757-5p	hsa-miR-4757-5p	mirbase.miRNA	22	-2.2	2.08	9.61	0.00194	0.0766	-4.59479	-13.4683	231.63	22.4	15	1	1	5	13	9	6	301.69	23.16	22.4	231.63	245.96	161.48	77.22
hsa-miR-561-5p	hsa-miR-561-5p	mirbase.miRNA	21	-2.37	8.45	10.35	0.0013	0.0621	-5.16941	-12.6334	22988	1819.62	1091	75	237	685	1789	390	1009	22988	1819.62	5561.4	33244.1	35459.2	7330.67	13604.9
ENSG00000207656.1	MIR489	miRNA	83	-1.43	4.02	6.08	0.0136	0.187	-2.69447	-12.4452	229.24	18.42	43	3	25	50	49	25	35	229.24	18.42	148.43	613.95	245.73	118.89	119.4
hsa-miR-450b-5p	hsa-miR-450b-5p	mirbase.miRNA	21	-2.09	3.54	9.84	0.00171	0.0723	-4.25748	-12.3022	693.72	56.39	53	7	8	20	35	3	33	1116.74	169.83	187.73	970.63	693.72	56.39	444.96
ENSG00000199366.1	Y_RNA	misc_RNA	105	-1.91	1.81	8.01	0.00466	0.113	-3.75809	-12.1649	19.41	4.85	14	1	4	2	9	2	7	59	4.85	18.77	19.41	35.68	7.52	18.88
hsa-miR-653	hsa-miR-653	mirbase.miRNA	21	-2.08	4.95	9.76	0.00179	0.0736	-4.22807	-11.8331	1863.14	194.09	109	8	37	113	94	20	55	2296.69	194.09	868.24	5484.06	1863.14	375.93	741.59
hsa-miR-4485	hsa-miR-4485	mirbase.miRNA	15	-1.83	8	5.58	0.0181	0.214	-3.55537	-11.6412	18584.2	1596.42	630	47	270	288	1406	866	411	18584.2	1596.42	8870.08	19567.9	39015	22789	7758.41
hsa-miR-516b-5p	hsa-miR-516b-5p	mirbase.miRNA	21	-2.05	8.4	7.81	0.0052	0.12	-4.14106	-10.863	16076.9	1479.96	763	61	216	549	1858	554	1236	16076.9	1479.96	5068.62	26643.8	36826.8	10413.3	16665.6
hsa-miR-362-5p	hsa-miR-362-5p	mirbase.miRNA	23	-1.79	3.24	10.72	0.00106	0.056	-3.45815	-10.7744	177.25	64.28	36	8	3	4	35	18	25	692.58	177.22	64.28	177.25	633.4	308.92	307.78
ENSG00000270103.2	RNU11	lincRNA	133	-1.84	8.56	6.05	0.0139	0.188	-3.5801	-10.2924	3706.2	360.09	1114	94	287	653	1525	820	1354	3706.2	360.09	1063.37	5003.85	4772.61	2433.66	2882.63
ENSG00000201763.1	RNA5SP267	rRNA	125	-1.46	5.88	3.87	0.0492	0.327	-2.75108	-10.2208	541.6	52.99	153	13	83	218	173	91	130	541.6	52.99	327.21	1777.42	576.07	287.36	294.48
hsa-miR-199b-5p	hsa-miR-199b-5p	mirbase.miRNA	22	-1.67	3.75	9.92	0.00163	0.071	-3.18215	-9.98694	700.03	92.64	46	4	16	38	37	21	25	925.19	92.64	358.39	1760.37	700.03	376.79	321.77
ENSG00000264355.1	AC008738.2	miRNA	83	-1.52	4.48	6.45	0.0111	0.172	-2.86791	-9.18082	380.65	42.97	74	7	31	31	78	52	53	394.5	42.97	184.05	380.65	391.16	247.3	180.81
hsa-miR-625-5p	hsa-miR-625-5p	mirbase.miRNA	20	-1.45	3.99	7.15	0.0075	0.141	-2.73208	-8.39571	509.58	76.42	29	3	16	10	83	36	57	641.6	76.42	394.23	509.58	1727.37	710.51	806.99
hsa-miR-204-5p	hsa-miR-204-5p	mirbase.miRNA	21	-1.67	10.16	5.79	0.0161	0.202	-3.18215	-8.06035	66098.4	8200.44	3137	338	1465	1368	5665	1818	4022	66098.4	8200.44	34377.4	66391.1	112284	34172.2	54230.7
ENSG00000202472.1	RNA5SP248	rRNA	126	-1.7	7.69	5.4	0.0202	0.225	-3.24901	-7.52222	1885.82	250.7	537	62	228	446	915	307	636	1885.82	250.7	891.7	3607.51	3022.65	961.76	1429.25
hsa-miR-515-5p	hsa-miR-515-5p	mirbase.miRNA	23	-2.27	7.23	8.62	0.00332	0.0978	-4.82323	-7.50972	8484.11	1129.75	441	51	66	260	772	150	533	8484.11	1129.75	1414.07	11521	13971	2574.31	6561.78
ENSG00000210164.1	MT-TG	Mt_tRNA	67	-1.97	6.31	7.64	0.0057	0.124	-3.91768	-7.42534	1129.32	152.09	171	20	43	139	422	145	267	1129.32	152.09	316.26	2114.38	2621.65	854.26	1128.39
ENSG00000199354.1	RNA5SP273	rRNA	112	-1.62	3.23	9.82	0.00173	0.0728	-3.07375	-7.2359	98.77	13.65	25	3	10	14	37	25	13	98.77	13.65	44	127.4	137.51	88.11	32.87
hsa-miR-30b-5p	hsa-miR-30b-5p	mirbase.miRNA	21	-1.89	5.26	6.97	0.0083	0.151	-3.70635	-7.21503	2275.62	315.4	108	13	16	61	152	82	147	2275.62	315.4	375.45	2960.42	3012.74	1541.32	1982.08
hsa-miR-4279	hsa-miR-4279	mirbase.miRNA	15	-1.29	1.79	4.26	0.0391	0.294	-2.44528	-6.94701	0	33.97	8	1	3	0	11	7	9	235.99	33.97	98.56	0	305.24	184.21	169.89
ENSG00000210184.1	MT-TS2	Mt_tRNA	58	-1.61	11.5	5.65	0.0174	0.21	-3.05252	-6.79714	39586.9	5824.05	5189	663	2987	4479	16504	3964	11201	39586.9	5824.05	25378.3	78703.9	118440	26977.6	54682.8
hsa-miR-4786-5p	hsa-miR-4786-5p	mirbase.miRNA	21	-1.75	2.03	7.03	0.00803	0.147	-3.36359	-6.28419	147.49	23.47	7	1	1	8	15	6	10	147.49	24.26	23.47	388.25	297.31	112.78	134.84
hsa-miR-873-5p	hsa-miR-873-5p	mirbase.miRNA	20	-2.02	5.14	6.95	0.00838	0.152	-4.05584	-6.09381	1172.04	369.59	86	47	15	23	228	40	55	1902.67	1197.31	369.59	1172.04	4745.07	789.46	778.67
hsa-miR-3652	hsa-miR-3652	mirbase.miRNA	17	-1.86	1.7	7.18	0.00735	0.14	-3.63008	-5.87973	130.14	29.97	5	1	2	7	12	5	3	130.14	29.97	57.97	419.65	293.81	116.1	49.97
hsa-miR-19b-1-5p	hsa-miR-19b-1-5p	mirbase.miRNA	22	-1.16	2.79	4.33	0.0374	0.287	-2.23457	-5.64486	261.47	46.32	13	2	7	20	20	11	18	261.47	46.32	156.79	926.51	378.39	197.36	231.67
hsa-miR-130a-5p	hsa-miR-130a-5p	mirbase.miRNA	21	-1.54	1.86	5.8	0.016	0.202	-2.90795	-5.62387	0	56.39	7	3	4	0	16	3	8	147.49	72.78	93.86	0	317.13	56.39	107.87
hsa-miR-876-5p	hsa-miR-876-5p	mirbase.miRNA	21	-1.72	2.23	8.24	0.00411	0.11	-3.29436	-5.38781	0	46.93	12	4	2	0	21	11	7	252.85	97.05	46.93	0	416.23	206.76	94.38
hsa-miR-5583-3p	hsa-miR-5583-3p	mirbase.miRNA	21	-1.63	1.41	4.61	0.0319	0.277	-3.09513	-4.40934	105.35	24.26	5	1	2	7	6	3	2	105.35	24.26	46.93	339.72	118.92	56.39	26.97
ENSG00000210174.1	MT-TR	Mt_tRNA	64	-1.56	5.28	5.31	0.0212	0.23	-2.94854	-4.03615	401	123.2	58	20	16	62	222	58	146	401	159.22	123.2	987.31	1443.81	357.72	645.94
ENSG00000206775.1	SNORD37	snoRNA	65	-1.62	4.88	7.73	0.00544	0.122	-3.07375	-3.86877	595.82	172.44	98	22	42	38	120	51	52	667.13	172.44	318.41	595.82	768.43	309.71	226.52
hsa-miR-5094	hsa-miR-5094	mirbase.miRNA	21	-1.43	3.19	7.59	0.00586	0.126	-2.69447	-3.76341	194.13	145.57	26	6	8	4	36	12	34	547.84	145.57	187.73	194.13	713.54	225.56	458.44
ENSG00000210112.1	MT-TM	Mt_tRNA	67	-1.39	4.9	5.01	0.0251	0.25	-2.62079	-3.69144	488.71	132.39	74	20	18	50	116	72	90	488.71	152.09	132.39	760.57	720.64	424.19	380.36
hsa-miR-3680-5p	hsa-miR-3680-5p	mirbase.miRNA	21	-1.45	2.38	6.69	0.00972	0.161	-2.73208	-3.59162	97.06	70.4	12	4	3	2	21	11	12	252.85	97.05	70.4	97.06	416.23	206.76	161.8
hsa-miR-542-5p	hsa-miR-542-5p	mirbase.miRNA	22	-1.6	1.75	6.65	0.00993	0.162	-3.03143	-3.59152	46.33	44.8	8	2	2	1	12	6	6	160.9	46.32	44.8	46.33	227.04	107.65	77.22
hsa-miR-526b-5p	hsa-miR-526b-5p	mirbase.miRNA	22	-1.57	5.48	5.56	0.0184	0.216	-2.96905	-3.50537	2932.56	836.59	158	49	41	87	155	81	65	3177.83	1134.78	918.37	4030.32	2932.56	1453.32	836.59
ENSG00000202399.1	Y_RNA	misc_RNA	112	-1.44	2.08	6.61	0.0102	0.163	-2.71321	-3.12308	0	13.65	10	3	6	0	17	6	8	39.51	13.65	26.4	0	63.18	21.15	20.23
ENSG00000201413.1	RNA5SP141	rRNA	119	-1.45	3.03	8.7	0.00318	0.0956	-2.73208	-3.03049	68.52	33.13	27	8	8	8	27	14	16	100.4	34.25	33.13	68.52	94.44	46.44	38.07
hsa-miR-3926	hsa-miR-3926	mirbase.miRNA	20	2.18	2.97	6.19	0.0129	0.182	4.53154	1.67055	20.81	113.26	8	45	12	15	1	6	8	176.99	1146.36	295.67	764.37	20.81	118.42	113.26
hsa-miR-3613-5p	hsa-miR-3613-5p	mirbase.miRNA	21	3.59	3.06	10.36	0.00128	0.0621	12.042	1.67062	39.64	70.4	2	49	3	1	2	13	38	42.14	1188.82	70.4	48.53	39.64	244.36	512.37
hsa-miR-891b	hsa-miR-891b	mirbase.miRNA	21	3.25	2.45	7.25	0.00707	0.138	9.51366	1.67062	0	70.4	2	42	3	0	1	6	9	42.14	1018.99	70.4	0	19.82	112.78	121.35
hsa-let-7c	hsa-let-7c	mirbase.miRNA	21	2.38	4.38	6.72	0.00952	0.161	5.20537	1.67062	42.14	70.4	2	5	3	7	15	223	87	42.14	121.31	70.4	339.72	297.31	4191.64	1173.07
hsa-miR-3135a	hsa-miR-3135a	mirbase.miRNA	21	1.99	1.79	4.39	0.0361	0.285	3.97237	1.67062	19.82	70.4	2	5	3	5	1	16	7	42.14	121.31	70.4	242.66	19.82	300.75	94.38
ENSG00000272474.1	SNORD113-5	snoRNA	77	2.55	4.39	8.27	0.00403	0.109	5.85634	1.67102	0	19.2	2	6	3	0	14	203	120	11.49	39.7	19.2	0	75.68	1040.65	441.28
hsa-miR-3135b	hsa-miR-3135b	mirbase.miRNA	21	3.19	2.95	10.14	0.00145	0.0662	9.12611	1.7271	0	72.78	2	3	4	0	1	23	83	42.14	72.78	93.86	0	19.82	432.32	1119.13
hsa-miR-4456	hsa-miR-4456	mirbase.miRNA	16	1.85	1.6	4.65	0.0311	0.274	3.605	1.72717	26.01	95.53	2	3	4	1	1	12	10	55.31	95.53	123.2	63.7	26.01	296.05	176.97
tRNA-Arg-CGA_	tRNA-Arg-CGA_	tRNA	72	2.326	1.89	8.1	0.00443	0.112	5.01413	1.72742	0	21.23	2	3	7	0	1	15	16	12.29	21.23	47.91	0	5.78	82.24	62.92
ENSG00000239127.1	SNORD125	snoRNA	95	1.29	3.64	4.84	0.0278	0.264	2.44528	1.75004	10.73	114.12	14	32	22	1	13	55	41	65.21	171.62	114.12	10.73	56.96	228.53	122.2
ENSG00000222365.1	SNORD12B	snoRNA	90	1.71	12.24	5.37	0.0205	0.227	3.27161	1.75349	4586.23	48844	5899	16895	9288	405	3287	20416	15525	29002.2	95643.5	50855.1	4586.23	15201.8	89541.9	48844
ENSG00000239043.1	SNORD127	snoRNA	85	2.34	8.01	5.75	0.0165	0.205	5.06303	1.76651	203.83	1600.09	174	1349	276	17	134	734	831	905.79	8085.98	1600.09	203.83	656.18	3408.59	2768.24
tRNA-Ala-GCA	tRNA-Ala-GCA	tRNA	71	1.631	6.12	3.88	0.0488	0.325	3.09728	1.77796	252.09	753.48	68	105	120	90	43	305	391	423.79	753.48	832.87	1291.89	252.09	1695.66	1559.34
ENSG00000207031.1	SNORD59A	snoRNA	74	2.14	8.03	4.88	0.0272	0.261	4.40762	1.7917	385.63	1431.07	146	1499	593	28	142	581	374	873.01	10320.7	3948.92	385.63	798.72	3099.15	1431.07
hsa-let-7b-5p	hsa-let-7b-5p	mirbase.miRNA	21	2.12	4.45	5.27	0.0217	0.232	4.34694	1.82138	0	23.47	0	4	1	19	31	216	83	0	97.05	23.47	922.1	614.44	4060.06	1119.13
ENSG00000207245.1	SNORD116-29	snoRNA	82	1.67	9.36	4	0.0454	0.313	3.18215	1.90063	1466.6	4611.58	699	2815	1545	118	478	958	2726	3771.89	17490.6	9284.74	1466.6	2426.34	4611.58	9413.14
ENSG00000200913.1	SNORD46	snoRNA	103	1.82	8.21	4.67	0.0306	0.273	3.53081	1.90916	435.37	2526.11	308	1035	528	44	208	1191	1103	1323.15	5119.68	2526.11	435.37	840.55	4564.28	3032.22
hsa-miR-5684	hsa-miR-5684	mirbase.miRNA	19	1.96	1.53	5.17	0.023	0.237	3.89062	1.91899	0	89.42	3	5	8	1	0	7	6	69.87	134.08	207.49	53.64	0	145.43	89.42
hsa-miR-4260	hsa-miR-4260	mirbase.miRNA	18	2.21	3.52	4.74	0.0295	0.271	4.62675	1.92749	98.33	267.42	4	82	10	9	6	13	17	98.33	2321.03	273.77	509.58	138.74	285.08	267.42
ENSG00000200785.1	SNORD8	snoRNA	109	2.25	6.61	5.68	0.0172	0.209	4.75683	1.95949	149.6	628.41	79	471	139	16	48	210	405	320.7	2201.58	628.41	149.6	183.3	760.49	1052.09
ENSG00000207279.1	SNORD116-24	snoRNA	91	2.5	10.77	8.3	0.00397	0.109	5.65685	1.99804	1915.13	13494.6	1389	8202	2492	171	652	5365	6402	6753.93	45921.7	13494.6	1915.13	2982.25	23271.6	19920.3
ENSG00000202063.1	RNA5SP79	rRNA	108	2.36	0.98	4.12	0.0424	0.305	5.1337	2.04416	0	7.87	0	2	6	1	1	3	3	0	9.44	27.38	9.44	3.85	10.96	7.87
ENSG00000212534.1	SNORD70	snoRNA	87	2.18	7.28	6.22	0.0126	0.18	4.53154	2.0862	358.82	748.57	125	571	590	55	75	559	230	635.75	3343.93	3341.86	644.3	358.82	2536.24	748.57
ENSG00000206633.1	SNORA80B	snoRNA	135	1.96	3.12	8.72	0.00314	0.0955	3.89062	2.0881	12.33	54.53	8	26	15	4	4	35	26	26.22	98.12	54.75	30.2	12.33	102.34	54.53
hsa-miR-4687-5p	hsa-miR-4687-5p	mirbase.miRNA	21	1.56	2.98	4.78	0.0287	0.268	2.94854	2.12607	59.46	131.58	11	41	21	3	3	7	13	231.78	994.73	492.78	145.59	59.46	131.58	175.29
ENSG00000238961.1	SNORA47	snoRNA	137	1.82	2.24	6.33	0.0118	0.176	3.53081	2.13416	6.46	25.93	2	8	13	2	4	9	21	6.46	29.75	46.76	14.88	12.15	25.93	43.4
ENSG00000238886.1	SNORD121A	snoRNA	81	1.62	5.22	4.62	0.0317	0.276	3.07375	2.19639	113.24	395.02	35	120	77	9	35	156	113	191.2	754.81	468.45	113.24	179.85	760.22	395.02
ENSG00000212433.1	RNA5SP252	rRNA	118	4.72	2.28	10.63	0.00111	0.0572	26.3549	2.22667	0	8.35	1	36	2	2	0	8	6	3.75	155.44	8.35	17.27	0	26.76	14.4
hsa-miR-4429	hsa-miR-4429	mirbase.miRNA	19	1.9	3.09	6.26	0.0123	0.179	3.73213	2.22714	46.58	103.74	2	5	4	3	8	25	80	46.58	134.08	103.74	160.92	175.26	519.38	1192.23
hsa-miR-4747-5p	hsa-miR-4747-5p	mirbase.miRNA	21	2.87	1.31	7.11	0.00767	0.143	7.31065	2.3028	0	48.52	1	2	5	2	0	7	7	21.07	48.52	117.33	97.06	0	131.58	94.38
hsa-miR-3679-5p	hsa-miR-3679-5p	mirbase.miRNA	22	3.68	3.68	10.59	0.00114	0.0576	12.8171	2.30333	20.11	46.32	1	2	10	14	3	13	166	20.11	46.32	223.99	648.56	56.76	233.25	2136.52
hsa-miR-4800-5p	hsa-miR-4800-5p	mirbase.miRNA	20	2.89	2.24	6.63	0.01	0.162	7.4127	2.30335	20.81	50.95	1	2	6	11	1	4	36	22.12	50.95	147.83	560.54	20.81	78.95	509.68
ENSG00000223224.1	SNORD71	snoRNA	85	1.73	8	4.6	0.0319	0.277	3.31728	2.32787	551.55	3356.72	277	687	579	46	188	1056	1143	1441.97	4117.92	3356.72	551.55	920.61	4903.92	3807.59
ENSG00000201772.1	SNORA5C	snoRNA	136	1.59	5.02	5.29	0.0214	0.23	3.01049	2.37099	52.46	188.66	33	100	129	7	26	65	113	107.37	374.63	467.42	52.46	79.57	188.66	235.27
ENSG00000200367.1	SNORD113-8	snoRNA	73	3.31	6.18	9.68	0.00186	0.0752	9.91766	2.50515	24.25	60.75	4	37	9	4	35	759	445	24.25	258.24	60.75	55.84	199.56	4104.09	1726.07
ENSG00000202293.1	SNORD114-22	snoRNA	71	1.77	6.55	4.08	0.0433	0.308	3.41054	2.56146	62.32	159.63	10	23	23	30	122	986	460	62.32	165.05	159.63	430.63	715.22	5481.72	1834.52
hsa-miR-154-5p	hsa-miR-154-5p	mirbase.miRNA	21	2.56	2.99	8.79	0.00303	0.0935	5.89708	2.59077	39.64	131.58	4	9	70	5	2	7	10	84.28	218.35	1642.61	242.66	39.64	131.58	134.84
ENSG00000201839.1	SNORD114-3	snoRNA	74	2.31	2.96	10.29	0.00134	0.0632	4.95883	2.5981	17.94	46.61	3	7	7	2	4	51	37	17.94	48.2	46.61	27.54	22.5	272.04	141.58
ENSG00000210077.1	MT-TV	Mt_tRNA	68	2.56	8.53	7.8	0.00521	0.12	5.89708	2.67391	419.65	2831.54	157	1836	1190	28	173	942	680	1021.61	13756.4	8623.69	419.65	1058.95	5468.15	2831.54
ENSG00000206688.1	SNORD116-18	snoRNA	91	3.04	8.42	8.6	0.00337	0.0981	8.22491	2.86064	179.19	2128.17	153	2191	393	16	88	615	902	743.95	12267.1	2128.17	179.19	402.51	2667.67	2806.65
ENSG00000222937.1	SNORD63	snoRNA	69	2.01	7.38	5.64	0.0176	0.211	4.02782	2.87141	147.7	2577.11	160	399	416	10	96	907	628	1026.05	2946.21	2970.98	147.7	579.11	5188.67	2577.11
ENSG00000209042.1	SNORD12C	snoRNA	88	2.2	11.33	7.73	0.00544	0.122	4.59479	3.05325	1922.51	20586.6	2082	11286	5708	166	1366	9249	6398	10468.7	65342.7	31963.7	1922.51	6461.09	41486.8	20586.6
ENSG00000212304.1	SNORD12	snoRNA	89	2.35	15.29	11.06	0.000882	0.0511	5.09824	3.10532	22284.1	263664	30286	185445	91626	1946	18155	143523	82874	150573	1.06161e+06	507322	22284.1	84907.1	636546	263664
ENSG00000200394.1	SNORA38B	snoRNA	130	1.95	1.87	6.66	0.00985	0.161	3.86375	3.17274	0	15.68	1	4	7	0	3	14	14	3.4	15.68	26.53	0	9.61	42.51	30.49
ENSG00000207263.1	SNORD116-16	snoRNA	91	2.96	9.24	9.13	0.00251	0.0851	7.78124	3.28391	302.39	4359.23	273	3568	805	27	185	1423	1607	1327.45	19976.7	4359.23	302.39	846.19	6172.51	5000.31
hsa-miR-4419a	hsa-miR-4419a	mirbase.miRNA	16	2.52	1.74	6.38	0.0115	0.175	5.73582	3.31905	0	92.4	0	3	3	5	2	7	18	0	95.53	92.4	318.49	52.03	172.69	318.55
hsa-miR-4706	hsa-miR-4706	mirbase.miRNA	24	2.99	2.11	8.85	0.00293	0.0923	7.94474	3.34056	17.34	61.6	1	3	3	3	1	29	14	18.44	63.69	61.6	127.4	17.34	476.96	165.17
ENSG00000199245.1	Y_RNA	misc_RNA	108	2.12	1.7	6.71	0.00959	0.161	4.34694	3.3431	3.85	26.22	2	6	6	1	1	10	10	8.19	28.31	27.38	9.44	3.85	36.55	26.22
hsa-miR-4710	hsa-miR-4710	mirbase.miRNA	17	2.44	1.79	7.24	0.00712	0.138	5.42642	3.45409	24.48	89.91	1	3	6	8	1	8	12	26.03	89.91	173.92	479.61	24.48	185.75	199.87
ENSG00000253007.2	SNORA76	snoRNA	134	2.36	1.01	4.18	0.041	0.301	5.1337	3.78778	0	3.8	0	1	3	1	1	4	7	0	3.8	11.03	7.61	3.11	11.78	14.79
hsa-miR-617	hsa-miR-617	mirbase.miRNA	21	2.62	3.02	10	0.00157	0.0692	6.1475	4.08174	39.64	161.8	4	40	17	17	2	9	12	84.28	970.47	398.92	825.04	39.64	169.17	161.8
ENSG00000206612.1	SNORA2A	snoRNA	134	2.63	1.68	9.04	0.00265	0.0879	6.19026	6.63023	3.11	20.62	1	6	8	2	1	7	10	3.3	22.81	29.42	15.21	3.11	20.62	21.13
hsa-miR-4481	hsa-miR-4481	mirbase.miRNA	16	3.14	1.46	7.28	0.00695	0.137	8.81524	7.58785	0	30.8	0	2	1	0	1	8	17	0	63.69	30.8	0	26.01	197.36	300.85
hsa-miR-1224-5p	hsa-miR-1224-5p	mirbase.miRNA	18	3.14	1.49	8.41	0.00373	0.104	8.81524	9.52552	0	28.31	0	1	2	1	1	11	14	0	28.31	54.75	56.62	23.12	241.22	220.23
ENSG00000201312.1	RNA5SP72	rRNA	116	4.52	0.79	6.09	0.0136	0.186	22.9433	34	0	3.4	0	5	2	2	0	1	2	0	21.96	8.5	17.57	0	3.4	4.88
ENSG00000200246.1	RNA5SP263	rRNA	127	5.03	1.18	10.3	0.00133	0.0632	32.6724	40.1	0	4.01	0	1	2	2	0	7	9	0	4.01	7.76	16.05	0	21.76	20.07
hsa-miR-4534	hsa-miR-4534	mirbase.miRNA	16	4.88	1.1	8.35	0.00386	0.106	29.446	308	0	30.8	0	2	1	2	0	4	10	0	63.69	30.8	127.4	0	98.68	176.97
1RPK values 0 were transformed to 0.1 for calculating the MIN fold changes.
