# Supplementary material for: RNA Polymerase III Subunit POLR3G Regulates Specific Subsets of PolyA+ and SmallRNA Transcriptomes and Splicing in Human Pluripotent Stem Cells
Source: Stem Cell Reports. 2017 May 9;8(5):1442–54. doi: 10.1016/j.stemcr.2017.04.016 (PMC5425787; doi:10.1016/j.stemcr.2017.04.016)
Supplement: Table S3. POLR3G-Dependent Genes Up- or Downregulated during Endoderm, Ectoderm, and/or Mesoderm Differentiation, Related to Results [file mmc4.xlsx]

## Sheet: S3
Table S3. POLR3G dependent genes up- or downregulated during endoderm, ectoderm and/or mesoderm differentiation. Related to Results.
									GIFFORD ET AL. 2013, Cell. May 23;153(5):1149-63.
ENSEMBL	TRANSCRIPT	GENOMIC	length	GENE	POLR3G Scr vs siRNA				ENDODERM vs hESC		ECTODERM vs hESC		MESODERM vs hESC
ID	TYPE	LOCATION	bp	SYMBOL	AVG FC	MIN FC	p-value	FDR	AVG FC	p-value	AVG FC	p-value	AVG FC	p-value
ENSG00000148773.8	protein_coding	chr10:129894924-129924468	12663	MKI67	-5.9	-3.68	5.07e-11	0	1.53688	0	1.25701	0.038	1.04247	0.726
ENSG00000127914.12	protein_coding	chr7:91570188-91739987	12425	AKAP9	-5.28	-3.56	4.18e-14	0	1.55833	0	2.07053	0	1.24833	0.078
ENSG00000171634.12	protein_coding	chr17:65821779-65980494	11262	BPTF	-3.84	-3.37	2.78e-22	0	-1.24833	0.048	0	0.989	-1.84038	0
ENSG00000078687.12	protein_coding	chr17:76000317-76104916	9719	TNRC6C	-3.68	-3.1	4.1e-11	0	-1.08673	0.466	1.22264	0.081	-2.67586	0
ENSG00000130052.9	protein_coding	chrX:67867510-67945684	4850	STARD8	-3.53	-2.99	6.06e-11	0	-1.07177	0.681	1.46409	0.019	4.40762	0
ENSG00000185519.8	protein_coding	chr1:16384263-16400127	1688	FAM131C	-3.14	-2.93	3.03e-06	0.0002	2.67586	0.003	3.70635	0	-1.16473	0.647
ENSG00000135968.15	protein_coding	chr2:109065576-109125854	7514	GCC2	-2.83	-2.9	3.29e-14	0	-1.58008	0	-1.07923	0.481	1.32869	0.022
ENSG00000158417.6	protein_coding	chr2:99953833-100016728	5753	EIF5B	-3.32	-2.83	3.75e-17	0	-1.72907	0	-1.58008	0	-1.36604	0.01
ENSG00000173230.11	protein_coding	chr3:121382047-121468602	11176	GOLGB1	-4.66	-2.75	9.45e-12	0	1.41421	0.003	1.65864	0	2.02792	0
ENSG00000139618.10	protein_coding	chr13:32889616-32973809	10956	BRCA2	-2.51	-2.63	1.54e-11	0	-1.70527	0	-1.07923	0.479	-2.32947	0
ENSG00000126001.11	protein_coding	chr20:34043222-34099803	8363	CEP250	-3.05	-2.6	8.42e-09	0	1.59107	0	1.32869	0.019	1.03526	0.777
ENSG00000054654.11	protein_coding	chr14:64319682-64693167	21762	SYNE2	-2.77	-2.51	6.03e-16	0	1.44393	0.003	1.46409	0.001	-2.39496	0
ENSG00000166816.9	protein_coding	chr16:75145757-75150670	2056	LDHD	-3.05	-2.5	3.78e-07	0	-4.19887	0	-3.16017	0	-9.44794	0
ENSG00000109265.8	protein_coding	chr4:57036360-57196890	4619	KIAA1211	-2.38	-2.5	1.73e-08	0	2.36199	0	1.68179	0	1.20581	0.165
ENSG00000104888.5	protein_coding	chr19:49932654-49944808	2961	SLC17A7	-2.93	-2.49	3.44e-06	0.0002	-1.37554	0.201	2.46229	0.001	-1.72907	0.054
ENSG00000145703.11	protein_coding	chr5:75699148-76003957	5808	IQGAP2	-2.25	-2.47	6.01e-14	0	-2.77022	0	-1.56917	0	-4.37717	0
ENSG00000137831.10	protein_coding	chr15:70946892-71055850	6920	UACA	-2.5	-2.46	4.22e-10	0	1.45397	0.002	1.23971	0.056	3.75809	0
ENSG00000135315.7	protein_coding	chr6:84833959-84937335	5129	KIAA1009	-2.87	-2.42	1.56e-06	0.0001	1.16473	0.235	1.71713	0	-1.07177	0.623
ENSG00000102189.12	protein_coding	chr12:93166284-93323107	9846	EEA1	-2.6	-2.4	4.55e-10	0	1.30134	0.034	1.03526	0.759	2.36199	0
ENSG00000163257.6	protein_coding	chr4:17802277-17812381	4545	DCAF16	-2.35	-2.4	4.91e-11	0	1.23971	0.065	1.44393	0.002	-1.50525	0.002
ENSG00000107890.12	protein_coding	chr10:27293044-27389427	6557	ANKRD26	-2.25	-2.39	4.22e-05	0.0014	1.3566	0.019	1.65864	0	1.26576	0.096
ENSG00000151914.13	protein_coding	chr6:56322784-56507694	24167	DST	-3.03	-2.35	2.33e-14	0	1.42405	0.002	1.71713	0	-1.00696	0.972
ENSG00000143140.6	protein_coding	chr1:147228331-147245484	3175	GJA5	-2.87	-2.35	6.82e-06	0.0003	-1.75321	0.012	-6.27667	0	9.44794	0
ENSG00000184208.10	protein_coding	chr22:42086546-42094140	4973	C22orf46	-2.55	-2.33	7.34e-05	0.0021	-1.04972	0.734	1.6245	0.002	1.06437	0.697
ENSG00000115306.11	protein_coding	chr2:54683453-54898583	9044	SPTBN1	-2.55	-2.33	7.11e-15	0	-1.21419	0.08	-1.36604	0.005	1.8025	0
ENSG00000169855.15	protein_coding	chr3:78646387-79817059	7481	ROBO1	-2.28	-2.32	2.11e-13	0	1.6358	0	1.72907	0	1.36604	0.01
ENSG00000122966.9	protein_coding	chr12:120123597-120315092	8660	CIT	-2.4	-2.29	6.03e-12	0	1.3566	0.01	1.53688	0	-1.22264	0.112
ENSG00000162745.6	protein_coding	chr1:161952981-161993644	3152	OLFML2B	-2.43	-2.28	1.07e-06	0.0001	1.38511	0.057	2.02792	0	2.51403	0
ENSG00000133858.11	protein_coding	chr12:72003378-72074428	7563	ZFC3H1	-2.38	-2.26	1.22e-09	0	1.45397	0.005	1.8025	0	2.04202	0
ENSG00000148143.8	protein_coding	chr9:109625377-109848716	10401	ZNF462	-2.19	-2.26	1.61e-11	0	-1.18921	0.129	1.07177	0.511	-1.85318	0
ENSG00000171988.13	protein_coding	chr10:64926987-65226322	8640	JMJD1C	-2.16	-2.26	1.35e-12	0	-1.68179	0	-2.21914	0	-1.25701	0.058
ENSG00000173575.14	protein_coding	chr15:93443550-93571237	9818	CHD2	-2.36	-2.25	2.08e-11	0	1.76541	0	1.32869	0.02	1.58008	0.001
ENSG00000090615.8	protein_coding	chr12:133345494-133405426	9228	GOLGA3	-2.46	-2.18	3.56e-09	0	1.19748	0.155	-1.13288	0.308	2.17347	0
ENSG00000112297.10	protein_coding	chr6:106959729-107018334	7524	AIM1	-2.13	-2.18	7.51e-08	0	-9.25351	0	-13.6422	0	-35.0174	0
ENSG00000118412.8	processed_transcript	chr6:90539618-90584155	7335	CASP8AP2	-2.06	-2.18	2.82e-08	0	-1.04972	0.686	1.33793	0.011	-1.54756	0.001
ENSG00000105738.6	protein_coding	chr19:38397867-38699008	7965	SIPA1L3	-2.01	-2.18	1.71e-08	0	-1.44393	0.003	-1.03526	0.763	-1.95884	0
ENSG00000189060.4	protein_coding	chr22:38201113-38203443	2328	H1F0	-2.35	-2.17	1.25e-13	0	2.17347	0	2.02792	0	1.79005	0
ENSG00000015133.14	protein_coding	chr14:91737666-91884133	7444	CCDC88C	-2.28	-2.17	2.84e-10	0	-1.10191	0.415	1.09429	0.4	-5.77572	0
ENSG00000165238.12	protein_coding	chr9:95947211-96108696	7763	WNK2	-2.51	-2.16	6.61e-13	0	1.05702	0.625	-1.3566	0.011	-3.13834	0
ENSG00000138182.10	protein_coding	chr10:91461366-91534700	6487	KIF20B	-2.28	-2.16	1.5e-12	0	-1.58008	0	-1.36604	0.005	-1.3566	0.016
ENSG00000126777.13	protein_coding	chr14:56046924-56151302	6239	KTN1	-2.19	-2.16	1.05e-11	0	-1.10957	0.362	1.19748	0.1	1.53688	0
ENSG00000064692.14	protein_coding	chr5:121647819-121799794	4972	SNCAIP	-2.06	-2.15	0.000404	0.0072	2	0	2.2974	0	3.78423	0
ENSG00000163421.4	protein_coding	chr3:71820805-71834357	1546	PROK2	-2.53	-2.13	7.31e-05	0.0021	-3.22657	0.002	2.02792	0.013	-16.1113	0.021
ENSG00000130749.5	protein_coding	chr19:47567446-47617009	6104	ZC3H4	-2.24	-2.12	4e-11	0	-1.43396	0.002	-1.30134	0.022	-2.01391	0
ENSG00000090905.13	protein_coding	chr16:24741048-24837547	8413	TNRC6A	-2.01	-2.12	6.93e-10	0	-1.24833	0.048	1.09429	0.417	-1.75321	0
ENSG00000185869.9	protein_coding	chr19:37379025-37407193	4971	ZNF829	-2.13	-2.11	0.00024	0.0049	-1.38511	0.056	1.46409	0.021	-2.42839	0
ENSG00000186777.7	protein_coding	chr4:264463-289944	2189	ZNF732	-1.97	-2.11	0.000564	0.009	-3.34035	0	-1.76541	0.003	-6.77396	0
ENSG00000153982.6	protein_coding	chr17:57297827-57353330	1811	GDPD1	-2.57	-2.1	5.24e-05	0.0016	1.97247	0.001	1.84038	0.003	1.07923	0.701
ENSG00000143850.8	protein_coding	chr1:204187980-204329044	7378	PLEKHA6	-2.36	-2.1	9.38e-07	0.0001	2.11404	0	-1.46409	0.006	1.37554	0.027
ENSG00000198420.5	protein_coding	chr7:143550048-143599172	5724	FAM115A	-1.95	-2.1	7.67e-09	0	1.72907	0	1.97247	0	2.05623	0
ENSG00000113763.6	protein_coding	chr5:176237559-176326333	3797	UNC5A	-3.03	-2.09	3.96e-07	0	-1.07923	0.63	-1.7411	0.002	-6.77396	0
ENSG00000172794.15	protein_coding	chr17:72667255-72743474	3796	RAB37	-2.71	-2.08	9.1e-06	0.0004	-1.34723	0.183	-1.52626	0.065	6.49802	0
ENSG00000133863.2	protein_coding	chr8:30689059-30706533	10183	TEX15	-2.5	-2.08	3.1e-07	0	-2.92817	0	-1.52626	0.002	-7.51618	0
ENSG00000106261.12	protein_coding	chr7:99613218-99635403	9412	ZKSCAN1	-1.87	-2.07	2.9e-06	0.0002	2.49666	0	2.31338	0	2.02792	0
ENSG00000129244.4	protein_coding	chr17:7554253-7561089	3146	ATP1B2	-3.2	-2.04	8.22e-07	0.0001	2.07053	0	-1.03526	0.799	1.69349	0
ENSG00000198464.9	protein_coding	chr19:52800425-52829174	4733	ZNF480	-2.17	-2.03	2.3e-09	0	-1.68179	0	-1.59107	0	-2.31338	0
ENSG00000072071.12	protein_coding	chr19:14258548-14316997	5634	LPHN1	-2.2	-2.02	8.27e-12	0	-1.41421	0.002	-1.07923	0.473	-2.25012	0
ENSG00000005513.9	protein_coding	chr16:1031807-1036979	4151	SOX8	-2	-2.01	0.000157	0.0036	1.6358	0.004	-1.31039	0.089	1.22264	0.233
ENSG00000176049.11	protein_coding	chr5:146970705-147162252	5980	JAKMIP2	-1.97	-2.01	5.92e-08	0	1.49485	0.002	-1.17283	0.185	-1.50525	0.003
ENSG00000248746.1	polymorphic_pseudogene	chr11:66314390-66330797	3063	ACTN3	-2.4	-2	1.81e-07	0	-1.13288	0.381	4.34694	0	-3.22657	0
ENSG00000171827.6	protein_coding	chr19:37959981-37976242	2242	ZNF570	-2.03	-2	0.00187	0.0209	1.31039	0.131	1.6358	0.01	1.14076	0.497
ENSG00000169871.8	protein_coding	chr7:100728785-100733889	3610	TRIM56	-1.82	-2	0.000273	0.0054	-1.81504	0	-2.32947	0	-1.56917	0.005
ENSG00000101040.15	protein_coding	chr20:45838380-45985474	5340	ZMYND8	-2.22	-1.99	2.02e-10	0	-1.71713	0	-1.67018	0	-1.29235	0.036
ENSG00000131914.6	protein_coding	chr1:26737268-26756219	4004	LIN28A	-1.88	-1.99	3.76e-06	0.0002	-3.70635	0	-1.14076	0.239	-3.27161	0
ENSG00000196482.12	protein_coding	chr1:216676587-217311097	5523	ESRRG	-2.4	-1.98	0.000159	0.0036	1.41421	0.062	1.46409	0.04	1.85318	0.002
ENSG00000164916.9	protein_coding	chr7:4721929-4811074	11172	FOXK1	-1.95	-1.98	3.23e-05	0.0011	2.11404	0	1.65864	0	2.39496	0
ENSG00000182040.4	protein_coding	chr17:72912175-72919351	3558	USH1G	-1.95	-1.98	0.00276	0.0268	-4.56305	0	-2.54912	0.001	-6.36429	0
ENSG00000070814.13	protein_coding	chr5:149737201-149779871	5230	TCOF1	-2.55	-1.97	3.03e-09	0	-2.18859	0	-1.67018	0	-1.89212	0
ENSG00000130201.3	protein_coding	chr19:45715878-45737469	1709	EXOC3L2	-2.25	-1.97	0.000874	0.0123	-1.85318	0.028	-4.46915	0.001	21.1121	0
ENSG00000105464.3	protein_coding	chr19:48898131-48948188	5080	GRIN2D	-2.91	-1.96	9.64e-11	0	3.11666	0	-2.9897	0	2.09943	0
ENSG00000198466.8	protein_coding	chr19:58361268-58376487	6879	ZNF587	-2.27	-1.96	3.34e-05	0.0012	1.44393	0.004	2.15846	0	1.31951	0.039
ENSG00000197467.9	protein_coding	chr10:71561643-71718904	3097	COL13A1	-2.03	-1.96	0.00112	0.0146	-1.15669	0.378	-1.39474	0.051	2.23457	0
ENSG00000139629.11	protein_coding	chr12:51745832-51785200	5196	GALNT6	-2.01	-1.96	0.000149	0.0034	-2.62079	0	-11.0043	0	1.46409	0.034
ENSG00000197961.7	protein_coding	chr19:9676291-9695209	2406	ZNF121	-1.96	-1.96	3.66e-07	0	-1.45397	0.003	-1.44393	0.003	-2.32947	0
ENSG00000187764.7	protein_coding	chr9:91975705-92094611	5668	SEMA4D	-2.06	-1.94	2.95e-09	0	-1.39474	0.005	-1.12506	0.311	-5.9794	0
ENSG00000113522.9	protein_coding	chr5:131892615-131980313	6572	RAD50	-1.89	-1.94	1.45e-07	0	-1.53688	0	1.04247	0.701	-1.54756	0.001
ENSG00000150995.13	protein_coding	chr3:4535031-4889524	10136	ITPR1	-1.85	-1.94	0.00125	0.0158	1.04972	0.759	-1.45397	0.02	3.16017	0
ENSG00000147246.5	protein_coding	chrX:113818550-114144624	4745	HTR2C	-2.64	-1.93	4.02e-05	0.0013	-14.5203	0.001	-4.82323	0	-1.85318	0.029
ENSG00000100503.19	protein_coding	chr14:51186480-51297839	10262	NIN	-2.46	-1.93	2.2e-07	0	1.50525	0.001	1.32869	0.02	1.02101	0.868
ENSG00000180336.13	protein_coding	chr17:42733761-42753165	4596	C17orf104	-2.25	-1.93	0.000106	0.0027	-2.01391	0	-1.6358	0.003	-3.83706	0
ENSG00000106665.11	protein_coding	chr7:73703804-73820273	5546	CLIP2	-2.22	-1.93	1.7e-08	0	1.61328	0	1.04972	0.653	2.78949	0
ENSG00000170579.10	protein_coding	chr18:3498836-3880135	6670	DLGAP1	-2.01	-1.93	9.79e-06	0.0004	-1.01396	0.922	-1.15669	0.335	-4.82323	0
ENSG00000167595.10	protein_coding	chr19:36249043-36260077	3597	C19orf55	-1.96	-1.93	0.000467	0.008	1.70527	0.002	1.25701	0.135	1.33793	0.083
ENSG00000226742.3	protein_coding	chr18:77724581-77730822	1055	HSBP1L1	-1.93	-1.93	0.00547	0.0421	2.41162	0.014	2	0.046	1.76541	0.102
ENSG00000136160.10	protein_coding	chr13:78469615-78549664	4463	EDNRB	-1.73	-1.92	1.95e-05	0.0008	3.86375	0	-2.71321	0	-1.18921	0.187
ENSG00000105426.10	protein_coding	chr19:5205518-5340814	7312	PTPRS	-1.96	-1.91	4.04e-09	0	1.93187	0	2.11404	0	-1.24833	0.061
ENSG00000111961.12	protein_coding	chr6:148663728-148873184	7691	SASH1	-1.93	-1.91	2.52e-07	0	1.29235	0.03	1.31951	0.017	2.21914	0
ENSG00000137812.15	protein_coding	chr15:40886446-40954881	9546	CASC5	-1.92	-1.91	4.38e-06	0.0002	1.59107	0	1.37554	0.006	1.33793	0.018
ENSG00000186951.12	protein_coding	chr22:46546498-46639653	10040	PPARA	-1.82	-1.91	0.00157	0.0186	1.22264	0.193	1.33793	0.063	4.25748	0
ENSG00000166501.8	protein_coding	chr16:23847299-24231932	7952	PRKCB	-2.07	-1.9	7.17e-07	0.0001	-2.44528	0	1.70527	0.002	-1.61328	0.008
ENSG00000055332.12	protein_coding	chr2:37333698-37384190	10025	EIF2AK2	-1.82	-1.9	2.27e-07	0	-1.50525	0.001	-1.58008	0	-1.21419	0.159
ENSG00000069188.12	protein_coding	chr17:71330522-71640227	10678	SDK2	-2.69	-1.89	1.41e-06	0.0001	3.05252	0	5.93809	0	1.37554	0.013
ENSG00000161960.10	protein_coding	chr17:7476056-7482324	1745	EIF4A1	-2.22	-1.89	0.00134	0.0166	-1.64718	0	-1.72907	0	-1.38511	0.007
ENSG00000145506.9	protein_coding	chr5:1009167-1038925	2145	NKD2	-1.96	-1.89	0.00148	0.0178	4	0	-1.97247	0	-2.18859	0
ENSG00000137497.13	protein_coding	chr11:71713910-71823822	7316	NUMA1	-2.11	-1.88	9.4e-07	0.0001	1.64718	0.001	1.72907	0	1.48452	0.009
ENSG00000128849.9	protein_coding	chr15:57668704-57842921	7205	CGNL1	-2.01	-1.88	5.08e-09	0	-1.48452	0.001	-5.57897	0	2.26577	0
ENSG00000131480.4	protein_coding	chr17:40996608-41002724	2653	AOC2	-1.93	-1.88	0.00362	0.0322	1.08673	0.711	1.71713	0.023	1.81504	0.015
ENSG00000186812.8	protein_coding	chr18:32820993-32870196	2633	ZNF397	-2.2	-1.87	2.01e-05	0.0008	1.29235	0.084	1.50525	0.005	-1.55833	0.013
ENSG00000126705.9	protein_coding	chr1:27860755-27930143	6431	AHDC1	-2.01	-1.87	4.3e-07	0	1.52626	0	2.36199	0	1.24833	0.084
ENSG00000130119.11	protein_coding	chrX:54556643-54593720	2341	GNL3L	-2.01	-1.87	1.66e-05	0.0007	-2.23457	0	-1.75321	0	-1.94531	0
ENSG00000135917.9	protein_coding	chr2:228549925-228582745	3510	SLC19A3	-2.01	-1.87	0.000379	0.0068	-4.85678	0	-3.97237	0	-2.04202	0.003
ENSG00000008311.10	protein_coding	chr7:121713597-121784344	3210	AASS	-1.91	-1.86	1.22e-08	0	-1.75321	0	-1.6358	0	-3.75809	0
ENSG00000168016.9	protein_coding	chr3:36868307-36986548	10458	TRANK1	-2.31	-1.85	7.7e-08	0	-1.04247	0.753	1.60214	0.001	1.40444	0.016
ENSG00000197943.5	protein_coding	chr16:81812929-81991899	4275	PLCG2	-1.96	-1.85	0.000129	0.0031	-1.81504	0	-1.23971	0.151	-1.65864	0.004
ENSG00000106571.8	protein_coding	chr7:42000547-42276618	8193	GLI3	-1.93	-1.85	7.57e-07	0.0001	1.86607	0	4.19887	0	1.15669	0.249
ENSG00000184863.6	protein_coding	chr7:155437202-155574179	10131	RBM33	-1.66	-1.85	1.07e-05	0.0005	1.64718	0	1.60214	0	1.40444	0.006
ENSG00000163884.3	protein_coding	chr3:126061477-126076236	2571	KLF15	-2.99	-1.84	5.76e-06	0.0003	-1.48452	0.01	-4.22807	0	-2	0
ENSG00000196782.8	protein_coding	chr4:140637545-141075233	6839	MAML3	-2.35	-1.84	4.49e-05	0.0014	1.64718	0	1.72907	0	2.65737	0
ENSG00000179912.15	protein_coding	chr12:57647547-57704246	4348	R3HDM2	-2.2	-1.84	1.67e-05	0.0007	1.85318	0	1.77769	0	1.58008	0.001
ENSG00000173905.4	protein_coding	chr3:167727653-167813417	4357	GOLIM4	-1.88	-1.84	7.59e-07	0.0001	1.65864	0	1.09429	0.432	2.08493	0
ENSG00000182963.5	protein_coding	chr17:42875815-42908179	7637	GJC1	-1.85	-1.84	7.55e-08	0	-1.34723	0.01	-1.02811	0.786	-1.58008	0
ENSG00000165115.10	protein_coding	chr9:86451614-86536342	4635	KIF27	-1.84	-1.84	0.00583	0.0442	2.62079	0	2.47942	0	1.97247	0
ENSG00000116711.8	protein_coding	chr1:186798031-186958113	2857	PLA2G4A	-2.35	-1.83	0.000331	0.0062	1.43396	0.103	1.03526	0.877	2.75108	0
ENSG00000181896.7	protein_coding	chr19:19779662-19791138	4623	ZNF101	-2.28	-1.83	1.91e-07	0	-2.44528	0	-2.18859	0	-3.68075	0
ENSG00000143702.11	protein_coding	chr1:243287729-243418708	6808	CEP170	-1.64	-1.83	2.8e-05	0.001	1.22264	0.074	1.01396	0.889	2.09943	0
ENSG00000186007.5	protein_coding	chr1:205350505-205391214	923	LEMD1	-2.36	-1.82	0.00071	0.0106	2.34567	0.006	1.45397	0.165	1.05702	0.844
ENSG00000049246.10	protein_coding	chr1:7844762-7905237	6258	PER3	-2.14	-1.82	6.26e-05	0.0019	-1.48452	0.007	1.01396	0.898	-2.14355	0
ENSG00000028137.12	protein_coding	chr1:12227059-12269277	3673	TNFRSF1B	-2.1	-1.82	0.00108	0.0141	-1.51572	0.062	-1.89212	0.005	10.9283	0
ENSG00000140451.8	protein_coding	chr15:65107832-65117838	2674	PIF1	-2.01	-1.82	2.5e-07	0	-1.16473	0.236	-1.43396	0.005	-2.36199	0
ENSG00000124126.9	protein_coding	chr20:47240792-47444420	6698	PREX1	-1.99	-1.82	3.67e-07	0	2.09943	0	-1.65864	0	1.42405	0.004
ENSG00000101825.7	protein_coding	chrX:3226608-3264684	9786	MXRA5	-1.79	-1.82	0.00255	0.0256	5.57897	0	1.01396	0.943	5.93809	0
ENSG00000113356.6	protein_coding	chr5:89770680-89810369	3277	POLR3G	-3.97	-1.81	3.07e-08	0	-15.1369	0	-25.6342	0	-23.2636	0
ENSG00000176533.8	protein_coding	chr19:2511217-2702746	4203	GNG7	-2.4	-1.81	1.01e-06	0.0001	1.31039	0.072	1.76541	0.001	1.07923	0.642
ENSG00000141446.6	protein_coding	chr18:19109261-19180693	4760	ESCO1	-2.04	-1.81	2.9e-08	0	-1.51572	0.001	-1.41421	0.003	-1.36604	0.018
ENSG00000049239.8	protein_coding	chr1:9294862-9331394	9141	H6PD	-1.88	-1.81	1.54e-05	0.0006	2.42839	0	2.17347	0	2.71321	0
ENSG00000124374.8	protein_coding	chr2:71409867-71454233	6275	PAIP2B	-1.82	-1.81	7.72e-07	0.0001	-1.40444	0.01	-1.18921	0.153	-4.69134	0
ENSG00000051341.9	protein_coding	chr3:121150272-121264853	8745	POLQ	-1.77	-1.81	3.08e-05	0.0011	-1.05702	0.671	-1.28343	0.04	-1.60214	0.001
ENSG00000139116.13	protein_coding	chr12:39687029-39837192	6606	KIF21A	-1.74	-1.81	1.13e-05	0.0005	1.36604	0.006	1.11729	0.292	-5.50217	0
ENSG00000071794.11	protein_coding	chr3:148747903-148804341	5292	HLTF	-2.43	-1.8	2.81e-10	0	1.19748	0.12	-1.60214	0	-1.18099	0.189
ENSG00000141750.6	protein_coding	chr17:37366788-37382040	3351	STAC2	-2.11	-1.8	0.000632	0.0097	-1.27456	0.268	-1.75321	0.016	-1.52626	0.081
ENSG00000215788.5	protein_coding	chr1:6521213-6580069	3477	TNFRSF25	-1.97	-1.8	0.00387	0.0336	3.50642	0	2.37841	0.007	2.67586	0.003
ENSG00000261787.1	protein_coding	chr8:67858735-67874825	2446	TCF24	-1.96	-1.8	0.00405	0.0347	-5.89708	0.004	-8.51496	0.006	-1.33793	0.372
ENSG00000101695.4	protein_coding	chr18:29598444-29653154	6014	RNF125	-2.1	-1.79	4.04e-07	0	-1.18099	0.207	-2.14355	0	-9.57983	0
ENSG00000171517.5	protein_coding	chr1:85279085-85358896	3343	LPAR3	-2.07	-1.79	2.64e-06	0.0002	-5.38893	0	-2.96905	0	-5.73582	0
ENSG00000162105.12	protein_coding	chr11:70313960-70935808	8954	SHANK2	-2.04	-1.79	2.28e-08	0	-2.26577	0	-2.65737	0	-7.4127	0
ENSG00000148400.9	protein_coding	chr9:139388895-139440238	9337	NOTCH1	-1.8	-1.79	1.92e-07	0	2.46229	0	-1.02101	0.843	2.12874	0
ENSG00000125844.11	protein_coding	chr20:17594322-17662928	5016	RRBP1	-3.29	-1.78	4.59e-05	0.0015	-1.59107	0	-1.95884	0	1.28343	0.037
ENSG00000163808.12	protein_coding	chr3:44803208-44894748	4807	KIF15	-2.22	-1.78	3.95e-07	0	1.26576	0.042	1.1487	0.214	-1.8025	0
ENSG00000196208.9	protein_coding	chr2:11674241-11782912	8451	GREB1	-1.96	-1.78	7.32e-07	0.0001	1.69349	0	1.91853	0	-1.18921	0.213
ENSG00000054118.9	protein_coding	chr1:36690016-36770957	4420	THRAP3	-1.93	-1.78	3.16e-08	0	-1.3566	0.007	-1.46409	0.001	-1.6245	0
ENSG00000128052.8	protein_coding	chr4:55944425-55991762	5801	KDR	-1.8	-1.78	2.04e-07	0	-8.1681	0	-5.73582	0	6.1475	0
ENSG00000155506.12	protein_coding	chr5:154092461-154197163	6576	LARP1	-1.72	-1.78	4.48e-06	0.0002	-1.64718	0	-1.91853	0	-1.93187	0
ENSG00000141404.11	protein_coding	chr18:11689135-11883144	6523	GNAL	-1.66	-1.78	0.000128	0.0031	-1.15669	0.477	-1.94531	0.003	-1.67018	0.04
ENSG00000011347.5	protein_coding	chr11:61282784-61348298	4845	SYT7	-1.64	-1.78	0.000659	0.01	-1.47427	0.015	1.60214	0.003	-2.75108	0
ENSG00000172534.9	protein_coding	chrX:153213007-153236819	8843	HCFC1	-1.59	-1.78	1.89e-05	0.0007	-1.23971	0.054	-1.1487	0.193	-1.52626	0.001
ENSG00000111879.14	protein_coding	chr6:119280995-119470358	4123	FAM184A	-2.2	-1.77	9.72e-05	0.0025	2.73208	0	-1.23971	0.087	-3.41054	0
ENSG00000157303.6	protein_coding	chr9:95820988-95847415	1190	SUSD3	-1.8	-1.77	0.00486	0.0389	-2.28153	0.001	-4.92458	0	-2.47942	0.001
ENSG00000137460.4	protein_coding	chr4:153864134-153900848	6571	FHDC1	-1.77	-1.77	9.24e-07	0.0001	-4.69134	0	-2.71321	0	-13.4543	0
ENSG00000175216.10	protein_coding	chr11:46765083-46867843	7077	CKAP5	-1.69	-1.77	2.87e-06	0.0002	1.52626	0	1.32869	0.011	1.23971	0.069
ENSG00000100302.6	protein_coding	chr22:35937351-35950045	3409	RASD2	-2.43	-1.76	0.000109	0.0027	1.76541	0.02	-3.45815	0	-2.28153	0.006
ENSG00000243244.1	protein_coding	chr2:48757063-49003656	5799	STON1	-2.25	-1.76	2.62e-06	0.0002	1.94531	0	2.65737	0	2.71321	0
ENSG00000066248.10	protein_coding	chr2:233743395-233877951	3200	NGEF	-1.92	-1.76	0.00331	0.0303	1.41421	0.114	3.81055	0	-1.52626	0.093
ENSG00000007047.10	protein_coding	chr19:45754515-45808541	5191	MARK4	-1.88	-1.76	1.99e-07	0	1.18099	0.155	1.13288	0.272	1.79005	0
ENSG00000139354.6	protein_coding	chr12:100967488-101018685	3946	GAS2L3	-1.85	-1.76	0.000281	0.0055	2.69447	0	1.69349	0.001	1.13288	0.429
ENSG00000135090.9	protein_coding	chr12:118587605-118810750	4363	TAOK3	-1.75	-1.76	0.00239	0.0243	1.42405	0.02	-1.52626	0.007	1.29235	0.102
ENSG00000106789.8	protein_coding	chr9:100883256-100954956	5623	CORO2A	-1.73	-1.76	1.05e-06	0.0001	-2.2974	0	-5.46416	0	-1.31951	0.034
ENSG00000089351.10	protein_coding	chr19:35491245-35517373	2805	GRAMD1A	-1.67	-1.76	2.16e-06	0.0001	-1.48452	0.001	-1.8025	0	-1.28343	0.048
ENSG00000186530.13	processed_transcript	chr8:6666040-6693166	4887	XKR5	-2	-1.75	0.000499	0.0083	1.13288	0.401	2.21914	0	-1.40444	0.039
ENSG00000154783.6	protein_coding	chr3:14860468-14976072	5700	FGD5	-1.97	-1.75	3.71e-07	0	-2.73208	0	-5.09824	0	5.50217	0
ENSG00000172247.3	protein_coding	chr11:47611215-47615961	1662	C1QTNF4	-1.96	-1.75	0.00213	0.0226	-1.44393	0.027	-1.31039	0.09	-2.07053	0
ENSG00000146830.9	protein_coding	chr7:100277129-100286870	6506	GIGYF1	-1.96	-1.75	1.05e-06	0.0001	-1.02811	0.819	1.30134	0.018	-1.60214	0
ENSG00000168490.9	protein_coding	chr8:22077215-22089851	3195	PHYHIP	-1.96	-1.75	0.000488	0.0082	-1.25701	0.182	-1.21419	0.235	-11.8762	0
ENSG00000156976.10	protein_coding	chr3:186501360-186524484	5323	EIF4A2	-1.91	-1.75	1.93e-06	0.0001	1.41421	0.009	1.49485	0.003	1.47427	0.004
ENSG00000129667.8	protein_coding	chr17:74466974-74497509	3580	RHBDF2	-1.78	-1.75	3.5e-05	0.0012	-2.28153	0	-2.44528	0	-1.40444	0.033
ENSG00000188803.10	protein_coding	chr17:11144739-11467380	7569	SHISA6	-1.77	-1.75	0.00124	0.0157	-2	0	1.24833	0.106	-2.11404	0
ENSG00000163961.4	protein_coding	chr3:196195656-196230639	5341	RNF168	-1.72	-1.75	5.83e-06	0.0003	-1.55833	0	-1.93187	0	-1.23114	0.096
ENSG00000165646.7	protein_coding	chr10:119000583-119038941	4110	SLC18A2	-1.64	-1.75	0.0023	0.0238	-1.68179	0.002	-1.87905	0	-1.30134	0.118
ENSG00000158352.11	protein_coding	chrX:50334642-50557044	9547	SHROOM4	-1.78	-1.74	0.000524	0.0086	2.2974	0	-1.1487	0.389	3.27161	0
ENSG00000170004.12	protein_coding	chr17:7788122-7816075	7316	CHD3	-1.73	-1.74	0.000124	0.003	1.85318	0	-1.00696	0.953	1.77769	0
ENSG00000185361.4	protein_coding	chr19:4639526-4655580	3843	TNFAIP8L1	-1.91	-1.73	0.0017	0.0196	2.07053	0	1.67018	0.001	2.96905	0
ENSG00000138336.8	protein_coding	chr10:70320116-70454239	9276	TET1	-1.85	-1.73	4.87e-07	0	-1.14076	0.225	-1.1487	0.189	-2.20381	0
ENSG00000165731.13	protein_coding	chr10:43572516-43625797	5639	RET	-1.77	-1.73	0.000692	0.0104	-5.02805	0	-3.5801	0	-8.63383	0
ENSG00000121440.10	protein_coding	chr3:73431651-73674072	4238	PDZRN3	-1.69	-1.73	0.000274	0.0054	1.7411	0	-1.31039	0.053	2.69447	0
ENSG00000167491.13	protein_coding	chr19:19496641-19619741	5762	GATAD2A	-1.65	-1.73	3.97e-06	0.0002	-1.75321	0	-1.69349	0	-1.85318	0
ENSG00000047578.8	protein_coding	chr16:27561467-27791692	6588	KIAA0556	-1.6	-1.73	0.00185	0.0207	1.46409	0.006	1.84038	0	1.36604	0.027
ENSG00000117266.11	protein_coding	chr1:205473683-205501921	3955	CDK18	-2.09	-1.72	5.62e-08	0	-1.59107	0.001	-1.12506	0.321	-1.00696	0.946
ENSG00000116852.10	protein_coding	chr1:200938519-200992828	9861	KIF21B	-1.89	-1.72	6.89e-07	0.0001	1.79005	0	-1.34723	0.011	-1.27456	0.063
ENSG00000104490.13	protein_coding	chr8:102698769-103137135	3802	NCALD	-1.89	-1.72	0.00526	0.0409	2.75108	0	2.12874	0	-1.29235	0.137
ENSG00000196584.2	protein_coding	chr7:152343586-152373250	4725	XRCC2	-1.83	-1.72	6.05e-05	0.0018	-1.51572	0.002	1.00696	0.956	-3.24901	0
ENSG00000050327.10	protein_coding	chr7:144052488-144077725	5529	ARHGEF5	-1.79	-1.72	0.00305	0.0287	-4.56305	0	-7.83536	0	-7.6211	0
ENSG00000008300.10	protein_coding	chr3:48673895-48700348	11935	CELSR3	-1.75	-1.72	2.07e-06	0.0001	1.61328	0	1.49485	0.001	1.36604	0.015
ENSG00000182141.5	protein_coding	chr19:21473962-21512212	4000	ZNF708	-1.69	-1.72	0.000207	0.0044	-1.3566	0.015	-1.06437	0.578	-2.77022	0
ENSG00000131016.12	protein_coding	chr6:151561133-151679694	8427	AKAP12	-2.17	-1.71	1.01e-08	0	-1.24833	0.045	-1.25701	0.033	2.69447	0
ENSG00000141506.9	protein_coding	chr17:8782232-8869024	4469	PIK3R5	-2.03	-1.71	0.000235	0.0048	1.68179	0.005	-1.89212	0.001	-4.75683	0
ENSG00000178951.4	protein_coding	chr19:4045215-4066816	5419	ZBTB7A	-1.97	-1.71	1.38e-05	0.0006	-1.51572	0.002	-1.3566	0.022	-1.15669	0.312
ENSG00000114378.12	protein_coding	chr3:50337319-50349812	2514	HYAL1	-1.87	-1.71	0.00273	0.0266	-1.69349	0.021	-2.04202	0.003	-1.21419	0.418
ENSG00000117013.10	protein_coding	chr1:41249683-41306124	4085	KCNQ4	-1.87	-1.71	0.00487	0.0389	1.10957	0.621	2.2974	0.001	-1.40444	0.171
ENSG00000127946.12	protein_coding	chr7:75163408-75368279	7982	HIP1	-1.85	-1.71	7.01e-08	0	-1.48452	0.001	-1.22264	0.064	-1.6245	0
ENSG00000126217.16	protein_coding	chr13:113621797-113752862	6552	MCF2L	-1.85	-1.71	0.000222	0.0046	1.27456	0.052	1.65864	0	-3.20428	0
ENSG00000076555.11	protein_coding	chr12:109577201-109706030	9307	ACACB	-1.8	-1.71	0.000902	0.0125	1.20581	0.175	1.11729	0.394	-2.17347	0
ENSG00000104885.13	protein_coding	chr19:2164147-2232577	7408	DOT1L	-1.78	-1.71	5.48e-06	0.0003	1.97247	0	1.98618	0	-1.08673	0.505
ENSG00000129680.11	protein_coding	chrX:135295378-135338641	4548	MAP7D3	-1.68	-1.71	0.000187	0.004	-1.56917	0.001	1.07923	0.503	-1.39474	0.016
ENSG00000101493.6	protein_coding	chr18:74069636-74207146	8611	ZNF516	-1.61	-1.71	0.000273	0.0054	2.18859	0	2.20381	0	2.51403	0
ENSG00000181856.10	protein_coding	chr17:7185053-7191367	3415	SLC2A4	-2.57	-1.7	2.4e-05	0.0009	-1.67018	0.007	-1.40444	0.057	-2.04202	0.001
ENSG00000061918.8	protein_coding	chr4:156680125-156728783	3110	GUCY1B3	-2.28	-1.7	0.000466	0.008	3.45815	0	1.86607	0.001	4.11246	0
ENSG00000125531.5	protein_coding	chr20:62184372-62188035	1135	C20orf195	-2.03	-1.7	0.0036	0.0321	2.71321	0.003	2.34567	0.009	2.42839	0.007
ENSG00000133401.11	protein_coding	chr5:31799030-32111038	11679	PDZD2	-1.93	-1.7	8.78e-05	0.0023	-3.81055	0	-2.34567	0	1.17283	0.342
ENSG00000151461.15	protein_coding	chr10:11962020-12085023	5548	UPF2	-1.92	-1.7	5.88e-07	0	-1.76541	0	-1.24833	0.048	-1.97247	0
ENSG00000101004.10	protein_coding	chr20:25433337-25566153	4945	NINL	-1.78	-1.7	8.75e-06	0.0004	1.95884	0	1.15669	0.218	1.58008	0
ENSG00000172840.2	protein_coding	chr16:66914382-66925002	4000	PDP2	-1.71	-1.7	0.000158	0.0036	-1.50525	0.002	-2.41162	0	-1.42405	0.009
ENSG00000074047.16	protein_coding	chr2:121554866-121750229	6785	GLI2	-1.66	-1.7	2.83e-05	0.001	-1.07177	0.53	1.07923	0.498	-1.59107	0.001
ENSG00000132849.14	protein_coding	chr1:62208148-62629591	8462	INADL	-1.66	-1.7	3.51e-05	0.0012	-1.69349	0	-2.23457	0	-3.18215	0
ENSG00000181894.10	protein_coding	chr19:58637694-58662148	3406	ZNF329	-1.61	-1.7	0.00301	0.0284	1.23114	0.139	1.6245	0.001	1.10191	0.527
ENSG00000173517.6	protein_coding	chr15:77400470-77577333	11708	PEAK1	-1.57	-1.7	0.00021	0.0044	-1.27456	0.039	1.02101	0.859	1.72907	0
ENSG00000189221.5	protein_coding	chrX:43515408-43606068	4000	MAOA	-2.16	-1.69	8.67e-05	0.0023	-1.34723	0.075	1.79005	0.001	1.76541	0.001
ENSG00000187554.7	protein_coding	chr1:223282747-223316624	4084	TLR5	-2.04	-1.69	0.00213	0.0226	1.6245	0.035	1.50525	0.067	1.18099	0.475
ENSG00000131389.12	protein_coding	chr3:14444105-14583588	6519	SLC6A6	-1.87	-1.69	1.57e-06	0.0001	-2.08493	0	-1.98618	0	-1.32869	0.036
ENSG00000177679.14	protein_coding	chr7:75831215-75916605	3598	SRRM3	-1.78	-1.69	0.000502	0.0083	1.42405	0.02	-2.02792	0	-1.56917	0.008
ENSG00000173821.15	protein_coding	chr17:78234666-78411884	20987	RNF213	-1.59	-1.69	3.68e-05	0.0012	1.06437	0.651	-1.51572	0.005	1.28343	0.106
ENSG00000072864.8	protein_coding	chr16:15737123-15950887	3926	NDE1	-1.56	-1.69	0.00164	0.0191	1.87905	0	1.86607	0	2.28153	0
ENSG00000132535.14	protein_coding	chr17:7093209-7128585	3953	DLG4	-2.06	-1.68	1.5e-05	0.0006	2.01391	0.001	2.34567	0	2	0.001
ENSG00000148288.7	protein_coding	chr9:136028339-136039301	2943	GBGT1	-1.71	-1.68	0.00665	0.0483	1.01396	0.944	-4	0	1.97247	0.008
ENSG00000176454.9	protein_coding	chr15:34651088-34659395	1961	LPCAT4	-1.65	-1.68	8.39e-05	0.0023	1.27456	0.057	1.55833	0.001	1.67018	0
ENSG00000054267.16	protein_coding	chr1:235330209-235491532	6043	ARID4B	-1.64	-1.68	0.000128	0.0031	1.26576	0.046	1.59107	0	1.29235	0.041
ENSG00000163486.8	protein_coding	chr1:206516199-206637783	5947	SRGAP2	-1.63	-1.68	6.52e-05	0.0019	1.38511	0.007	1.23114	0.064	2.65737	0
ENSG00000092853.9	protein_coding	chr1:36197712-36235551	4744	CLSPN	-1.61	-1.68	0.00122	0.0156	-1.59107	0	-1.39474	0.004	-2.44528	0
ENSG00000100154.10	protein_coding	chr22:28315363-29075853	11770	TTC28	-1.58	-1.68	0.000674	0.0102	2.34567	0	2.12874	0	1.85318	0
ENSG00000183873.11	protein_coding	chr3:38589552-38691164	8476	SCN5A	-1.83	-1.67	0.000148	0.0034	-4.40762	0	-2.09943	0	-3.03143	0
ENSG00000114859.10	protein_coding	chr3:184053716-184079391	3266	CLCN2	-1.75	-1.67	0.00437	0.0364	1.60214	0.011	2.62079	0	-1.34723	0.168
ENSG00000102935.7	protein_coding	chr16:49524520-49860918	7652	ZNF423	-1.72	-1.67	4.79e-06	0.0003	1.03526	0.745	-1.01396	0.909	-2.63902	0
ENSG00000196705.4	protein_coding	chr19:21324839-21368805	3838	ZNF431	-1.67	-1.67	6.87e-05	0.002	-1.39474	0.01	-1.01396	0.915	-1.69349	0
ENSG00000183044.7	protein_coding	chr16:8768443-8878432	5570	ABAT	-2.64	-1.66	1.2e-06	0.0001	6.9644	0	1.37554	0.056	-1.48452	0.043
ENSG00000007171.12	protein_coding	chr17:26083791-26127555	4149	NOS2	-2.22	-1.66	0.000617	0.0096	5.46416	0	64	0	1.72907	0.015
ENSG00000257446.2	protein_coding	chr19:12154619-12167127	1732	ZNF878	-2.14	-1.66	0.00185	0.0208	-4.69134	0	-2.94854	0	-12.6407	0
ENSG00000160161.5	protein_coding	chr19:19649073-19657468	4226	CILP2	-1.88	-1.66	3.77e-05	0.0013	2.90795	0	1.34723	0.089	1.30134	0.179
ENSG00000173480.6	protein_coding	chr19:58417141-58427978	3594	ZNF417	-1.85	-1.66	0.00504	0.0399	1.03526	0.8	1.55833	0.003	-1.22264	0.194
ENSG00000126464.9	protein_coding	chr19:50094911-50129696	6941	PRR12	-1.73	-1.66	2.43e-06	0.0002	-1.37554	0.005	-1.14076	0.218	-1.69349	0
ENSG00000174951.6	protein_coding	chr19:49251267-49258647	4242	FUT1	-1.6	-1.66	0.00159	0.0188	-5.89708	0	-2.80889	0	-2.14355	0
ENSG00000154310.12	protein_coding	chr3:170780291-171178197	6937	TNIK	-1.59	-1.66	1.64e-05	0.0007	-1.6358	0.002	-4.50023	0	1.06437	0.711
ENSG00000087266.11	protein_coding	chr4:2794749-2842823	9198	SH3BP2	-1.58	-1.66	0.000367	0.0067	1.44393	0.004	1.30134	0.03	1.64718	0
ENSG00000018625.10	protein_coding	chr1:160085519-160113374	5398	ATP1A2	-2.36	-1.65	1.61e-08	0	2.17347	0	3.18215	0	-4.75683	0
ENSG00000089847.8	protein_coding	chr19:4183350-4224811	4004	ANKRD24	-2.19	-1.65	0.000258	0.0052	-4.05584	0	-1.07923	0.604	-5.50217	0
ENSG00000110076.14	protein_coding	chr11:64373645-64490660	6598	NRXN2	-2.07	-1.65	0.000368	0.0067	2.18859	0	1.69349	0.001	-1.18099	0.325
ENSG00000150672.12	protein_coding	chr11:83166055-85338314	7867	DLG2	-1.79	-1.65	7.65e-05	0.0021	-2.01391	0	-3.75809	0	-1.6358	0.009
ENSG00000143126.7	protein_coding	chr1:109792640-109818378	10500	CELSR2	-1.67	-1.65	4.81e-06	0.0003	3.03143	0	1.89212	0	-1.75321	0
ENSG00000007402.7	protein_coding	chr3:50400230-50540892	5461	CACNA2D2	-1.63	-1.65	0.000182	0.004	-1.04972	0.685	1.22264	0.096	-1.95884	0
ENSG00000136367.12	protein_coding	chr14:23990064-24020858	9170	ZFHX2	-1.61	-1.65	0.00015	0.0034	-1.51572	0.001	1.11729	0.331	-3.89062	0
ENSG00000170915.8	protein_coding	chr6:52226925-52272575	4736	PAQR8	-2.27	-1.64	3.11e-05	0.0011	1.30134	0.047	1.75321	0	2.39496	0
ENSG00000128346.6	protein_coding	chr22:38339532-38349603	1553	C22orf23	-2.04	-1.64	0.00269	0.0264	2.36199	0.001	1.40444	0.139	3.16017	0
ENSG00000183323.8	protein_coding	chr5:68576518-68616410	4186	CCDC125	-1.89	-1.64	0.00518	0.0406	-1.13288	0.46	1.6245	0.006	-2.54912	0
ENSG00000178764.6	protein_coding	chr8:123793900-123986755	4618	ZHX2	-1.79	-1.64	4.85e-06	0.0003	-1.28343	0.049	-1.79005	0	-1.53688	0.002
ENSG00000072952.14	protein_coding	chr11:10562786-10715535	6188	MRVI1	-1.78	-1.64	0.00434	0.0362	1.31951	0.068	1.75321	0.001	2	0
ENSG00000197183.8	protein_coding	chr20:31030861-31071288	5983	C20orf112	-1.64	-1.64	0.000105	0.0027	1.95884	0	1.43396	0.003	2.88786	0
ENSG00000152818.14	protein_coding	chr6:144612872-145174170	12265	UTRN	-1.64	-1.64	4.18e-05	0.0014	1.36604	0.007	1.04972	0.639	1.82766	0
ENSG00000145555.10	protein_coding	chr5:16662015-16936385	7997	MYO10	-1.55	-1.64	5.63e-05	0.0017	-1.3566	0.007	-1.07177	0.508	1.50525	0.001
ENSG00000145675.10	protein_coding	chr5:67522461-67597649	6995	PIK3R1	-1.54	-1.64	0.00316	0.0294	1.18099	0.167	-1.24833	0.059	-1.84038	0
ENSG00000095932.5	protein_coding	chr19:3474404-3480540	904	C19orf77	-2.41	-1.63	0.000168	0.0037	-2.62079	0.005	-6.1475	0.002	-4.46915	0.004
ENSG00000183798.4	protein_coding	chr20:39969559-39995498	3792	EMILIN3	-2.41	-1.63	0.000117	0.0029	2.08493	0	1.50525	0.024	-1.6245	0.039
ENSG00000116127.13	protein_coding	chr2:73612885-73837046	12899	ALMS1	-1.68	-1.63	2.03e-05	0.0008	-1.15669	0.2	-1.11729	0.316	-1.95884	0
ENSG00000213988.5	protein_coding	chr19:20188802-20231977	2306	ZNF90	-1.61	-1.63	0.000244	0.0049	-2.54912	0	-2.96905	0	-9.00047	0
ENSG00000116984.8	protein_coding	chr1:236958580-237067281	10496	MTR	-1.56	-1.63	0.000275	0.0054	1.18921	0.141	1.33793	0.015	1.68179	0
ENSG00000130699.12	protein_coding	chr20:60549853-60640866	4613	TAF4	-1.56	-1.63	0.000414	0.0073	-1.01396	0.894	-1.09429	0.422	-1.71713	0
ENSG00000114857.13	protein_coding	chr3:42642146-42690233	7952	NKTR	-2.07	-1.62	7.77e-06	0.0004	1.8025	0	1.55833	0.003	1.32869	0.058
ENSG00000125430.4	protein_coding	chr17:14204505-14249492	5365	HS3ST3B1	-2.06	-1.62	0.000256	0.0051	1.07923	0.714	2.73208	0	1.34723	0.146
ENSG00000180739.12	protein_coding	chr19:10623417-10628668	2189	S1PR5	-1.93	-1.62	0.00282	0.0272	0	0.997	-1.52626	0.111	2.07053	0.006
ENSG00000125351.6	protein_coding	chrX:118967988-118986991	2367	UPF3B	-1.89	-1.62	6.05e-05	0.0018	-1.51572	0.001	1.14076	0.249	-2.17347	0
ENSG00000018236.10	protein_coding	chr12:41086357-41464094	5533	CNTN1	-1.87	-1.62	0.000258	0.0052	-1.1487	0.438	-7.88986	0	-3.01049	0
ENSG00000008083.9	protein_coding	chr6:15246526-15522253	5737	JARID2	-1.59	-1.62	7.62e-05	0.0021	-2.67586	0	-2.80889	0	-3.43426	0
ENSG00000107186.12	protein_coding	chr9:13105702-13250365	7675	MPDZ	-1.46	-1.62	0.00057	0.0091	1.46409	0.001	1.55833	0	1.69349	0
ENSG00000121871.3	protein_coding	chr3:164904507-164914469	4553	SLITRK3	-2.2	-1.61	0.00115	0.0149	-1.46409	0.038	1.21419	0.231	-11.3137	0
ENSG00000124507.6	protein_coding	chr6:34433852-34504039	4261	PACSIN1	-1.87	-1.61	0.000212	0.0044	-2.31338	0	-3.63008	0	-10.4107	0
ENSG00000140386.8	protein_coding	chr15:76640526-77176217	5411	SCAPER	-1.84	-1.61	0.00336	0.0306	2.18859	0	1.51572	0.008	1.64718	0.002
ENSG00000256087.2	protein_coding	chr19:52536676-52552073	4508	ZNF432	-1.78	-1.61	0.00397	0.0342	1.67018	0.001	2.01391	0	1.04972	0.756
ENSG00000155846.12	protein_coding	chr5:149109814-149234585	10556	PPARGC1B	-1.77	-1.6	0.00123	0.0157	-6.77396	0	-3.29436	0	-6.36429	0
ENSG00000136383.6	protein_coding	chr15:85359910-85416713	10903	ALPK3	-1.54	-1.6	0.000148	0.0034	-1.22264	0.079	-1.95884	0	2.08493	0
ENSG00000144711.9	protein_coding	chr3:12938718-13114617	5265	IQSEC1	-1.49	-1.6	0.000708	0.0105	1.76541	0	1.41421	0.003	1.13288	0.339
ENSG00000103196.7	protein_coding	chr16:84853586-84943116	4569	CRISPLD2	-1.78	-1.59	0.00471	0.0381	-1.43396	0.061	-4.02782	0	2.51403	0
ENSG00000068976.9	protein_coding	chr11:64513860-64528187	3178	PYGM	-1.77	-1.59	0.00614	0.0457	-1.84038	0.003	1.55833	0.019	-2.09943	0.001
ENSG00000142798.12	protein_coding	chr1:22138757-22263750	14230	HSPG2	-1.71	-1.59	6e-06	0.0003	2	0	1.29235	0.021	4.05584	0
ENSG00000187720.10	protein_coding	chr15:71433787-72075722	9182	THSD4	-1.59	-1.59	0.0048	0.0386	1.69349	0.001	1.19748	0.187	8	0
ENSG00000150893.9	protein_coding	chr13:39261172-39461267	14852	FREM2	-1.56	-1.59	8.64e-05	0.0023	1.13288	0.268	-1.29235	0.024	2.02792	0
ENSG00000130477.10	protein_coding	chr19:17712136-17799008	10056	UNC13A	-1.56	-1.59	0.000195	0.0042	-8.11168	0	-25.4572	0	-7.01285	0
ENSG00000158636.12	protein_coding	chr11:76156068-76262589	6828	C11orf30	-1.46	-1.59	0.00245	0.0248	1.24833	0.059	2.11404	0	1.31039	0.037
ENSG00000130816.10	protein_coding	chr19:10244021-10305755	5368	DNMT1	-1.71	-1.58	3.01e-06	0.0002	-1.48452	0	-1.1487	0.184	-1.61328	0
ENSG00000111679.12	protein_coding	chr12:7055739-7070479	2397	PTPN6	-1.63	-1.58	0.00268	0.0264	-2.90795	0	-5.9794	0	-1.97247	0
ENSG00000079691.15	protein_coding	chr6:25279655-25620758	5394	LRRC16A	-1.57	-1.58	0.000193	0.0041	-2.73208	0	-1.77769	0	-1.43396	0.006
ENSG00000164151.7	protein_coding	chr5:5422806-5490338	7908	KIAA0947	-1.47	-1.58	0.000411	0.0072	-1.31951	0.016	-1.15669	0.178	-1.52626	0.001
ENSG00000124406.12	protein_coding	chr4:42410391-42659122	8233	ATP8A1	-1.82	-1.57	5.81e-05	0.0017	1.30134	0.034	2.73208	0	-1.69349	0
ENSG00000077063.6	protein_coding	chr7:117350705-117513561	5947	CTTNBP2	-1.77	-1.57	0.00044	0.0076	-2.25012	0	1.26576	0.056	-2.09943	0
ENSG00000196569.7	protein_coding	chr6:129204285-129837710	9575	LAMA2	-1.73	-1.57	0.00462	0.0377	-1.04247	0.783	-5.73582	0	1.03526	0.85
ENSG00000177225.12	protein_coding	chr11:767222-777487	4349	PDDC1	-1.68	-1.57	0.00168	0.0195	1.50525	0.003	1.84038	0	-1.1487	0.316
ENSG00000124496.8	protein_coding	chr6:42192668-42419783	7628	TRERF1	-1.68	-1.57	4.95e-05	0.0015	-1.86607	0	1.02101	0.872	-2.78949	0
ENSG00000139613.7	protein_coding	chr12:56555635-56583351	4241	SMARCC2	-1.67	-1.57	0.000479	0.0081	1.76541	0	1.97247	0	1.02811	0.817
ENSG00000163629.8	protein_coding	chr4:87515467-87736328	8525	PTPN13	-1.6	-1.57	3.36e-05	0.0012	1.29235	0.025	2.36199	0	1.36604	0.008
ENSG00000113645.9	protein_coding	chr5:167719064-167899308	7107	WWC1	-1.57	-1.57	0.000141	0.0033	-1.10957	0.392	-1.7411	0	-2.32947	0
ENSG00000143614.7	protein_coding	chr1:153777202-153895451	7467	GATAD2B	-1.51	-1.57	0.000856	0.0121	1.79005	0	1.7411	0	1.24833	0.086
ENSG00000162337.7	protein_coding	chr11:68080107-68216743	5136	LRP5	-1.51	-1.57	0.000394	0.007	1.38511	0.008	-1.52626	0.001	1.64718	0
ENSG00000130723.13	protein_coding	chr9:134305476-134375575	11011	PRRC2B	-1.49	-1.57	0.000418	0.0073	1.59107	0	1.51572	0	1.09429	0.425
ENSG00000170581.9	protein_coding	chr12:56735381-56754037	3267	STAT2	-1.49	-1.57	0.0026	0.0259	1.77769	0	2.12874	0	2.17347	0
ENSG00000126803.8	protein_coding	chr14:65007185-65009954	2766	HSPA2	-1.45	-1.57	0.00132	0.0163	-1.3566	0.024	-2.17347	0	2.94854	0
ENSG00000174938.10	protein_coding	chr16:29882479-29910580	3784	SEZ6L2	-1.43	-1.57	0.00103	0.0136	-1.33793	0.014	1.1487	0.223	1.65864	0
ENSG00000124222.17	protein_coding	chr20:57226327-57254582	4928	STX16	-1.42	-1.57	0.00187	0.0209	1.3566	0.01	1.87905	0	1.60214	0
ENSG00000138834.8	protein_coding	chr16:1756220-1820318	5629	MAPK8IP3	-1.72	-1.56	0.0006	0.0094	2.37841	0	2	0	2.62079	0
ENSG00000157927.12	protein_coding	chr7:4838739-4923335	5654	RADIL	-1.71	-1.56	0.00515	0.0404	2.34567	0	1.32869	0.055	2.46229	0
ENSG00000075275.12	protein_coding	chr22:46756730-46933067	11354	CELSR1	-1.69	-1.56	0.000105	0.0027	2.25012	0	3.16017	0	-1.82766	0
ENSG00000105613.5	protein_coding	chr19:12949258-12985766	4807	MAST1	-1.61	-1.56	0.00277	0.0268	2.11404	0	1.50525	0.006	-1.19748	0.242
ENSG00000182903.11	protein_coding	chr4:419223-533320	4490	ZNF721	-1.56	-1.56	0.000317	0.006	-1.6245	0.002	-1.16473	0.261	-2.63902	0
ENSG00000169992.5	protein_coding	chr17:7311501-7323179	4635	NLGN2	-1.55	-1.56	0.000115	0.0028	2.09943	0	2.31338	0	1.49485	0.001
ENSG00000235750.5	protein_coding	chr1:175126122-175162229	4560	KIAA0040	-1.52	-1.56	0.00191	0.0211	-1.1487	0.354	-17.8766	0	2.49666	0
ENSG00000172915.14	protein_coding	chr13:35516423-36705514	11061	NBEA	-1.52	-1.56	0.000474	0.008	-1.04247	0.797	1.02101	0.859	-1.95884	0
ENSG00000129951.14	protein_coding	chr19:812517-821952	2350	LPPR3	-1.51	-1.56	0.000491	0.0082	2.86791	0	2.02792	0	1.14076	0.306
ENSG00000131242.11	protein_coding	chr17:29718641-29865232	8614	RAB11FIP4	-1.49	-1.56	0.000312	0.0059	-1.84038	0	-1.49485	0.001	-5.16941	0
ENSG00000145362.12	protein_coding	chr4:113739238-114304896	14150	ANK2	-1.46	-1.56	0.00252	0.0254	1.20581	0.123	2	0	-1.26576	0.075
ENSG00000187391.13	protein_coding	chr7:77646373-79082890	6839	MAGI2	-2.25	-1.55	9.73e-05	0.0025	1.1487	0.277	-2.41162	0	-2.63902	0
ENSG00000165300.6	protein_coding	chr13:88324869-88331870	4445	SLITRK5	-1.88	-1.55	0.00177	0.0202	1.30134	0.043	2	0	-2.20381	0
ENSG00000167615.12	protein_coding	chr19:54960064-54974894	5776	LENG8	-1.85	-1.55	3.98e-05	0.0013	2.14355	0	2.18859	0	2	0
ENSG00000167994.7	protein_coding	chr11:61664772-61684997	2274	RAB3IL1	-1.77	-1.55	0.00337	0.0306	-1.00696	0.971	-1.45397	0.054	1.6358	0.012
ENSG00000197283.8	protein_coding	chr6_ssto_hap7:4868092-4901710	5897	SYNGAP1	-1.69	-1.55	0.000274	0.0054	-1.04247	0.705	1.68179	0	-1.23114	0.092
ENSG00000089048.10	protein_coding	chr20:13694968-13765532	3202	ESF1	-1.64	-1.55	0.000224	0.0046	-1.7411	0	-1.48452	0.001	-1.94531	0
ENSG00000078549.10	protein_coding	chr7:31092075-31151093	6471	ADCYAP1R1	-1.57	-1.55	0.00108	0.0142	1.23114	0.097	1.43396	0.006	-4.08405	0
ENSG00000096433.6	protein_coding	chr6:33589155-33664348	9811	ITPR3	-1.54	-1.55	0.00031	0.0059	-2.41162	0	-5.46416	0	-2.60268	0
ENSG00000080345.13	protein_coding	chr2:152266396-152333860	14968	RIF1	-1.52	-1.55	0.000178	0.0039	-1.87905	0	-1.61328	0	-2.09943	0
ENSG00000011028.9	protein_coding	chr17:60704761-60770952	5958	MRC2	-1.51	-1.55	0.001	0.0134	4.02782	0	1.34723	0.009	7.21	0
ENSG00000182957.11	protein_coding	chr13:24734860-24881212	8588	SPATA13	-1.51	-1.55	0.00105	0.0139	-1.10191	0.42	-1.59107	0	-1.64718	0
ENSG00000066468.16	protein_coding	chr10:123237843-123357972	4237	FGFR2	-1.46	-1.55	0.000551	0.0089	1.24833	0.06	4.50023	0	-1.17283	0.211
ENSG00000114796.11	protein_coding	chr3:183353410-183402304	7371	KLHL24	-1.42	-1.55	0.00423	0.0356	2.63902	0	2.15846	0	3.24901	0
ENSG00000171777.11	protein_coding	chr19:38893774-38916945	3297	RASGRP4	-2.25	-1.54	0.00118	0.0152	-3.11666	0.014	-5.20537	0.003	1.38511	0.238
ENSG00000186439.8	protein_coding	chr6:123537482-123957942	4706	TRDN	-1.99	-1.54	0.00233	0.024	1.7411	0.01	-22.9433	0.001	-4.95883	0
ENSG00000127152.13	protein_coding	chr14:99635624-99737822	7600	BCL11B	-1.97	-1.54	0.00298	0.0283	-1.10957	0.534	-1.36604	0.071	-3.81055	0
ENSG00000134569.5	protein_coding	chr11:46878267-46940173	8038	LRP4	-1.67	-1.54	0.000175	0.0038	3.03143	0	2	0	1.46409	0.004
ENSG00000107863.12	protein_coding	chr10:24872537-25012597	7141	ARHGAP21	-1.56	-1.54	0.00042	0.0074	2.2974	0	1.20581	0.092	1.30134	0.035
ENSG00000177200.11	protein_coding	chr16:53088944-53361414	13071	CHD9	-1.55	-1.54	0.000808	0.0116	1.55833	0	1.38511	0.006	1.6358	0
ENSG00000151388.6	protein_coding	chr5:33527286-33892124	8750	ADAMTS12	-1.49	-1.54	0.00187	0.0209	1.51572	0.003	1.60214	0.001	4.72397	0
ENSG00000171603.12	protein_coding	chr1:9711789-9884550	5202	CLSTN1	-1.45	-1.54	0.000554	0.0089	1.55833	0	1.8025	0	1.20581	0.14
ENSG00000186716.15	protein_coding	chr22:23522551-23660224	7059	BCR	-1.44	-1.54	0.000688	0.0104	-1.23114	0.061	-1.26576	0.032	-1.77769	0
ENSG00000154118.8	protein_coding	chr16:87636498-87739290	4019	JPH3	-1.77	-1.53	3.06e-05	0.0011	-2.54912	0	-1.07923	0.693	-1.68179	0.023
ENSG00000088882.7	protein_coding	chr20:2774714-2781292	2377	CPXM1	-1.72	-1.53	1.62e-05	0.0007	1.52626	0	1.34723	0.009	1.28343	0.041
ENSG00000117280.8	protein_coding	chr1:205737113-205744610	3266	RAB7L1	-1.68	-1.53	0.000689	0.0104	-1.6245	0.001	-1.86607	0	-1.38511	0.037
ENSG00000128567.12	protein_coding	chr7:131185020-131241376	6163	PODXL	-1.6	-1.53	0.000935	0.0128	-1.61328	0	-2.69447	0	-1.82766	0
ENSG00000185274.7	protein_coding	chr7:70597788-71178584	3873	WBSCR17	-1.59	-1.53	3.28e-05	0.0012	-1.38511	0.006	-1.16473	0.169	-13.0864	0
ENSG00000134909.14	protein_coding	chr11:128834954-129062093	10089	ARHGAP32	-1.57	-1.53	0.000584	0.0092	1.65864	0	1.11729	0.318	1.17283	0.196
ENSG00000144724.14	protein_coding	chr3:61547242-62280573	8991	PTPRG	-1.55	-1.53	0.000157	0.0036	-1.68179	0	-2.05623	0	-1.18921	0.157
ENSG00000133216.12	protein_coding	chr1:23037330-23241823	4624	EPHB2	-1.53	-1.53	0.00145	0.0176	2.47942	0	2.39496	0	1.42405	0.007
ENSG00000163590.9	protein_coding	chr3:160473995-160788817	10930	PPM1L	-1.52	-1.53	0.00127	0.016	1.53688	0.004	1.24833	0.106	-1.1487	0.365
ENSG00000116731.18	protein_coding	chr1:14026734-14151574	7947	PRDM2	-1.5	-1.53	0.00185	0.0207	1.61328	0	1.48452	0.001	1.28343	0.064
ENSG00000156299.8	protein_coding	chr21:32490735-32931290	7171	TIAM1	-1.45	-1.53	0.00299	0.0283	-1.23114	0.08	1.50525	0	-1.27456	0.055
ENSG00000157741.10	protein_coding	chr7:138916230-138992982	14426	UBN2	-1.43	-1.53	0.00395	0.0341	-1.15669	0.204	-1.07177	0.533	-1.58008	0.001
ENSG00000169744.8	protein_coding	chr4:16503164-16900424	2716	LDB2	-2.3	-1.52	5.32e-07	0	-2.69447	0	-2.25012	0	1.93187	0
ENSG00000163909.6	protein_coding	chr1:40089102-40105348	3656	HEYL	-2.19	-1.52	0.000926	0.0127	2.02792	0	3.43426	0	2.47942	0
ENSG00000112320.7	protein_coding	chr6:107811316-107982513	5224	SOBP	-1.91	-1.52	0.00268	0.0264	1.94531	0	2.07053	0	-1.7411	0
ENSG00000163377.10	protein_coding	chr3:68780916-68981711	2286	FAM19A4	-1.73	-1.52	0.00255	0.0256	-2.67586	0	-4.02782	0	-11.4716	0
ENSG00000099365.5	protein_coding	chr16:31000576-31021829	4654	STX1B	-1.71	-1.52	0.00438	0.0364	1.45397	0.019	2.34567	0	-1.10191	0.557
ENSG00000151693.5	protein_coding	chr2:9346893-9545812	5684	ASAP2	-1.53	-1.52	0.00441	0.0366	2.23457	0	1.23114	0.089	1.49485	0.003
ENSG00000176542.5	protein_coding	chr3:113367232-113415493	13701	KIAA2018	-1.52	-1.52	0.0018	0.0205	-1.04972	0.675	-1.38511	0.006	-1.67018	0
ENSG00000136378.10	protein_coding	chr15:79051544-79103773	5466	ADAMTS7	-1.4	-1.52	0.00607	0.0454	1.68179	0	1.6245	0	1.37554	0.011
ENSG00000183715.9	protein_coding	chr11:132284874-133402403	6826	OPCML	-2.79	-1.51	0.000112	0.0028	-1.10191	0.59	-2.28153	0	1.48452	0.036
ENSG00000131409.8	protein_coding	chr19:51020149-51071302	3016	LRRC4B	-1.96	-1.51	0.00237	0.0242	3.63008	0	3.20428	0	2.05623	0
ENSG00000163492.9	protein_coding	chr2:179694483-179914786	9103	CCDC141	-1.89	-1.51	6.82e-05	0.002	2.11404	0	-7.94474	0	-3.75809	0
ENSG00000126259.15	protein_coding	chr19:36347809-36358048	2927	KIRREL2	-1.87	-1.51	0.00405	0.0347	7.51618	0	3.78423	0	-1.56917	0.032
ENSG00000153832.7	protein_coding	chr2:230787206-230877825	3115	FBXO36	-1.79	-1.51	0.00532	0.0414	1.7411	0.002	1.58008	0.011	2.07053	0
ENSG00000144749.9	protein_coding	chr3:66119284-66550845	5263	LRIG1	-1.79	-1.51	2.99e-06	0.0002	1.28343	0.031	1.34723	0.011	-3.91768	0
ENSG00000181192.7	protein_coding	chr10:12110933-12165224	5142	DHTKD1	-1.71	-1.51	1.05e-05	0.0005	-1.10957	0.375	-1.18099	0.142	-1.71713	0
ENSG00000007314.7	protein_coding	chr17:62015913-62050278	7781	SCN4A	-1.63	-1.51	0.002	0.0217	-2.12874	0	-1.61328	0.003	-5.09824	0
ENSG00000123384.9	protein_coding	chr12:57522281-57607125	14808	LRP1	-1.47	-1.51	0.000841	0.0119	1.05702	0.629	1.40444	0.002	2.15846	0
ENSG00000143590.9	protein_coding	chr1:155051347-155060014	1777	EFNA3	-2.06	-1.5	0.00213	0.0226	2.31338	0	-1.11729	0.486	-1.19748	0.322
ENSG00000165757.8	protein_coding	chr10:30301728-30348488	9261	KIAA1462	-1.84	-1.5	0.00236	0.0241	1.75321	0	-1.14076	0.316	7.88986	0
ENSG00000198089.10	protein_coding	chr22:31892260-32026810	5219	SFI1	-1.78	-1.5	0.00163	0.019	1.6358	0.029	2.36199	0	1.18099	0.48
ENSG00000159842.10	protein_coding	chr17:906758-1090616	5572	ABR	-1.51	-1.5	0.000227	0.0047	1.84038	0	1.93187	0	1.76541	0
ENSG00000159921.10	protein_coding	chr9:36214438-36277053	5286	GNE	-1.46	-1.5	0.00384	0.0335	1.24833	0.072	1.37554	0.011	1.52626	0.002
ENSG00000135365.11	protein_coding	chr11:45950869-46142985	8944	PHF21A	-1.43	-1.5	0.00585	0.0442	1.56917	0	1.6245	0	1.7411	0
ENSG00000186635.10	protein_coding	chr11:72396113-72463434	5733	ARAP1	-1.4	-1.5	0.00215	0.0227	-1.49485	0	-1.56917	0	1.18099	0.178
ENSG00000157827.15	protein_coding	chr2:153191750-153506348	5549	FMNL2	-1.39	-1.5	0.0033	0.0303	1.44393	0.002	1.61328	0	-1.01396	0.928
ENSG00000163017.9	protein_coding	chr2:74120092-74146780	2054	ACTG2	5.46	1.52	3.05e-08	0	1.3566	0.096	-1.21419	0.28	-1.50525	0.048
ENSG00000120860.6	protein_coding	chr12:102406716-102455899	937	CCDC53	2.06	1.53	0.000307	0.0059	1.32869	0.098	1.46409	0.028	2.07053	0
ENSG00000204711.4	protein_coding	chr9:72435730-72521148	867	C9orf135	2.27	1.53	9.36e-07	0.0001	-6.54322	0	-10.7034	0	-21.4068	0
ENSG00000127831.6	protein_coding	chr2:219283837-219314248	6511	VIL1	2.07	1.55	5.51e-09	0	1.14076	0.398	-25.8125	0	-362.039	0.228
ENSG00000095596.7	protein_coding	chr10:94833231-94837641	2238	CYP26A1	2.55	1.56	9.1e-08	0	5.38893	0	1.10957	0.379	-6.9644	0
ENSG00000111348.4	protein_coding	chr12:15094949-15114562	1250	ARHGDIB	2.69	1.56	5.64e-05	0.0017	1.25701	0.433	1.13288	0.674	46.2057	0
ENSG00000158234.8	protein_coding	chr3:138327541-138352213	3156	FAIM	1.88	1.58	7.71e-05	0.0021	-2.17347	0	-1.91853	0.001	-2.14355	0
ENSG00000081051.3	protein_coding	chr4:74301932-74321492	2469	AFP	4.93	1.58	1.18e-07	0	-16.2234	0	-6.63456	0	-21.5557	0
ENSG00000133816.9	protein_coding	chr11:12132137-12285331	6291	MICAL2	3.73	1.63	1.84e-08	0	1.55833	0.087	1.39474	0.175	61.8199	0
ENSG00000161677.7	protein_coding	chr19:51009258-51014345	991	JOSD2	2.06	1.64	0.000927	0.0127	1.20581	0.423	1.11729	0.622	3.07375	0
ENSG00000115129.9	protein_coding	chr2:24300304-24307728	1993	TP53I3	2.48	1.64	3.24e-09	0	-1.98618	0	-1.39474	0.009	-1.39474	0.018
ENSG00000171130.13	protein_coding	chr7:149564782-149577787	2718	ATP6V0E2	2.09	1.67	1e-08	0	1.64718	0.002	2	0	-2.20381	0
ENSG00000122254.6	protein_coding	chr16:22825859-22927659	2312	HS3ST2	3.16	1.74	8.18e-07	0.0001	-1.43396	0.214	-6.23332	0.002	1.15669	0.607
ENSG00000164743.4	protein_coding	chr8:13424351-13425797	1444	C8orf48	2.64	1.9	0.000129	0.0031	1.04247	0.876	1.84038	0.022	1.04972	0.851
ENSG00000115758.8	protein_coding	chr2:10580507-10588453	2641	ODC1	2.6	1.92	1.18e-14	0	1.64718	0	1.34723	0.008	-1.59107	0
