# Supplementary material for: RNA Polymerase III Subunit POLR3G Regulates Specific Subsets of PolyA+ and SmallRNA Transcriptomes and Splicing in Human Pluripotent Stem Cells
Source: Stem Cell Reports. 2017 May 9;8(5):1442–54. doi: 10.1016/j.stemcr.2017.04.016 (PMC5425787; doi:10.1016/j.stemcr.2017.04.016)
Supplement: Table S4. POLR3G-Dependent Splicing Events in hESCs [file mmc5.xlsx]

## Sheet: RI
Table S4A. Splicing Analysis with rMATS: retained introns (RI). Related to Table 2.
ID	GeneID	geneSymbol	chr	strand	riExonStart_0base	riExonEnd	upstreamES	upstreamEE	downstreamES	downstreamEE	ID	IC_SAMPLE_1	SC_SAMPLE_1	IC_SAMPLE_2	SC_SAMPLE_2	IncFormLen	SkipFormLen	PValue	FDR	IncLevel1	IncLevel2	IncLevelDifference
6593	ENSG00000129197.10	RPAIN	chr17	+	5329290	5331531	5329290	5329619	5331390	5331531	6593	337,86,273	183225184	35,2,60	167172185	100	50	4.29276e-20	2.5982e-17	0.479,0.16,0.426	0.095,0.006,0.14	0.275
1147	ENSG00000126453.5	BCL2L12	chr19	+	50169941	50170287	50169941	50170056	50170253	50170287	1147	15,4,9	0,0,4	0,1,4	1,4,5	99	50	2.56066e-05	0.0106448	1.0,1.0,0.532	0.0,0.112,0.288	0.711
3617	ENSG00000157870.10	FAM213B	chr1	+	2519837	2520064	2519837	2519892	2519968	2520064	3617	12,1,6	6,12,5	0,0,0	16,0,5	99	50	2.25905e-43	1.59647e-39	0.503,0.04,0.377	0.0,NA,0.0	0.307
7610	ENSG00000114779.15	ABHD14B	chr3	-	52005475	52005908	52005475	52005714	52005827	52005908	7610	23,11,9	1,0,1	11,1,7	5,2,2	99	50	7.14089e-07	0.000360462	0.921,1.0,0.82	0.526,0.202,0.639	0.458
980	ENSG00000012171.13	SEMA3B	chr3	+	50311343	50312013	50311343	50311488	50311793	50312013	980	8,2,2	2,8,5	0,0,0	3,12,0	100	50	8.29853e-11	2.15258e-08	0.667,0.111,0.167	0.0,0.0,NA	0.315
2430	ENSG00000110455.9	ACCS	chr11	+	44099394	44100334	44099394	44099472	44100233	44100334	2430	18,7,10	3,5,3	3,0,10	3,0,10	100	50	4.58719e-06	0.000812605	0.75,0.412,0.625	0.333,NA,0.333	0.263
8620	ENSG00000003756.12	RBM5	chr3	+	50137964	50140599	50137964	50138038	50140515	50140599	8620	453108488	33,47,48	35,20,103	50,46,58	100	50	2.49597e-19	1.39448e-16	0.873,0.535,0.836	0.259,0.179,0.47	0.445
8291	ENSG00000063177.8	RPL18	chr19	-	49119335	49120680	49119335	49119459	49120572	49120680	8291	85,47,64	3,3,6	21,42,43	17,13,9	99	50	1.75598e-19	2.4819e-16	0.935,0.888,0.843	0.384,0.62,0.707	0.318
4632	ENSG00000082014.12	SMARCD3	chr7	-	150937510	150938739	150937510	150937608	150938577	150938739	4632	104,12,52	32,24,21	23,4,19	17,25,29	100	50	7.96709e-05	0.0128589	0.619,0.2,0.553	0.404,0.074,0.247	0.216
5214	ENSG00000159352.11	PSMD4	chr1	+	151237307	151237710	151237307	151237504	151237641	151237710	5214	7,3,7	0,1,0	2,0,2	0,5,0	100	50	2.40899e-06	0.000437412	1.0,0.6,1.0	1.0,0.0,1.0	0.2
4023	ENSG00000142102.11	ATHL1	chr11	+	290677	292095	290677	291113	291975	292095	4023	230,36,98	12,21,15	7,6,17	19,20,33	100	50	2.82877e-13	1.08133e-10	0.906,0.462,0.766	0.156,0.13,0.205	0.548
6743	ENSG00000158850.10	B4GALT3	chr1	-	161146223	161146896	161146223	161146369	161146701	161146896	6743	28,43,33	16,22,11	5,2,15	22,4,15	100	50	3.93519e-11	1.05857e-08	0.467,0.494,0.6	0.102,0.2,0.333	0.309
4559	ENSG00000197375.8	SLC22A5	chr5	+	131714069	131719993	131714069	131714173	131719838	131719993	4559	88,12,60	7,22,8	8,4,14	10,15,6	100	50	0.000214202	0.0324115	0.863,0.214,0.789	0.286,0.118,0.538	0.308
7833	ENSG00000166347.14	CYB5A	chr18	-	71922975	71928179	71922975	71923010	71928149	71928179	7833	8643581145	544394304	115,52,403	448187359	100	50	1.06101e-33	8.56234e-31	0.443,0.312,0.653	0.114,0.122,0.36	0.271
2807	ENSG00000147162.9	OGT	chrX	+	70764416	70767873	70764416	70764485	70767756	70767873	2807	15574981303	119,140,96	180,96,395	112,79,114	100	50	2.72121e-10	6.81522e-08	0.867,0.64,0.872	0.446,0.378,0.634	0.307
8344	ENSG00000167967.11	E4F1	chr16	+	2279570	2282365	2279570	2279676	2282171	2282365	8344	152,41,132	65,54,45	7,10,24	39,34,60	100	50	0.000141012	0.0217908	0.539,0.275,0.595	0.082,0.128,0.167	0.344
7368	ENSG00000146247.13	PHIP	chr6	-	79665329	79668317	79665329	79665399	79668191	79668317	7368	234,46,312	46,67,34	23,16,42	36,41,27	100	50	1.79109e-18	8.67245e-16	0.718,0.256,0.821	0.242,0.163,0.438	0.317
1738	ENSG00000182944.13	EWSR1	chr22	+	29684594	29687588	29684594	29684775	29687550	29687588	1738	22516911799	352399252	243190564	239253330	100	50	1.48522e-25	9.8065e-23	0.762,0.464,0.781	0.337,0.273,0.461	0.312
7326	ENSG00000173821.15	RNF213	chr17	+	78355346	78356870	78355346	78355527	78356778	78356870	7326	153,41,89	43,38,37	12,14,14	23,13,19	100	50	5.75142e-08	1.1935e-05	0.64,0.35,0.546	0.207,0.35,0.269	0.237
7575	ENSG00000100416.8	TRMU	chr22	+	46751340	46753234	46751340	46751485	46752738	46753234	7575	21,10,10	6,11,4	2,7,6	32,9,10	99	50	9.8046e-09	8.66114e-06	0.639,0.315,0.558	0.031,0.282,0.233	0.322
2938	ENSG00000187994.9	RINL	chr19	-	39366970	39367421	39366970	39367114	39367332	39367421	2938	5,6,9	0,1,0	0,1,2	0,1,2	99	50	5.48104e-07	0.000297958	1.0,0.752,1.0	NA,0.336,0.336	0.581
5311	ENSG00000161996.13	WDR90	chr16	+	703745	705147	703745	703803	705028	705147	5311	29,10,38	9,5,4	4,2,4	11,3,12	100	50	1.84653e-12	5.83103e-10	0.617,0.5,0.826	0.154,0.25,0.143	0.465
7051	ENSG00000110719.5	TCIRG1	chr11	+	67810412	67810964	67810412	67810498	67810837	67810964	7051	24,12,8	1,11,4	0,8,1	9,9,9	100	50	5.9348e-13	2.05259e-10	0.923,0.353,0.5	0.0,0.308,0.053	0.472
3023	ENSG00000198563.9	DDX39B	chr6	-	31500556	31503262	31500556	31500688	31503143	31503262	3023	621324795008	252934582280	10069392211	219723613546	100	50	0.000284096	0.0412678	0.551,0.264,0.523	0.186,0.166,0.238	0.249
1819	ENSG00000114857.13	NKTR	chr3	+	42660511	42661200	42660511	42660619	42661155	42661200	1819	25,15,39	14,11,11	4,2,8	14,7,9	100	50	1.35006e-12	4.45704e-10	0.472,0.405,0.639	0.125,0.125,0.308	0.319
1502	ENSG00000100316.11	RPL3	chr22	-	39709195	39710213	39709195	39709315	39710111	39710213	1502	157,95,131	54,32,67	26,54,76	57,59,59	99	50	3.07221e-07	0.000180928	0.595,0.6,0.497	0.187,0.316,0.394	0.265
5903	ENSG00000215513.7	PI4KAP1	chr22	-	20386516	20387279	20386516	20386675	20387161	20387279	5903	1,4,10	1,1,1	0,0,3	4,3,4	99	50	5.49607e-17	6.47345e-14	0.336,0.669,0.835	0.0,0.0,0.275	0.522
6368	ENSG00000105443.9	CYTH2	chr19	+	48978094	48981402	48978094	48978206	48981322	48981402	6368	320,90,317	84,128,81	53,46,82	98124126	100	50	4.99004e-66	1.20809e-62	0.656,0.26,0.662	0.213,0.156,0.246	0.321
5843	ENSG00000219200.6	RNASEK	chr17	+	6915964	6917061	6915964	6916096	6916984	6917061	5843	19,4,5	2,2,0	5,2,1	5,7,1	99	50	1.84523e-21	3.26005e-18	0.828,0.503,1.0	0.336,0.126,0.336	0.511
3979	ENSG00000103067.7	ESRP2	chr16	-	68266479	68266718	68266479	68266620	68266663	68266718	3979	12,0,10	1,0,1	0,2,7	8,2,6	92	50	1.18911e-36	4.20172e-33	0.867,NA,0.845	0.0,0.352,0.388	0.609
7418	ENSG00000113240.8	CLK4	chr5	-	178044344	178045779	178044344	178044435	178045556	178045779	7418	38,28,64	19,17,23	6,6,18	21,25,55	100	50	6.25556e-84	2.2717e-80	0.5,0.452,0.582	0.125,0.107,0.141	0.387
6329	ENSG00000100462.11	PRMT5	chr14	-	23397334	23397824	23397334	23397450	23397705	23397824	6329	22,22,31	3,2,3	7,13,5	7,7,4	100	50	2.61084e-05	0.00430967	0.786,0.846,0.838	0.333,0.481,0.385	0.424
2859	ENSG00000119707.9	RBM25	chr14	+	73566374	73570186	73566374	73566458	73569899	73570186	2859	14003841048	155139103	113113321	108,69,129	100	50	0.000248842	0.0368844	0.819,0.58,0.836	0.343,0.45,0.554	0.296
7927	ENSG00000196642.11	RABL6	chr9	+	139726172	139726822	139726172	139726313	139726713	139726822	7927	35,15,29	5,6,3	8,8,3	7,6,3	100	50	1.04353e-11	3.03168e-09	0.778,0.556,0.829	0.364,0.4,0.333	0.355
5383	ENSG00000196628.9	TCF4	chr18	-	52896077	52899902	52896077	52896307	52899751	52899902	5383	440267450	48,85,66	142,85,170	56,73,79	100	50	7.79833e-19	4.04566e-16	0.821,0.611,0.773	0.559,0.368,0.518	0.253
8437	ENSG00000100911.9	PSME2	chr14	-	24614918	24615449	24614918	24615105	24615416	24615449	8437	48,20,46	9,5,12	4,6,19	24,12,21	100	50	7.39256e-96	5.36922e-92	0.727,0.667,0.657	0.077,0.2,0.311	0.488
8067	ENSG00000198556.9	ZNF789	chr7	+	99075896	99079949	99075896	99075979	99077283	99079949	8067	45,4,22	7,6,2	2,0,11	3,13,2	100	50	4.06174e-08	8.67659e-06	0.763,0.25,0.846	0.25,0.0,0.733	0.292
1797	ENSG00000214021.11	TTLL3	chr3	+	9859328	9862425	9859328	9860604	9862229	9862425	1797	59,6,20	1,0,0	2,0,4	0,0,2	100	50	1.1925e-08	2.79391e-06	0.967,1.0,1.0	1.0,NA,0.5	0.239
1136	ENSG00000182199.6	SHMT2	chr12	+	57625993	57626358	57625993	57626075	57626207	57626358	1136	14,7,18	23,19,14	2,0,5	85,28,22	99	50	9.86965e-05	0.0387493	0.235,0.157,0.394	0.012,0.0,0.103	0.224
614	ENSG00000213930.7	GALT	chr9	+	34647085	34647564	34647085	34647255	34647471	34647564	614	23,4,15	1,3,0	5,0,1	2,4,1	100	50	2.00331e-15	8.55885e-13	0.92,0.4,1.0	0.556,0.0,0.333	0.477
6150	ENSG00000130589.12	HELZ2	chr20	-	62202037	62204574	62202037	62202221	62203460	62204574	6150	82,13,70	13,10,17	19,8,8	6,15,21	100	50	8.23203e-05	0.0129977	0.759,0.394,0.673	0.613,0.211,0.16	0.281
6933	ENSG00000100577.14	GSTZ1	chr14	+	77793814	77794380	77793814	77793985	77794254	77794380	6933	19,7,9	0,1,0	0,1,0	0,0,2	100	50	5.58025e-07	0.000109539	1.0,0.778,1.0	NA,1.0,0.0	0.426
8028	ENSG00000223705.5	NSUN5P1	chr7	+	75044869	75045469	75044869	75045056	75045258	75045469	8028	87,33,64	19,23,13	23,27,35	21,33,29	100	50	2.06159e-12	6.23888e-10	0.696,0.418,0.711	0.354,0.29,0.376	0.268
6610	ENSG00000129946.6	SHC2	chr19	-	436379	436683	436379	436431	436629	436683	6610	10,1,4	4,9,0	3,0,0	22,23,2	100	50	5.3087e-13	1.92785e-10	0.556,0.053,1.0	0.064,0.0,0.0	0.515
1865	ENSG00000088179.4	PTPN4	chr2	+	120672754	120674266	120672754	120672818	120674198	120674266	1865	25,16,15	4,0,3	4,0,3	1,5,2	100	50	4.01568e-16	1.82287e-13	0.758,1.0,0.714	0.667,0.0,0.429	0.459
4773	ENSG00000121022.9	COPS5	chr8	-	67971445	67974259	67971445	67971680	67974080	67974259	4773	42,8,27	2,4,0	7,5,4	15,4,4	100	50	7.23518e-07	0.000134741	0.913,0.5,1.0	0.189,0.385,0.333	0.502
6093	ENSG00000165795.16	NDRG2	chr14	-	21486362	21486973	21486362	21486398	21486921	21486973	6093	0,1,2	4,10,4	0,2,0	1,0,0	99	50	7.72485e-08	5.45915e-05	0.0,0.048,0.202	0.0,1.0,NA	-0.417
364	ENSG00000157796.13	WDR19	chr4	+	39274599	39276578	39274599	39274681	39276427	39276578	364	149,50,75	10,31,12	14,18,30	14,27,25	100	50	1.72451e-11	4.81734e-09	0.882,0.446,0.758	0.333,0.25,0.375	0.376
902	ENSG00000185101.8	ANO9	chr11	-	419581	420615	419581	419729	420462	420615	902	76,9,36	2,6,2	6,0,26	7,12,7	100	50	1.74459e-05	0.00294673	0.95,0.429,0.9	0.3,0.0,0.65	0.443
4710	ENSG00000162004.12	CCDC78	chr16	-	774910	775145	774910	774989	775077	775145	4710	3,3,1	2,0,3	7,0,5	0,0,1	99	50	1.01974e-07	6.55139e-05	0.431,1.0,0.144	1.0,NA,0.716	-0.333
2555	ENSG00000154222.10	CC2D1B	chr1	-	52823452	52824133	52823452	52823588	52824002	52824133	2555	16,12,23	1,4,0	0,4,2	10,8,4	100	50	6.22447e-06	0.00107639	0.889,0.6,1.0	0.0,0.2,0.2	0.696
3200	ENSG00000148187.13	MRRF	chr9	+	125047447	125048225	125047447	125047566	125048058	125048225	3200	31,12,15	4,0,3	3,2,3	5,1,7	100	50	2.37248e-38	2.87189e-35	0.795,1.0,0.714	0.231,0.5,0.176	0.534
4048	ENSG00000112531.12	QKI	chr6	+	163984451	163991177	163984451	163984751	163985698	163991177	4048	9,1,12	2,1,3	4,3,2	5,7,1	99	50	7.78568e-06	0.0036681	0.694,0.336,0.669	0.288,0.178,0.503	0.243
5247	ENSG00000132781.13	MUTYH	chr1	-	45798434	45798842	45798434	45798506	45798768	45798842	5247	9,11,9	3,3,4	1,0,1	5,3,0	99	50	1.16948e-08	9.18302e-06	0.602,0.649,0.532	0.092,0.0,1.0	0.23
2214	ENSG00000140416.15	TPM1	chr15	+	63335904	63336351	63335904	63336030	63336225	63336351	2214	78,40,42	2,9,8	19,16,20	26,17,5	100	50	3.70649e-07	7.47783e-05	0.951,0.69,0.724	0.268,0.32,0.667	0.37
7426	ENSG00000185522.4	C11orf35	chr11	-	555304	555930	555304	555503	555733	555930	7426	14,5,10	3,3,0	3,0,0	5,3,0	100	50	2.86326e-08	6.30179e-06	0.7,0.455,1.0	0.231,0.0,NA	0.603
6445	ENSG00000163463.7	KRTCAP2	chr1	-	155142266	155144965	155142266	155142333	155144826	155144965	6445	20,7,16	6,5,4	2,8,1	6,13,11	99	50	5.20677e-30	1.22654e-26	0.627,0.414,0.669	0.144,0.237,0.044	0.428
6073	ENSG00000177082.8	WDR73	chr15	-	85188701	85189579	85188701	85189067	85189414	85189579	6073	109,84,92	34,98,42	37,37,38	121150108	100	50	1.60031e-29	1.16231e-26	0.616,0.3,0.523	0.133,0.11,0.15	0.349
351	ENSG00000197653.10	DNAH10	chr12	+	124414210	124415120	124414210	124414306	124414948	124415120	351	14,0,5	0,3,0	2,0,0	6,5,0	100	50	9.25197e-15	3.73317e-12	1.0,0.0,1.0	0.143,0.0,NA	0.595
5991	ENSG00000137101.8	CD72	chr9	-	35615939	35616686	35615939	35616383	35616596	35616686	5991	3,3,2	3,3,1	9,6,1	0,0,1	99	50	1.01077e-05	0.00446443	0.336,0.336,0.503	1.0,1.0,0.336	-0.387
3692	ENSG00000172053.10	QARS	chr3	-	49140777	49141139	49140777	49140864	49141063	49141139	3692	16,8,16	2,4,2	2,0,5	2,2,6	99	50	4.23556e-12	4.2761e-09	0.802,0.503,0.802	0.336,0.0,0.296	0.492
822	ENSG00000100099.16	HPS4	chr22	-	26862191	26864589	26862191	26862228	26864516	26864589	822	288,33,191	27,22,21	12,5,42	17,17,23	100	50	1.33501e-08	3.03006e-06	0.842,0.429,0.82	0.261,0.128,0.477	0.408

## Sheet: SE
Table S4B. Splicing Analysis with rMATS: skipped exons (SE). Related to Table 2.
ID	GeneID	geneSymbol	chr	strand	exonStart_0base	exonEnd	upstreamES	upstreamEE	downstreamES	downstreamEE	ID	IC_SAMPLE_1	SC_SAMPLE_1	IC_SAMPLE_2	SC_SAMPLE_2	IncFormLen	SkipFormLen	PValue	FDR	IncLevel1	IncLevel2	IncLevelDifference
35237	ENSG00000111237.14	VPS29	chr12	-	110934651	110934807	110933816	110934008	110936624	110936664	35237	13,6,9	1,5,5	6,6,3	12,10,6	100	50	1.03118e-05	0.0106853	0.867,0.375,0.474	0.2,0.231,0.2	0.362
73544	ENSG00000138111.10	TMEM180	chr10	+	104230034	104230251	104229749	104229832	104230421	104230874	73544	70,18,32	9,32,29	29,3,22	24,34,54	100	50	1.11349e-05	0.0113633	0.795,0.22,0.356	0.377,0.042,0.169	0.261
70367	ENSG00000138336.8	TET1	chr10	+	70433157	70433244	70432651	70432802	70441155	70441245	70367	102108119	8,15,17	25,8,32	13,14,20	99	50	5.78364e-06	0.00833234	0.866,0.784,0.78	0.493,0.224,0.447	0.422
40303	ENSG00000100075.5	SLC25A1	chr22	-	19164094	19164155	19163933	19164007	19164358	19164463	40303	17,25,8	0,1,2	18,31,12	14,32,6	99	50	3.14014e-07	0.000547632	1.0,0.927,0.669	0.394,0.329,0.503	0.457
25173	ENSG00000188176.7	SMTNL2	chr17	+	4496223	4496466	4495655	4495743	4497116	4497192	25173	25,11,15	2,1,3	0,0,4	0,2,5	100	50	2.53906e-16	9.00083e-13	0.862,0.846,0.714	NA,0.0,0.286	0.664
36266	ENSG00000088448.10	ANKRD10	chr13	-	111546631	111546740	111546455	111546549	111558379	111558471	36266	102,80,119	38,66,27	23,33,44	39,63,30	100	50	1.72999e-07	0.000224081	0.573,0.377,0.688	0.228,0.208,0.423	0.26
8788	ENSG00000149531.10	FRG1B	chr20	+	29612961	29613061	29612260	29612397	29614260	29614327	8788	4,4,9	0,12,8	0,10,13	0,1,1	100	50	2.56669e-36	8.64384e-32	1.0,0.143,0.36	NA,0.833,0.867	-0.349
37261	ENSG00000126804.9	ZBTB1	chr14	+	64983317	64983469	64977966	64978102	64988204	64988324	37261	17,14,12	1,1,0	6,11,20	6,11,1	99	50	1.17771e-08	2.84897e-05	0.896,0.876,1.0	0.336,0.336,0.91	0.397
49829	ENSG00000213928.4	IRF9	chr14	+	24634265	24634392	24633822	24634164	24635055	24635171	49829	26,21,25	3,6,3	7,8,23	5,19,5	99	50	3.56056e-07	0.00060503	0.814,0.639,0.808	0.414,0.175,0.699	0.324
68982	ENSG00000180304.10	OAZ2	chr15	-	64984275	64984478	64983682	64983790	64985273	64985380	68982	31,4,48	4,5,4	5,0,13	7,4,10	100	50	1.95204e-25	1.87825e-21	0.795,0.286,0.857	0.263,0.0,0.394	0.427
34090	ENSG00000130988.8	RGN	chrX	+	46939715	46940335	46937774	46938108	46940528	46940706	34090	1,0,0	3,3,3	2,0,4	2,0,0	100	50	5.74123e-09	8.78852e-06	0.143,0.0,0.0	0.333,NA,1.0	-0.619
75014	ENSG00000090266.8	NDUFB2	chr7	+	140400669	140400759	140396956	140397021	140402665	140402810	75014	0,7,2	0,1,1	2,5,1	4,8,2	99	50	2.51559e-06	0.00378888	NA,0.78,0.503	0.202,0.24,0.202	0.427
51174	ENSG00000224078.8	SNHG14	chr15	+	25336915	25337078	25334798	25335013	25338980	25339121	51174	9,16,8	7,14,4	20,11,10	2,0,4	99	50	2.7542e-10	8.48846e-07	0.394,0.366,0.503	0.835,1.0,0.558	-0.377
12523	ENSG00000176909.7	MAMSTR	chr19	-	49217622	49217817	49217116	49217302	49218062	49218165	12523	5,1,4	1,3,2	0,0,1	3,0,3	100	50	1.94383e-09	3.19328e-06	0.714,0.143,0.5	0.0,NA,0.143	0.381
24792	ENSG00000196670.9	ZFP62	chr5	-	180287527	180287654	180278987	180279060	180288218	180288276	24792	6,1,6	8,5,2	6,11,9	0,0,6	99	50	8.79787e-07	0.00142206	0.275,0.092,0.602	1.0,1.0,0.431	-0.487
40147	ENSG00000106404.9	CLDN15	chr7	-	100880027	100880167	100877049	100877723	100880645	100881031	40147	3,0,4	1,3,4	15,2,9	1,1,0	100	50	4.73944e-07	0.000592589	0.6,0.0,0.333	0.882,0.5,1.0	-0.483
14709	ENSG00000156508.13	EEF1A1	chr6	-	74227787	74227965	74227237	74227657	74228076	74228258	14709	0,0,8	8,13,0	52,90,30	9,0,0	99	50	8.97036e-06	0.0123849	0.0,0.0,1.0	0.745,1.0,1.0	-0.582
37112	ENSG00000067221.9	STOML1	chr15	-	74281448	74281598	74280994	74281143	74282691	74282798	37112	16,12,14	7,10,5	18,16,19	2,2,2	99	50	2.04649e-05	0.0260814	0.536,0.377,0.586	0.82,0.802,0.828	-0.317
24719	ENSG00000263809.1	RP11-849F2.7	chr17	-	8285488	8285656	8283113	8283254	8286474	8286505	24719	0,0,2	0,13,13	2,0,1	6,1,0	99	50	1.74181e-05	0.0226336	NA,0.0,0.072	0.144,0.0,1.0	-0.345
31201	ENSG00000174652.13	ZNF266	chr19	-	9529437	9529571	9529180	9529307	9529892	9529965	31201	42,33,51	5,4,15	13,12,18	19,10,8	100	50	1.90474e-17	7.54656e-14	0.808,0.805,0.63	0.255,0.375,0.529	0.361
36069	ENSG00000110031.8	LPXN	chr11	-	58331627	58331674	58322313	58322413	58338028	58338186	36069	1,4,0	2,0,5	9,33,1	1,3,3	96	50	1.44231e-07	0.00026551	0.207,1.0,0.0	0.824,0.851,0.148	-0.205
39786	ENSG00000186523.10	FAM86B1	chr8	-	12043860	12044126	12042884	12043034	12044208	12044342	39786	20,18,6	2,3,3	4,2,0	1,3,4	100	50	1.64435e-10	2.99335e-07	0.833,0.75,0.5	0.667,0.25,0.0	0.389
33729	ENSG00000185324.17	CDK10	chr16	+	89753996	89754223	89753091	89753205	89756960	89757032	33729	56,39,26	1,2,7	16,8,25	6,3,10	100	50	5.33654e-07	0.000653522	0.966,0.907,0.65	0.571,0.571,0.556	0.275
23274	ENSG00000162910.14	MRPL55	chr1	-	228296137	228296350	228295935	228296019	228296849	228297000	23274	119,89,102	64,99,51	61,35,89	141160122	99	50	7.10566e-09	1.81115e-05	0.484,0.312,0.503	0.179,0.099,0.269	0.251
40621	ENSG00000073849.10	ST6GAL1	chr3	+	186660135	186660215	186648290	186648623	186666642	186666726	40621	2,4,9	3,6,8	8,7,12	1,1,0	100	50	3.82616e-24	2.86341e-20	0.25,0.25,0.36	0.8,0.778,1.0	-0.573
10445	ENSG00000166582.5	CENPV	chr17	-	16252532	16252670	16247910	16248025	16253244	16253343	10445	2,0,0	7,2,0	2,3,1	1,0,4	99	50	5.57313e-12	2.30836e-08	0.126,0.0,NA	0.503,1.0,0.112	-0.475
23279	ENSG00000162910.14	MRPL55	chr1	-	228296137	228296722	228295935	228296019	228296849	228297000	23279	218337283	64,99,51	170148289	141160122	99	50	2.71282e-17	1.79781e-13	0.632,0.632,0.737	0.378,0.318,0.545	0.253
10443	ENSG00000166582.5	CENPV	chr17	-	16252453	16252670	16247910	16248025	16253244	16253343	10443	3,0,0	7,2,0	2,3,1	1,0,4	99	50	1.02174e-07	0.000193462	0.178,0.0,NA	0.503,1.0,0.112	-0.449
42197	ENSG00000241186.3	TDGF1	chr3	+	46621170	46621228	46620721	46620856	46621440	46621560	42197	2,8,4	1,2,2	4,2,5	4,12,3	99	50	4.0276e-05	0.0460195	0.503,0.669,0.503	0.336,0.078,0.457	0.268
40017	ENSG00000102181.15	CD99L2	chrX	-	149984751	149984928	149984479	149984551	149999703	149999766	40017	14,1,10	1,1,7	3,2,0	3,3,9	100	50	5.73136e-06	0.00632836	0.875,0.333,0.417	0.333,0.25,0.0	0.347
53259	ENSG00000242588.2	RP11-274B21.1	chr7	+	128218006	128218087	128214773	128214845	128218943	128218987	53259	9,1,0	0,2,0	1,1,4	3,2,2	100	50	5.16193e-05	0.0451528	1.0,0.2,NA	0.143,0.2,0.5	0.319
32647	ENSG00000197283.8	SYNGAP1	chr6	+	33416565	33416645	33415606	33415710	33419536	33420172	32647	58,39,48	7,6,3	11,7,62	9,11,11	99	50	2.47308e-07	0.000442956	0.807,0.767,0.89	0.382,0.243,0.74	0.366
41135	ENSG00000167522.10	ANKRD11	chr16	-	89352446	89352594	89341500	89341599	89354935	89355078	41135	62,28,37	4,2,3	6,7,10	6,4,4	99	50	2.61687e-27	8.67112e-23	0.887,0.876,0.862	0.336,0.469,0.558	0.421
74433	ENSG00000228794.4	RP11-206L10.11	chr1	+	776579	776753	764382	764484	787306	787378	74433	11,1,0	19,27,26	46,2,1	8,4,12	100	50	1.89467e-21	1.06345e-17	0.224,0.018,0.0	0.742,0.2,0.04	-0.247
26790	ENSG00000113578.13	FGF1	chr5	-	141980266	141980365	141974795	141975049	141993523	141993631	26790	1,2,1	0,3,1	41,86,2	3,8,0	100	50	4.32811e-15	1.32507e-11	1.0,0.25,0.333	0.872,0.843,1.0	-0.377
58016	ENSG00000176884.10	GRIN1	chr9	+	140059637	140059748	140058210	140058356	140062225	140063207	58016	10,2,15	4,0,1	4,0,1	2,2,4	99	50	2.81792e-10	8.48846e-07	0.558,1.0,0.883	0.503,0.0,0.112	0.609
45904	ENSG00000183077.11	AFMID	chr17	+	76200736	76200822	76198783	76198832	76200908	76200981	45904	28,18,40	7,12,4	3,12,4	9,11,15	99	50	4.24211e-41	2.81129e-36	0.669,0.431,0.835	0.144,0.355,0.119	0.439
48075	ENSG00000175471.15	MCTP1	chr5	-	94253600	94253678	94248510	94248681	94259666	94259726	48075	0,0,2	1,2,0	8,17,2	0,1,1	99	50	3.84938e-08	8.22911e-05	0.0,0.0,1.0	1.0,0.896,0.503	-0.466
27064	ENSG00000147854.12	UHRF2	chr9	+	6495584	6497103	6493825	6493932	6497197	6497360	27064	222114204	72113100	28,30,67	86,52,117	100	50	1.64906e-06	0.0019834	0.607,0.335,0.505	0.14,0.224,0.223	0.287
23268	ENSG00000162910.14	MRPL55	chr1	-	228296137	228296234	228295814	228296019	228296849	228297000	23268	119,90,102	64,99,51	60,35,89	141160122	99	50	1.20371e-08	2.84897e-05	0.484,0.315,0.503	0.177,0.099,0.269	0.252
67380	ENSG00000113240.8	CLK4	chr5	-	178044344	178044435	178043882	178043949	178045556	178045779	67380	33,28,30	9,4,9	33,37,86	0,0,1	99	50	1.70708e-05	0.022626	0.649,0.78,0.627	1.0,1.0,0.977	-0.307
70174	ENSG00000111596.7	CNOT2	chr12	+	70679179	70679366	70671911	70672054	70688016	70688074	70174	2,4,1	6,9,7	11,17,3	2,5,8	100	50	3.1247e-09	4.89444e-06	0.143,0.182,0.067	0.733,0.63,0.158	-0.376
60182	ENSG00000235098.4	ANKRD65	chr1	-	1355431	1355972	1353803	1354929	1356176	1356404	60182	1,2,1	0,0,1	2,1,3	9,32,2	99	50	4.56814e-16	2.32873e-12	1.0,1.0,0.336	0.101,0.016,0.431	0.596
73930	ENSG00000006118.10	TMEM132A	chr11	+	60692679	60692788	60691963	60692205	60694050	60694103	73930	16,7,9	2,9,3	3,0,3	6,0,3	100	50	1.08535e-10	2.03064e-07	0.8,0.28,0.6	0.2,NA,0.333	0.294
34986	ENSG00000249859.3	PVT1	chr8	+	128808139	128808254	128806805	128806980	128867400	128867565	34986	3,14,3	6,12,2	13,10,4	2,2,1	99	50	7.77812e-08	0.000151607	0.202,0.371,0.431	0.767,0.716,0.669	-0.383
61413	ENSG00000038219.8	BOD1L1	chr4	-	13625013	13627936	13621566	13621691	13628968	13629325	61413	0,8,7	12,3,5	1,5,10	0,1,2	99	50	2.42183e-08	5.34991e-05	0.0,0.574,0.414	1.0,0.716,0.716	-0.481
78430	ENSG00000182472.4	CAPN12	chr19	-	39224781	39224844	39224342	39224421	39224958	39225029	78430	19,7,4	3,1,4	1,0,4	7,1,5	99	50	4.41965e-16	2.32873e-12	0.762,0.78,0.336	0.067,0.0,0.288	0.508
67777	ENSG00000172775.12	FAM192A	chr16	-	57208352	57208600	57208080	57208198	57219732	57219934	67777	29,10,16	0,3,2	12,3,8	3,5,8	100	50	1.25566e-16	4.69856e-13	1.0,0.625,0.8	0.667,0.231,0.333	0.398
2603	ENSG00000273345.1	CTD-2410N18.4	chr5	-	133685939	133686118	133657481	133657594	133706688	133706734	2603	1,3,5	5,3,5	9,2,1	3,0,0	99	50	2.66614e-05	0.0327199	0.092,0.336,0.336	0.602,1.0,1.0	-0.613
61034	ENSG00000049540.12	ELN	chr7	+	73455545	73455581	73452036	73452069	73456943	73457036	61034	5,1,1	3,2,1	9,10,6	2,0,0	86	50	2.36541e-08	3.38978e-05	0.492,0.225,0.368	0.723,1.0,1.0	-0.546
4193	ENSG00000186642.11	PDE2A	chr11	-	72342121	72342183	72319705	72319795	72353297	72353370	4193	1,2,1	6,1,3	6,0,1	0,0,2	99	50	4.36298e-08	9.03559e-05	0.078,0.503,0.144	1.0,NA,0.202	-0.359
3263	ENSG00000196262.9	PPIA	chr7	+	44839300	44839470	44838845	44838876	44840885	44841223	3263	18,3,0	3,4,9	1,0,0	1,5,16	99	50	7.44288e-08	0.000149469	0.752,0.275,0.0	0.336,0.0,0.0	0.23
24798	ENSG00000196670.9	ZFP62	chr5	-	180287527	180287679	180278987	180279060	180288218	180288276	24798	1,0,1	8,5,2	4,4,1	0,0,6	99	50	1.15649e-05	0.0156412	0.059,0.0,0.202	1.0,1.0,0.078	-0.606
63453	ENSG00000271810.1	RP11-426L16.10	chr1	-	113247560	113247790	113246280	113246428	113253081	113253233	63453	5,5,0	1,0,0	1,2,0	0,13,0	99	50	7.81874e-20	6.47695e-16	0.716,1.0,NA	1.0,0.072,NA	0.322
78193	ENSG00000161249.16	DMKN	chr19	-	35997380	35997567	35997027	35997087	36001085	36001300	78193	89,32,57	36,12,9	16,19,10	22,17,25	100	50	1.82453e-06	0.00211878	0.553,0.571,0.76	0.267,0.358,0.167	0.364
73362	ENSG00000128487.12	SPECC1	chr17	+	19921299	19921415	19912678	19912737	19999943	20000028	73362	3,3,0	5,1,1	3,0,4	0,0,1	99	50	9.56373e-07	0.00150904	0.233,0.602,0.0	1.0,NA,0.669	-0.556
248	ENSG00000061273.13	HDAC7	chr12	-	48189688	48189799	48189369	48189550	48189989	48190081	248	164174184	33,98,39	103,71,127	94,110,86	99	50	5.32444e-26	8.82141e-22	0.715,0.473,0.704	0.356,0.246,0.427	0.288
7996	ENSG00000251669.1	FAM86EP	chr4	-	3949468	3949734	3945000	3945099	3949816	3949947	7996	61,61,44	1,5,5	22,11,26	5,5,13	100	50	2.76388e-15	8.86468e-12	0.968,0.859,0.815	0.688,0.524,0.5	0.31
44900	ENSG00000089682.12	RBM41	chrX	-	106356626	106356698	106331964	106332069	106358581	106358786	44900	88,38,39	8,11,11	25,7,27	35,24,19	99	50	3.84326e-05	0.0446836	0.847,0.636,0.642	0.265,0.128,0.418	0.438
20024	ENSG00000221988.8	PPT2	chr6	+	32122100	32122171	32121353	32121413	32122363	32122554	20024	25,29,42	7,18,7	32,34,39	37,62,13	100	50	4.75099e-07	0.000592589	0.641,0.446,0.75	0.302,0.215,0.6	0.24
57586	ENSG00000174672.11	BRSK2	chr11	+	1478184	1478279	1477827	1477917	1480421	1480469	57586	58,63,36	7,12,6	54,13,28	26,13,13	99	50	2.79999e-05	0.0337379	0.807,0.726,0.752	0.512,0.336,0.521	0.305
23255	ENSG00000162910.14	MRPL55	chr1	-	228296141	228296350	228295935	228296019	228296849	228297000	23255	245205199	64,99,51	126,91,188	141160122	100	50	1.43184e-12	3.46952e-09	0.657,0.509,0.661	0.309,0.221,0.435	0.287
59162	ENSG00000166979.8	EVA1C	chr21	+	33829904	33830028	33784744	33785321	33840003	33840363	59162	3,0,2	1,5,3	7,2,1	2,0,0	100	50	4.887e-05	0.0433104	0.6,0.0,0.25	0.636,1.0,1.0	-0.595
4631	ENSG00000060339.9	CCAR1	chr10	+	70516282	70516389	70515232	70515293	70517050	70517134	4631	6,0,8	2,3,5	1,0,0	3,0,4	100	50	2.15332e-05	0.0213286	0.6,0.0,0.444	0.143,NA,0.0	0.277
23248	ENSG00000162910.14	MRPL55	chr1	-	228296137	228296175	228295935	228296019	228296849	228297007	23248	142,98,107	64,99,51	59,30,94	141160122	87	50	2.33089e-11	8.58168e-08	0.56,0.363,0.547	0.194,0.097,0.307	0.291
39913	ENSG00000226824.2	RP4-756H11.3	chr7	+	66134216	66134368	66133762	66133900	66134729	66134842	39913	10,17,1	0,0,2	4,3,3	4,4,1	99	50	2.22389e-10	7.36896e-07	1.0,1.0,0.202	0.336,0.275,0.602	0.33
52653	ENSG00000167377.13	ZNF23	chr16	-	71495056	71495171	71490666	71490731	71495561	71496117	52653	0,1,3	5,4,8	3,4,9	4,3,1	100	50	6.04876e-08	8.14817e-05	0.0,0.111,0.158	0.273,0.4,0.818	-0.407
55810	ENSG00000102172.11	SMS	chrX	+	21985100	21985163	21959162	21959485	21985313	21985434	55810	4,6,1	8,12,5	25,17,1	9,3,2	100	50	4.12951e-08	5.79456e-05	0.2,0.2,0.091	0.581,0.739,0.2	-0.343
39915	ENSG00000226824.2	RP4-756H11.3	chr7	+	66134216	66134438	66133750	66133900	66134729	66134842	39915	11,17,1	0,0,2	4,2,3	4,4,1	99	50	9.30802e-13	4.11235e-09	1.0,1.0,0.202	0.336,0.202,0.602	0.354
51026	ENSG00000171084.11	FAM86JP	chr3	+	125642721	125642983	125639667	125639748	125643808	125643958	51026	20,19,11	7,2,8	5,4,5	8,2,14	100	50	2.6936e-12	6.25602e-09	0.588,0.826,0.407	0.238,0.5,0.152	0.31
52036	ENSG00000175182.9	FAM131A	chr3	+	184055460	184055506	184055098	184055159	184056174	184056317	52036	8,4,1	6,13,8	6,5,8	2,1,1	95	50	3.14084e-23	3.46912e-19	0.412,0.139,0.062	0.612,0.725,0.808	-0.511
34588	ENSG00000155542.7	SETD9	chr5	+	56206868	56206938	56205913	56206221	56208837	56208961	34588	7,23,10	4,2,5	9,4,8	10,11,12	99	50	1.76388e-18	1.29882e-14	0.469,0.853,0.503	0.313,0.155,0.252	0.368
63913	ENSG00000137075.13	RNF38	chr9	-	36390565	36390613	36375930	36376124	36400093	36400213	63913	7,2,9	2,1,1	2,4,2	3,5,6	97	50	2.07031e-11	8.07069e-08	0.643,0.508,0.823	0.256,0.292,0.147	0.426
68681	ENSG00000163291.10	PAQR3	chr4	-	79854229	79854385	79851323	79851479	79860193	79860385	68681	15,0,17	2,6,15	4,0,2	10,10,20	100	50	9.75185e-12	2.11879e-08	0.789,0.0,0.362	0.167,0.0,0.048	0.312
55465	ENSG00000177082.8	WDR73	chr15	-	85189203	85189316	85188699	85189067	85189414	85189579	55465	70,51,63	34,98,42	31,26,24	121150108	100	50	2.67098e-21	1.38386e-17	0.507,0.206,0.429	0.114,0.08,0.1	0.283
25305	ENSG00000186812.8	ZNF397	chr18	+	32821565	32821654	32821018	32821073	32822354	32822848	25305	41,17,23	25,11,17	7,2,9	20,6,22	99	50	6.90361e-07	0.00114377	0.453,0.438,0.406	0.15,0.144,0.171	0.277
77151	ENSG00000163521.11	GLB1L	chr2	-	220108500	220108664	220108223	220108353	220109950	220110166	77151	11,4,10	2,2,1	5,2,7	4,5,5	100	50	2.19569e-05	0.0214331	0.733,0.5,0.833	0.385,0.167,0.412	0.367
11337	ENSG00000115194.6	SLC30A3	chr2	-	27480772	27480926	27480021	27480220	27481028	27481175	11337	66,63,64	0,4,4	34,9,18	8,7,6	99	50	2.02368e-09	5.58797e-06	1.0,0.888,0.89	0.682,0.394,0.602	0.367
38727	ENSG00000007541.10	PIGQ	chr16	+	631198	631341	630857	630972	632247	632309	38727	19,20,16	16,9,11	10,3,4	23,13,15	100	50	4.86239e-05	0.0433104	0.373,0.526,0.421	0.179,0.103,0.118	0.307
16224	ENSG00000092841.14	MYL6	chr12	+	56556346	56556423	56556047	56556115	56556638	56556754	16224	53,38,54	0,6,6	23,15,28	3,23,9	100	50	2.71584e-06	0.00304871	1.0,0.76,0.818	0.793,0.246,0.609	0.31
21730	ENSG00000182141.5	ZNF708	chr19	-	21510761	21510943	21492047	21492143	21512011	21512227	21730	11,18,8	25,17,29	6,20,11	8,1,10	99	50	5.93856e-06	0.00837349	0.182,0.348,0.122	0.275,0.91,0.357	-0.297
9941	ENSG00000166833.15	NAV2	chr11	+	20071381	20071447	20070273	20070741	20072834	20072879	9941	1,0,0	7,7,3	2,2,0	1,0,0	100	50	5.17258e-16	1.74197e-12	0.067,0.0,0.0	0.5,1.0,NA	-0.728
66430	ENSG00000236305.1	RP11-126L15.4	chr7	-	100449597	100449753	100434935	100435201	100450135	100450238	66430	13,20,6	1,0,2	3,0,8	4,3,1	100	50	4.36469e-11	8.64645e-08	0.867,1.0,0.6	0.273,0.0,0.8	0.465
66431	ENSG00000236305.1	RP11-126L15.4	chr7	-	100449597	100449677	100434935	100435201	100450135	100450238	66431	7,7,2	1,0,2	1,0,2	4,3,1	100	50	8.81174e-11	1.69573e-07	0.778,1.0,0.333	0.111,0.0,0.5	0.5
69037	ENSG00000198088.6	NUP62CL	chrX	-	106394085	106394197	106390972	106391039	106396401	106396536	69037	11,27,3	8,9,5	4,0,6	10,13,7	100	50	2.32103e-10	4.00848e-07	0.407,0.6,0.231	0.167,0.0,0.3	0.257
34061	ENSG00000106976.14	DNM1	chr9	+	131002263	131002275	131002006	131002058	131004510	131004624	34061	9,0,5	15,10,4	6,7,4	2,1,2	61	50	1.85624e-14	8.78677e-11	0.33,0.0,0.506	0.711,0.852,0.621	-0.449
24240	ENSG00000134824.9	FADS2	chr11	+	61590558	61590728	61583874	61583898	61593503	61593609	24240	9,13,4	9,4,7	2,0,3	8,18,14	100	50	1.29215e-14	3.78398e-11	0.333,0.619,0.222	0.111,0.0,0.097	0.322
58053	ENSG00000176092.9	AIM1L	chr1	-	26662585	26662698	26658075	26658109	26662828	26662861	58053	134,70,68	15,35,19	68,37,43	29,45,35	100	50	5.17689e-08	7.116e-05	0.817,0.5,0.642	0.54,0.291,0.381	0.249
24235	ENSG00000134824.9	FADS2	chr11	+	61590501	61590728	61583874	61583898	61593503	61593609	24235	11,18,5	9,4,7	3,0,3	8,18,14	100	50	8.66288e-27	1.16696e-22	0.379,0.692,0.263	0.158,0.0,0.097	0.36
9056	ENSG00000132881.7	RSG1	chr1	-	16559387	16559512	16559004	16559141	16560106	16560259	9056	23,20,8	7,7,6	2,2,11	14,15,3	99	50	3.01163e-16	1.8144e-12	0.624,0.591,0.402	0.067,0.063,0.649	0.279
45751	ENSG00000026508.12	CD44	chr11	+	35218292	35218421	35211381	35211612	35219667	35219793	45751	0,6,0	1,3,0	2,0,0	13,9,1	100	50	2.11109e-09	3.38548e-06	0.0,0.5,NA	0.071,0.0,0.0	0.226
5456	ENSG00000233836.3	RP11-255H23.2	chr19	+	23960466	23960641	23945745	23945936	23965173	23965301	5456	6,9,2	1,4,2	8,26,20	2,1,0	100	50	9.52146e-06	0.0100204	0.75,0.529,0.333	0.667,0.929,1.0	-0.328
26111	ENSG00000187514.10	PTMA	chr2	+	232577161	232577184	232576620	232576693	232577513	232578175	26111	14,5,6	11,0,1	7,4,3	1,16,48	72	50	6.82194e-21	6.45852e-17	0.469,1.0,0.806	0.829,0.148,0.042	0.419
76659	ENSG00000103194.11	USP10	chr16	+	84749800	84749992	84738345	84738466	84767040	84767109	76659	4,1,0	8,4,0	6,19,1	4,7,5	100	50	8.25945e-06	0.00883027	0.2,0.111,NA	0.429,0.576,0.091	-0.21
11723	ENSG00000095794.15	CREM	chr10	+	35426709	35426807	35416387	35416495	35437295	35437419	11723	3,6,3	10,10,9	12,14,9	5,0,8	99	50	3.23831e-09	8.58423e-06	0.132,0.233,0.144	0.548,1.0,0.362	-0.467
66174	ENSG00000171735.14	CAMTA1	chr1	+	6946299	6946406	6885169	6885270	6947713	6948248	66174	13,8,13	11,13,24	23,23,12	1,6,13	100	50	1.44233e-12	3.46952e-09	0.371,0.235,0.213	0.92,0.657,0.316	-0.358
31455	ENSG00000167100.10	SAMD14	chr17	-	48202454	48202724	48202283	48202335	48206880	48207118	31455	40,7,13	4,6,4	1,4,1	5,6,2	100	50	1.58181e-20	7.10273e-17	0.833,0.368,0.619	0.091,0.25,0.2	0.426
5284	ENSG00000163421.4	PROK2	chr3	-	71823595	71823658	71821251	71821979	71830617	71830743	5284	43,27,23	9,2,4	11,0,8	7,7,5	99	50	2.758e-25	3.65551e-21	0.707,0.872,0.744	0.442,0.0,0.447	0.478
33823	ENSG00000143543.10	JTB	chr1	-	153949645	153949747	153949168	153949398	153949814	153949870	33823	13,4,5	2,2,1	5,3,6	1,7,7	99	50	4.25533e-05	0.0477975	0.767,0.503,0.716	0.716,0.178,0.302	0.263
11556	ENSG00000135111.10	TBX3	chr12	-	115117717	115117777	115117309	115117456	115118683	115118951	11556	0,2,0	1,10,0	1,8,0	1,0,0	99	50	7.48013e-27	1.65239e-22	0.0,0.092,NA	0.336,1.0,NA	-0.622
8792	ENSG00000149531.10	FRG1B	chr20	+	29612961	29613115	29612260	29612397	29614260	29614327	8792	0,0,0	0,12,8	0,2,0	0,1,1	99	50	1.61378e-08	3.68783e-05	NA,0.0,0.0	NA,0.503,0.0	-0.252
54585	ENSG00000171004.13	HS6ST2	chrX	-	131803140	131803227	131762432	131763121	131842489	131842522	54585	1,2,2	2,7,2	8,2,1	3,0,1	99	50	2.20616e-05	0.0275858	0.202,0.126,0.336	0.574,1.0,0.336	-0.415
69620	ENSG00000120458.5	MSANTD2	chr11	-	124648899	124649035	124644614	124644870	124669766	124670569	69620	13,17,11	5,8,6	4,5,12	11,9,16	100	50	7.92547e-06	0.00860988	0.565,0.515,0.478	0.154,0.217,0.273	0.305
78465	ENSG00000141738.9	GRB7	chr17	+	37902165	37902253	37901980	37902041	37902361	37902455	78465	166199212	9,32,24	103,60,147	44,55,46	99	50	4.84129e-06	0.00712971	0.903,0.758,0.817	0.542,0.355,0.617	0.321
24723	ENSG00000263809.1	RP11-849F2.7	chr17	-	8285488	8285593	8283113	8283254	8286474	8286505	24723	0,0,1	0,13,13	0,0,1	6,1,0	99	50	1.85067e-06	0.00285223	NA,0.0,0.037	0.0,0.0,1.0	-0.315
24720	ENSG00000263809.1	RP11-849F2.7	chr17	-	8285488	8285622	8283113	8283254	8286474	8286505	24720	0,0,1	0,13,13	0,0,2	6,1,0	99	50	8.87766e-11	3.09648e-07	NA,0.0,0.037	0.0,0.0,1.0	-0.315
1763	ENSG00000203865.5	ATP1A1OS	chr1	-	116949549	116949817	116948133	116948770	116961080	116961186	1763	7,2,4	5,1,7	0,3,12	0,0,3	100	50	1.73942e-06	0.00205539	0.412,0.5,0.222	NA,1.0,0.667	-0.456
45255	ENSG00000084676.11	NCOA1	chr2	+	24990947	24991004	24985555	24985645	24991089	24991186	45255	38,37,42	2,3,0	20,7,32	7,5,7	99	50	4.67587e-10	1.34728e-06	0.906,0.862,1.0	0.591,0.414,0.698	0.355
72124	ENSG00000160813.2	PPP1R35	chr7	-	100033253	100033274	100032981	100033156	100033470	100033687	72124	126,89,100	23,62,26	70,34,81	56,44,70	70	50	2.9631e-05	0.0350657	0.796,0.506,0.733	0.472,0.356,0.453	0.251

## Sheet: A5SS
Table S4C. Splicing Analysis with rMATS: alternative 5’ splice site (A5SS). Related to Table 2.
ID	GeneID	geneSymbol	chr	strand	longExonStart_0base	longExonEnd	shortES	shortEE	flankingES	flankingEE	ID	IC_SAMPLE_1	SC_SAMPLE_1	IC_SAMPLE_2	SC_SAMPLE_2	IncFormLen	SkipFormLen	PValue	FDR	IncLevel1	IncLevel2	IncLevelDifference
9205	ENSG00000169660.11	HEXDC	chr17	+	80397506	80398210	80397506	80397589	80398872	80398951	9205	40,12,20	16,40,20	9,2,8	36,52,43	100	50	9.80093e-09	1.18052e-05	0.556,0.13,0.333	0.111,0.019,0.085	0.268
3275	ENSG00000158615.8	PPP1R15B	chr1	-	204377264	204377452	204377416	204377452	204372514	204375441	3275	5,5,3	0,0,1	1,0,1	3,1,0	100	50	3.33881e-06	0.00312791	1.0,1.0,0.6	0.143,0.0,1.0	0.486
17805	ENSG00000123416.11	TUBA1B	chr12	-	49523677	49523925	49523901	49523925	49523282	49523505	17805	27,27,47	11,4,2	3,7,29	8,14,12	100	50	7.61087e-07	0.000855614	0.551,0.771,0.922	0.158,0.2,0.547	0.446
15286	ENSG00000063245.10	EPN1	chr19	+	56188915	56189100	56188915	56188947	56189892	56190221	15286	1,0,1	3,0,4	3,2,3	0,7,2	99	50	8.81694e-06	0.0162075	0.144,NA,0.112	1.0,0.126,0.431	-0.391
12524	ENSG00000267696.2	CTB-151G24.1	chr19	-	28131285	28131546	28131342	28131546	28129390	28129586	12524	4,0,0	0,3,0	82,15,1	2,0,1	99	50	6.93154e-19	5.73377e-15	1.0,0.0,NA	0.954,1.0,0.336	-0.263
3343	ENSG00000244560.2	RP4-800G7.2	chr7	+	148990841	148991107	148990841	148990933	148991470	148991503	3343	12,0,6	3,6,1	1,0,0	4,0,4	100	50	9.56786e-26	4.03357e-22	0.667,0.0,0.75	0.111,NA,0.0	0.417
9401	ENSG00000182093.10	WRB	chr21	+	40752383	40752572	40752383	40752482	40762623	40762789	9401	7,23,10	2,6,4	9,17,5	7,12,19	100	50	8.13651e-10	1.14338e-06	0.636,0.657,0.556	0.391,0.415,0.116	0.309
10667	ENSG00000108474.12	PIGL	chr17	+	16219994	16220177	16219994	16220026	16221088	16221222	10667	14,2,5	11,8,8	1,0,0	15,14,6	100	50	9.32492e-06	0.00827611	0.389,0.111,0.238	0.032,0.0,0.0	0.235
10764	ENSG00000113356.6	POLR3G	chr5	+	89793472	89793552	89793472	89793523	89797725	89797805	10764	9,3,2	18,5,6	2,0,5	3,0,0	79	50	6.39774e-05	0.0490387	0.24,0.275,0.174	0.297,NA,1.0	-0.419
5841	ENSG00000147246.5	HTR2C	chrX	+	114082565	114082766	114082565	114082671	114141151	114144624	5841	13,9,11	0,0,1	0,0,1	2,0,0	100	50	2.04765e-12	4.31619e-09	1.0,1.0,0.846	0.0,NA,1.0	0.449
18838	ENSG00000182472.4	CAPN12	chr19	-	39224781	39225025	39224958	39225025	39224342	39224421	18838	22,8,5	3,1,4	2,0,5	7,1,5	100	50	3.06031e-15	7.3723e-12	0.786,0.8,0.385	0.125,0.0,0.333	0.504
8148	ENSG00000143543.10	JTB	chr1	-	153949645	153949882	153949814	153949882	153949168	153949398	8148	13,4,5	2,2,1	4,3,6	1,7,7	99	50	3.93368e-06	0.00813485	0.767,0.503,0.716	0.669,0.178,0.302	0.279
14103	ENSG00000188917.10	TRMT2B	chrX	-	100297030	100297301	100297221	100297301	100296305	100296360	14103	22,22,23	7,3,5	12,5,12	5,11,8	99	50	1.11132e-06	0.00339757	0.613,0.787,0.699	0.548,0.187,0.431	0.311
15737	ENSG00000147526.15	TACC1	chr8	+	38684685	38684893	38684685	38684806	38688642	38688695	15737	25,19,18	14,18,17	24,40,28	8,7,6	99	50	2.69247e-09	1.11361e-05	0.474,0.348,0.348	0.602,0.743,0.702	-0.292
8940	ENSG00000184009.5	ACTG1	chr17	-	79481454	79481666	79481572	79481666	79479278	79479386	8940	3,13,2	4,4,1	6,4,0	7,15,4	100	50	9.92803e-07	0.00104635	0.273,0.619,0.5	0.3,0.118,0.0	0.325
15508	ENSG00000131080.10	EDA2R	chrX	-	65822474	65822639	65822565	65822639	65819315	65819702	15508	5,14,6	5,5,8	28,38,6	3,3,1	100	50	1.63891e-23	5.52738e-20	0.333,0.583,0.273	0.824,0.864,0.75	-0.416
7129	ENSG00000135424.11	ITGA7	chr12	-	56094349	56094938	56094682	56094938	56093653	56093773	7129	56,13,30	26,51,24	3,0,1	44,53,38	100	50	2.54136e-50	4.28549e-46	0.519,0.113,0.385	0.033,0.0,0.013	0.324
17401	ENSG00000074356.12	C17orf85	chr17	-	3727086	3728344	3728235	3728344	3725246	3725346	17401	158,54,219	70,132,58	12,13,45	120111125	100	50	2.51724e-12	4.71646e-09	0.53,0.17,0.654	0.048,0.055,0.153	0.366
13211	ENSG00000177082.8	WDR73	chr15	-	85189203	85189579	85189414	85189579	85188701	85189067	13211	76,61,75	34,98,42	33,27,29	121150108	100	50	1.79687e-40	1.01002e-36	0.528,0.237,0.472	0.12,0.083,0.118	0.305
13099	ENSG00000124786.8	SLC35B3	chr6	-	8435309	8435716	8435575	8435716	8434617	8434663	13099	20,62,42	7,12,9	9,23,39	21,19,24	100	50	1.69257e-05	0.0135914	0.588,0.721,0.7	0.176,0.377,0.448	0.336
2570	ENSG00000167280.12	ENGASE	chr17	+	77077979	77078959	77077979	77078145	77079101	77079205	2570	36,2,32	15,22,7	0,6,2	31,19,36	100	50	4.83838e-46	4.07948e-42	0.545,0.043,0.696	0.0,0.136,0.027	0.374
14935	ENSG00000177595.13	PIDD	chr11	-	801001	801120	801017	801120	800761	800912	14935	7,6,5	5,9,4	6,19,6	2,3,2	65	50	1.45758e-05	0.0241141	0.519,0.339,0.49	0.698,0.83,0.698	-0.293
2677	ENSG00000079332.10	SAR1A	chr10	-	71926396	71926578	71926482	71926578	71921613	71921687	2677	0,0,1	1,3,0	0,0,0	7,0,5	99	50	1.41353e-10	7.79517e-07	0.0,0.0,1.0	0.0,NA,0.0	0.333
478	ENSG00000091640.3	SPAG7	chr17	-	4869898	4870044	4870002	4870044	4863977	4864148	478	7,6,11	3,2,0	2,1,8	9,2,4	100	50	2.13476e-10	3.59985e-07	0.538,0.6,1.0	0.1,0.2,0.5	0.446
18832	ENSG00000131469.8	RPL27	chr17	+	41150825	41151017	41150825	41150929	41151949	41152119	18832	20,8,9	1,0,1	1,2,3	1,2,4	99	50	1.29496e-22	2.14238e-18	0.91,1.0,0.82	0.336,0.336,0.275	0.594

## Sheet: A3SS
Table S4D. Splicing Analysis with rMATS: alternative 3’ splice site (A3SS). Related to Table 2.
ID	GeneID	geneSymbol	chr	strand	longExonStart_0base	longExonEnd	shortES	shortEE	flankingES	flankingEE	ID	IC_SAMPLE_1	SC_SAMPLE_1	IC_SAMPLE_2	SC_SAMPLE_2	IncFormLen	SkipFormLen	PValue	FDR	IncLevel1	IncLevel2	IncLevelDifference
13190	ENSG00000109046.10	WSB1	chr17	+	25634769	25636298	25636125	25636298	25633807	25633908	13190	314,83,261	61135106	56,32,117	186190143	100	50	8.31168e-06	0.01475	0.72,0.235,0.552	0.131,0.078,0.29	0.336
1024	ENSG00000196262.9	PPIA	chr7	+	44837005	44837220	44837118	44837220	44836280	44836392	1024	60,29,39	2,4,3	4,6,13	2,2,5	100	50	6.87274e-08	0.000158554	0.938,0.784,0.867	0.5,0.6,0.565	0.308
2658	ENSG00000170315.9	UBB	chr17	+	16285780	16285840	16285816	16285840	16285215	16285360	2658	19,9,29	10,46,54	44,84,53	0,14,13	86	50	5.32912e-30	6.14713e-26	0.525,0.102,0.238	1.0,0.777,0.703	-0.538
8639	ENSG00000100473.11	COCH	chr14	+	31354115	31354247	31354190	31354247	31353758	31353862	8639	2,0,0	2,0,5	6,0,4	0,0,1	100	50	1.51448e-17	6.98779e-14	0.333,NA,0.0	1.0,NA,0.667	-0.667
24262	ENSG00000160785.9	SLC25A44	chr1	+	156177681	156177804	156177727	156177804	156170088	156170263	24262	1,2,0	0,1,0	0,1,0	3,4,0	96	50	6.12047e-08	0.000156888	1.0,0.51,NA	0.0,0.115,NA	0.698
25542	ENSG00000182472.4	CAPN12	chr19	-	39224342	39224580	39224342	39224421	39224781	39224844	25542	5,4,5	12,4,2	6,2,4	0,0,2	100	50	4.40857e-07	0.000924596	0.172,0.333,0.556	1.0,1.0,0.5	-0.48
9522	ENSG00000147403.12	RPL10	chrX	+	153629075	153629250	153629097	153629250	153628898	153628967	9522	0,12,0	3,0,0	0,0,0	14,6,4	72	50	1.59665e-48	3.68346e-44	0.0,1.0,NA	0.0,0.0,0.0	0.5
9523	ENSG00000147403.12	RPL10	chrX	+	153629057	153629250	153629097	153629250	153628898	153628967	9523	6,11,21	3,0,0	5,18,18	14,6,4	90	50	6.71108e-09	1.93531e-05	0.526,1.0,1.0	0.166,0.625,0.714	0.34
17437	ENSG00000223959.4	AFG3L1P	chr16	+	90045709	90046744	90046649	90046744	90045217	90045286	17437	17,16,16	8,2,7	2,0,2	4,5,6	100	50	3.28437e-22	1.89426e-18	0.515,0.8,0.533	0.2,0.0,0.143	0.502
25579	ENSG00000143797.7	MBOAT2	chr2	-	9002400	9002640	9002400	9002452	9002719	9002852	25579	9,3,11	1,1,1	0,0,4	0,10,2	100	50	3.23187e-24	2.48531e-20	0.818,0.6,0.846	NA,0.0,0.5	0.505
8811	ENSG00000108588.9	CCDC47	chr17	-	61850136	61850331	61850136	61850223	61850771	61850930	8811	23,34,11	5,15,3	15,5,11	10,13,13	100	50	1.47187e-06	0.00282967	0.697,0.531,0.647	0.429,0.161,0.297	0.329
2672	ENSG00000170315.9	UBB	chr17	+	16285482	16285672	16285530	16285672	16285215	16285302	2672	53,56,42	0,76,0	32,99,42	0,2,0	98	50	1.09521e-16	4.21106e-13	1.0,0.273,1.0	1.0,0.962,1.0	-0.23
2679	ENSG00000170315.9	UBB	chr17	+	16285503	16285675	16285530	16285675	16285215	16285302	2679	9,1,18	0,76,0	20,9,5	0,2,0	77	50	2.53869e-11	8.36681e-08	1.0,0.008,1.0	1.0,0.745,1.0	-0.246
12960	ENSG00000100075.5	SLC25A1	chr22	-	19163933	19164155	19163933	19164007	19164358	19164463	12960	10,4,0	0,1,2	2,9,6	14,32,6	99	50	8.98744e-24	1.0181e-19	1.0,0.669,0.0	0.067,0.124,0.336	0.381
8009	ENSG00000178904.14	DPY19L3	chr19	+	32958379	32959719	32959636	32959719	32955633	32955690	8009	200127204	36,34,38	85,54,132	37,48,63	100	50	2.06814e-05	0.03408	0.735,0.651,0.729	0.535,0.36,0.512	0.236

## Sheet: MXE
Table S4E. Splicing Analysis with rMATS: mutually exclusive exons (MXE). Related to Table 2.
ID	GeneID	geneSymbol	chr	strand	1stExonStart_0base	1stExonEnd	2ndExonStart_0base	2ndExonEnd	upstreamES	upstreamEE	downstreamES	downstreamEE	ID	IC_SAMPLE_1	SC_SAMPLE_1	IC_SAMPLE_2	SC_SAMPLE_2	IncFormLen	SkipFormLen	PValue	FDR	IncLevel1	IncLevel2	IncLevelDifference
4260	ENSG00000187514.10	PTMA	chr2	+	232576599	232576693	232577152	232577184	232573218	232573461	232577513	232578175	4260	14,0,1	1,0,8	1,16,51	0,4,0	99	81	6.59533e-15	8.08126e-11	0.92,NA,0.093	1.0,0.766,1.0	-0.415
6961	ENSG00000078403.12	MLLT10	chr10	+	21846549	21846753	21860903	21860955	21827761	21827841	21875222	21875277	6961	4,8,11	2,0,1	8,2,6	3,4,11	99	99	1.04148e-09	6.38063e-06	0.667,1.0,0.917	0.727,0.333,0.353	0.39
10659	ENSG00000105339.6	DENND3	chr8	+	142170730	142170886	142173431	142173528	142165947	142166069	142175284	142175388	10659	0,1,2	8,11,7	8,17,4	5,9,6	99	99	4.79138e-08	9.7848e-05	0.0,0.083,0.222	0.615,0.654,0.4	-0.455
9281	ENSG00000211772.4	TRBC2	chr7	+	142499588	142499645	142499788	142499868	142498724	142499111	142500186	142500432	9281	1,1,3	3,4,3	25,73,1	7,20,4	99	99	3.78137e-09	1.40592e-05	0.25,0.2,0.5	0.781,0.785,0.2	-0.272
2650	ENSG00000169894.13	MUC3A	chr7	+	100606195	100606311	100606737	100606802	100552885	100553066	100607745	100607894	2650	3,9,6	1,15,2	6,13,16	1,0,4	100	100	6.44082e-09	1.14527e-05	0.75,0.375,0.75	0.857,1.0,0.8	-0.261
4237	ENSG00000165006.9	UBAP1	chr9	+	34196333	34196456	34203378	34203533	34179002	34179238	34220905	34220946	4237	1,0,0	3,16,9	3,2,1	5,0,1	100	100	4.34535e-13	1.08173e-09	0.25,0.0,0.0	0.375,1.0,0.5	-0.542
9650	ENSG00000187678.8	SPRY4	chr5	-	141696625	141696703	141699308	141699359	141689991	141694720	141704408	141704566	9650	37,25,16	18,6,14	29,30,17	1,0,2	100	100	2.23057e-09	4.62732e-06	0.673,0.806,0.533	0.967,1.0,0.895	-0.283
1326	ENSG00000102024.13	PLS3	chrX	+	114845114	114845233	114848464	114848846	114844554	114844635	114856557	114856721	1326	9,11,0	0,7,0	6,4,0	11,11,1	100	100	5.73946e-15	1.78598e-11	1.0,0.611,NA	0.353,0.267,0.0	0.599
4223	ENSG00000158062.16	UBXN11	chr1	-	26628184	26628213	26629303	26629409	26624452	26624553	26633082	26633195	4223	4,15,6	5,4,2	7,2,4	5,13,9	99	78	3.40763e-08	8.35074e-05	0.387,0.747,0.703	0.524,0.108,0.259	0.315
955	ENSG00000150403.13	TMCO3	chr13	+	114174930	114175048	114202617	114202704	114157810	114157903	114203739	114204510	955	1,0,2	6,0,6	3,0,1	1,1,0	99	99	1.25084e-07	0.000218951	0.143,NA,0.25	0.75,0.0,1.0	-0.387
5279	ENSG00000159217.5	IGF2BP1	chr17	+	47124180	47124337	47126519	47126552	47123621	47123735	47126713	47126806	5279	58,9,44	1,5,2	6,0,6	6,4,4	100	83	3.12528e-30	1.94502e-26	0.98,0.599,0.948	0.454,0.0,0.555	0.506
13169	ENSG00000222011.4	FAM185A	chr7	+	102403828	102404028	102412855	102412897	102401719	102401858	102417699	102417795	13169	17,23,7	15,17,5	7,6,8	29,12,18	100	92	3.74635e-07	0.00051812	0.51,0.555,0.563	0.182,0.315,0.29	0.28
994	ENSG00000160014.12	CALM3	chr19	+	47109250	47109442	47110013	47110196	47109083	47109114	47111453	47111597	994	23,3,23	13,19,13	16,19,11	3,0,3	100	100	4.91496e-18	2.03922e-14	0.639,0.136,0.639	0.842,1.0,0.786	-0.405
7230	ENSG00000113356.6	POLR3G	chr5	+	89774030	89774272	89780845	89781087	89770680	89770837	89781351	89781501	7230	11,0,12	5,5,3	1,0,0	3,0,2	99	99	4.58962e-09	1.40592e-05	0.688,0.0,0.8	0.25,NA,0.0	0.371
11894	ENSG00000166278.10	C2	chr6	+	31901643	31901742	31903699	31903838	31901386	31901560	31905095	31905236	11894	5,1,2	3,4,1	0,1,1	4,6,9	100	100	6.99065e-06	0.00791024	0.625,0.2,0.667	0.0,0.143,0.1	0.416
5278	ENSG00000159217.5	IGF2BP1	chr17	+	47124234	47124337	47126519	47126552	47123621	47123735	47126713	47126806	5278	28,4,21	1,5,2	4,0,3	6,4,4	100	83	3.50552e-33	4.36333e-29	0.959,0.399,0.897	0.356,0.0,0.384	0.505
6469	ENSG00000067646.7	ZFY	chrY	+	2821949	2822038	2829114	2829687	2803517	2803810	2843135	2843285	6469	0,1,3	0,45,18	0,16,11	0,28,24	99	99	5.67139e-07	0.000772128	NA,0.022,0.143	NA,0.364,0.314	-0.256
11754	ENSG00000111596.7	CNOT2	chr12	+	70679179	70679366	70688016	70688074	70671911	70672054	70704674	70704797	11754	2,4,1	16,22,12	11,17,3	13,8,19	100	100	9.90432e-07	0.00123279	0.111,0.154,0.077	0.458,0.68,0.136	-0.311
1686	ENSG00000272822.1	RP11-302B13.5	chr12	-	49336991	49337089	49346895	49347057	49334730	49334971	49351092	49351148	1686	2,2,2	1,8,0	12,6,5	0,5,0	100	100	1.29913e-05	0.0134753	0.667,0.2,1.0	1.0,0.545,1.0	-0.226
801	ENSG00000233836.3	RP11-255H23.2	chr19	+	23960466	23960641	23962734	23962848	23945745	23945936	23965173	23965301	801	6,9,2	11,7,8	8,26,20	6,2,13	100	100	8.44998e-08	0.000131471	0.353,0.563,0.2	0.571,0.929,0.606	-0.33
1458	ENSG00000170315.9	UBB	chr17	+	16285467	16285497	16285530	16285675	16285215	16285302	16285725	16285840	1458	82,91,0	0,80,0	0,156,33	0,2,0	79	99	1.73478e-06	0.00193239	1.0,0.588,NA	NA,0.99,1.0	-0.201
1299	ENSG00000139644.8	TMBIM6	chr12	+	50136220	50136390	50143400	50143639	50135739	50135898	50146246	50146332	1299	6,7,1	0,0,4	1,1,5	6,7,2	99	99	1.55624e-07	0.000238358	1.0,1.0,0.2	0.143,0.125,0.714	0.406
