# Supplementary material for: RNA Polymerase III Subunit POLR3G Regulates Specific Subsets of PolyA+ and SmallRNA Transcriptomes and Splicing in Human Pluripotent Stem Cells
Source: Stem Cell Reports. 2017 May 9;8(5):1442–54. doi: 10.1016/j.stemcr.2017.04.016 (PMC5425787; doi:10.1016/j.stemcr.2017.04.016)
Supplement: Table S5. Overlapping Genomic Regions Bound by POLR3G in NT2D1 Cells and POLR3A in H1 Cells, Related to Figure 3 [file mmc6.xlsx]

## Sheet: TableS5
Table S5. Overlapping genomic regions bound by POLR3G in NT2D1 cells and POLR3A in H1 cells (Alla et al. 2014, PLoS One 9, e85648). Related to Figure 3.
					Closest Gene with Gene Expression Change in Response to POLR3G knockdown
POLR3G Peaks in NT2D1	POLR3A Peaks in H1 hESCs (Alla et al. 2014)	Common Peaks	Genomic Features in Peak Region	Chromatin Status (ENCODE)	Gene ID	Fold Change (fdr<0.05 or as stated)
chr1:145394851-145399940	chr1:145397456-145398387	chr1:145394851-145399940	tRNA-Lys-CTT-2-1/tRNA-His-GTG-1-1/tRNA-Gly-TCC-2-1/tRNA-Glu-CTC-1-1	active/weak promoter	FAM72D	-1.8
chr1:145394851-145399940	chr1:145395185-145395915	chr1:145394851-145399940	tRNA-Lys-CTT-2-1/tRNA-His-GTG-1-1/tRNA-Gly-TCC-2-1/tRNA-Glu-CTC-1-1	active/weak promoter	FAM72D	-1.8
chr1:145394851-145399940	chr1:145398888-145399510	chr1:145394851-145399940	tRNA-Lys-CTT-2-1/tRNA-His-GTG-1-1/tRNA-Gly-TCC-2-1/tRNA-Glu-CTC-1-1	active/weak promoter	FAM72D	-1.8
chr1:145394851-145399940	chr1:145396652-145397025	chr1:145394851-145399940	tRNA-Lys-CTT-2-1/tRNA-His-GTG-1-1/tRNA-Gly-TCC-2-1/tRNA-Glu-CTC-1-1	active/weak promoter	FAM72D	-1.8
chr1:147825155-147826302	chr1:147825334-147826058	chr1:147825155-147826302	tRNA-Gln-CTC-9-1	poised promoter	GJA5	-2.87
chr1:148247200-148248928	chr1:148247994-148248412	chr1:148247200-148248928	tRNA-Asn-GTT-2-1	active/weak promoter	GJA5	-2.87
chr1:149293717-149295441	chr1:149294465-149294871	chr1:149293717-149295441	tRNA-Val-CAC-8-1	weak promoter	GJA5	-2.87
chr1:149679383-149681099	chr1:149679955-149680433	chr1:149679383-149681099	tRNA-Gly-CCC-6-1	weak enhancer	GJA5	-2.87
chr1:153643017-153644547	chr1:153643370-153644179	chr1:153643017-153644547	tRNA-iMet-CAT-1-1	weak/active promoter	GATAD2B	-1.51
chr1:161368852-161370262	chr1:161369363-161369868	chr1:161368852-161370262	tRNA-Val-CAC-1-1	active promoter	GATAD2B	-1.51
chr1:161391180-161392407	chr1:161391611-161392108	chr1:161391180-161392407	tRNA-Glu-TTC-4-2	poised promoter	OLFML2B	-2.43
chr1:161397084-161398699	chr1:161397475-161398360	chr1:161397084-161398699	tRNA-Asn-GTT-2-2	weak promoter	OLFML2B	-2.43
chr1:161493037-161494292	chr1:161493305-161493992	chr1:161493037-161494292	tRNA-Gly-GCC-2-1	poised promoter	OLFML2B	-2.43
chr1:161499391-161501690	chr1:161499767-161501261	chr1:161499391-161501690	tRNA-Leu-CAG-1-6, tRNA-Gly-TCC-2-6	weak/active promoter	OLFML2B	-2.43
chr1:161509286-161510736	chr1:161509892-161510337	chr1:161509286-161510736	tRNA-Asn-GTT-1-1	weak promoter	OLFML2B	-2.43
chr1:167683353-167685434	chr1:167683701-167685250	chr1:167683353-167685434	tRNA-Pro-CGG-1-1, tRNA-Pro-AGG-2-1	weak/active promoter
chr1:16846484-16847666	chr1:16846804-16847282	chr1:16846484-16847666	tRNA-Asn-GTT-5-1	weak promoter	FAM131C	-3.14
chr1:16871704-16873237	chr1:16872312-16872827	chr1:16871704-16873237	tRNA-Gly-CCC-1-1	weak enhancer	FAM131C	-3.14
chr1:17004093-17005480	chr1:17004403-17005156	chr1:17004093-17005480	tRNA-Gly-CCC-4-1	weak enhancer	FAM131C	-3.14
chr1:17051233-17054776	chr1:17053421-17054167	chr1:17051233-17054776	tRNA-Gly-CCC-5-1	repetitive/CNV	FAM131C	-3.14
chr1:17188208-17189193	chr1:17188258-17188609	chr1:17188208-17189193	tRNA-Gly-CCC-1-2	weak promoter	ARHGEF10L/FAM131C	-1.53/-3.14
chr1:204474986-204476945	chr1:204475513-204476622	chr1:204474986-204476945	tRNA-Lys-TTT-3-1, tRNA-Lys-TTT-3-2	weak/active promoter	MDM4	-2.57
chr1:222637682-222639086	chr1:222637961-222638650	chr1:222637682-222639086	tRNA-Thr-TGT-2-1	weak promoter	MIA3	-1.88
chr1:249167304-249169310	chr1:249167767-249168923	chr1:249167304-249169310	tRNA-Leu-CAA-4-1, tRNA-Glu-CTC-2-1	weak promoter	CEP170	-1.64
chr1:94312436-94313862	chr1:94312913-94313538	chr1:94312436-94313862	tRNA-Arg-TCT-1-1	weak/active promoter	CCDC18	-2.95
chr10:22517941-22519124	chr10:22518157-22518868	chr10:22517941-22519124	tRNA-Asn-GTT-2-3	weak promoter	KIAA1217	-2.2
chr10:69523599-69525072	chr10:69524015-69524742	chr10:69523599-69525072	tRNA-Ser-TGA-1-1	weak promoter	TET1	-1.85
chr11:122430295-122431105	chr11:122430285-122431001	chr11:122430285-122431105	tRNA-Lys-TTT-2-1	weak enhancer	GRAMD1B	-1.64
chr11:59317606-59319877	chr11:59317794-59319618	chr11:59317606-59319877	tRNA-Val-TAC-1-1, tRNA-Val-TAC-2-1, tRNA-Arg-TCT-3-2, tRNA-Leu-TAA-3-1	active/weak promoter	SYT7	-1.64
chr11:59323306-59325531	chr11:59323699-59325084	chr11:59323306-59325531	tRNA-Lys-TTT-5-1, tRNA-Phe-GAA-1-3	weak promoter	SYT7	-1.64
chr11:59327056-59328610	chr11:59327393-59328254	chr11:59327056-59328610	tRNA-Lys-TTT-3-4	weak promoter	SYT7	-1.64
chr11:59333125-59334599	chr11:59333537-59334245	chr11:59333125-59334599	tRNA-Phe-GAA-2-1	weak promoter	SYT7	-1.64
chr11:66114916-66116439	chr11:66115449-66115983	chr11:66114916-66116439	tRNA-Ser-GCT-3-1	active/weak promoter	ACTN3	-2.39
chr11:75945845-75947619	chr11:75946349-75947181	chr11:75945845-75947619	tRNA-Pro-AGG-2-4, tRNA-Pro-TGG-2-1	weak promoter	c11orf30	-1.46
chr12:125405748-125407099	chr12:125405908-125406834	chr12:125405748-125407099	tRNA-Ala-TGC-3-2	weak promoter	NCOR2	-2.89
chr12:125411242-125413119	chr12:125411487-125412817	chr12:125411242-125413119	tRNA-Asp-GTC-2-9, tRNA-Phe-GAA-1-4	weak promoter	NCOR2	-2.89
chr12:125423446-125425244	chr12:125423772-125424956	chr12:125423446-125425244	tRNA-Asp-GTC-2-10, tRNA-Ala-TGC-4-1	active promoter	NCOR2	-2.89
chr12:96429086-96430476	chr12:96429445-96430244	chr12:96429086-96430476	tRNA-Asp-GTC-2-8	weak promoter	CCDC41	-1.56
chr12:98896527-98898671	chr12:98896945-98898480	chr12:98896527-98898671	tRNA-Asp-GTC-1-1, tRNA-Trp-CCA-4-1	active/weak promoter	GAS2L3	-1.85
chr13:45491336-45492640	chr13:45491677-45492506	chr13:45491336-45492640	tRNA-Glu-TTC-2-1	weak promoter	ZC3H13	-3.14
chr13:95201411-95202607	chr13:95201584-95202272	chr13:95201411-95202607	tRNA-Phe-GAA-1-5	active promoter	DZIP1	-1.56
chr14:21076821-21079004	chr14:21077087-21078835	chr14:21076821-21079004	tRNA-Pro-AGG-2-5, tRNA-Leu-AAG-2-3	weak promoter/enhancer	CHD8	-1.58
chr14:21081190-21082628	chr14:21081092-21082376	chr14:21081092-21082628	tRNA-Pro-AGG-2-6, tRNA-Thr-TGT-3-1	weak/active promoter	CHD8	-1.58
chr14:21092866-21094361	chr14:21093074-21094119	chr14:21092866-21094361	tRNA-Leu-TAG-2-1	weak promoter	CHD8	-1.58
chr14:21098001-21100021	chr14:21098243-21099754	chr14:21098001-21100021	tRNA-Thr-TGT-4-1	weak promoter	CHD8	-1.58
chr14:21098001-21100021	chr14:21100792-21101637	chr14:21098001-21101637	tRNA-Thr-TGT-4-1, tRNA-Pro-TGG-1-1	weak promoter	CHD8	-1.58
chr14:21100531-21102079	chr14:21098243-21099754	chr14:21098243-21102079	tRNA-Thr-TGT-4-1, tRNA-Pro-TGG-1-1	weak promoter	CHD8	-1.58
chr14:21100531-21102079	chr14:21100792-21101637	chr14:21100531-21102079	tRNA-Pro-TGG-1-1	weak promoter	CHD8	-1.58
chr14:21120592-21121831	chr14:21120984-21121500	chr14:21120592-21121831	tRNA-Tyr-GTA-5-3	weak promoter	CHD8	-1.58
chr14:21130689-21131977	chr14:21131233-21131662	chr14:21130689-21131977	tRNA-Tyr-GTA-5-4	weak promoter	CHD8	-1.58
chr14:21149164-21150514	chr14:21149436-21150267	chr14:21149164-21150514	tRNA-Thr-TGT-5-1	weak promoter	CHD8	-1.58
chr14:21149164-21150514	chr14:21151112-21152514	chr14:21149164-21152514	tRNA-Thr-TGT-5-1, tRNA-Tyr-GTA-5-5, tRNA-Pro-TGG-3-2	weak promoter	CHD8	-1.58
chr14:21150782-21152961	chr14:21149436-21150267	chr14:21149436-21152961	tRNA-Thr-TGT-5-1, tRNA-Tyr-GTA-5-5, tRNA-Pro-TGG-3-2	weak promoter	CHD8	-1.58
chr14:21150782-21152961	chr14:21151112-21152514	chr14:21150782-21152961	tRNA-Tyr-GTA-5-5, tRNA-Pro-TGG-3-2	weak promoter	CHD8	-1.58
chr14:23398355-23399745	chr14:23398570-23399448	chr14:23398355-23399745	tRNA-Arg-ACG-1-3	weak/active promoter	ACIN1	-1.84
chr14:32672166-32672901	chr14:32672001-32672714	chr14:32672001-32672901	RNU6-8	weak/active promoter
chr14:50052885-50053761	chr14:50053200-50053849	chr14:50052885-50053849	RN7SL1	weak promoter	NIN	-2.46
chr14:50328788-50330102	chr14:50328926-50329503	chr14:50328788-50330102	RN7SL2	activer promoter	NIN	-2.46
chr14:58705982-58707241	chr14:58706129-58707014	chr14:58705982-58707241	tRNA-Lys-CTT-1-1	weak promoter	KTN1	-2.19
chr14:73429257-73430171	chr14:73429539-73430018	chr14:73429257-73430171	tRNA-Cys-GCA-8-1	weak txn
chr14:89445273-89445703	chr14:89445171-89445989	chr14:89445171-89445989	tRNA-Ala-AGC-15-1	active/weak promoter	CCDC88C	-2.28
chr15:26327039-26328148	chr15:26326957-26327726	chr15:26326957-26328148	tRNA-Glu-TTC-2-2	weak promoter
chr15:40885375-40886765	chr15:40885522-40886425	chr15:40885375-40886765	tRNA-Ser-GCT-4-2	weak enhancer		-1.92
chr15:45490456-45491304	chr15:45490581-45491151	chr15:45490456-45491304	tRNA-His-GTG-1-7	weak promoter
chr15:45490456-45491304	chr15:45492156-45493795	chr15:45490456-45493795	tRNA-His-GTG-1-7, tRNA-His-GTG-1-8, tRNA-His-GTG-1-9	weak promoter
chr15:45491930-45494186	chr15:45490581-45491151	chr15:45490581-45494186	tRNA-His-GTG-1-7, tRNA-His-GTG-1-8, tRNA-His-GTG-1-9	weak promoter
chr15:45491930-45494186	chr15:45492156-45493795	chr15:45491930-45494186	tRNA-His-GTG-1-8, tRNA-His-GTG-1-9	weak promoter
chr15:66160746-66162249	chr15:66160943-66161709	chr15:66160746-66162249	tRNA-Gln-CTG-1-4	active promoter	PIF1	-2.01
chr15:68131966-68133030	chr15:68132014-68132568	chr15:68131966-68133030	RNU6-1	weak/active promoter	CALML4	-1.97
chr15:79152386-79153719	chr15:79152585-79153099	chr15:79152386-79153719	tRNA-Lys-CTT-1-2	weak enhancer	ADAMTS7	-1.4
chr15:89877750-89879283	chr15:89878036-89878695	chr15:89877750-89879283	tRNA-Arg-TCG-1-1	weak promoter	POLG	-1.45
chr16:22206266-22207836	chr16:22206619-22207496	chr16:22206266-22207836	tRNA-Leu-TAG-3-1	weak promoter/enhancer	EEF2K	-1.59
chr16:22307756-22310592	chr16:22309494-22310253	chr16:22307756-22310592	tRNA-Leu-AAG-2-4	weak promoter/enhancer	EEF2K	-1.59
chr16:22307756-22310592	chr16:22308120-22308801	chr16:22307756-22310592	tRNA-Leu-AAG-2-4	weak promoter/enhancer	EEF2K	-1.59
chr16:3200000-3201450	chr16:3200451-3201019	chr16:3200000-3201450	tRNA-Arg-CCG-1-3	weak promoter	SRRM2/SLX4	-2.03/-2.17
chr16:3202286-3204520	chr16:3202620-3203472	chr16:3202286-3204520	tRNA-arg-CCT-3-1	weak promoter	SRRM2	-2.03
chr16:3206608-3208117	chr16:3207099-3207789	chr16:3206608-3208117	tRNA-Lys-CTT-3-1	poised promoter	SRRM2	-2.03
chr16:3208181-3209598	chr16:3207099-3207789	chr16:3207099-3209598	tRNA-Lys-CTT-3-1, tRNA-Pro-TGG-3-3	poised/weak promoter	SRRM2	-2.03
chr16:3225176-3226205	chr16:3225469-3226137	chr16:3225176-3226205	tRNA-Lys-CTT-2-5	poised promoter	SRRM2	-2.03
chr16:3232197-3233417	chr16:3232422-3232862	chr16:3232197-3233417	tRNA-Pro-AGG-2-7	poised promoter	SRRM2	-2.03
chr16:3233453-3234928	chr16:3232422-3232862	chr16:3232422-3234928	tRNA-Pro-AGG-2-7, tRNA-Pro-TGG-3-4	poised promoter	SRRM2	-2.03
chr16:57333105-57335176	chr16:57333575-57334812	chr16:57333105-57335176	tRNA-Leu-CAG-2-1, tRNA-Leu-CAG-2-2	weak/poised promoter	CDH9	-1.55
chr16:71459645-71461198	chr16:71460189-71460979	chr16:71459645-71461198	tRNA-Met-CAT-2-1	weak promoter	GLG1	-1.44
chr17:19411008-19411976	chr17:19411306-19411697	chr17:19411008-19411976	tRNA-Trp-CCA-2-1	weak promoter	NCOR1	-2.06
chr17:36907561-36908741	chr17:36907906-36908409	chr17:36907561-36908741	tRNA-Asn-GTT-2-5	weak/active promoter	STAC2	-2.11
chr17:37017422-37018232	chr17:37017645-37018125	chr17:37017422-37018232	tRNA-Cys-GCA-14-1	heterochromatin	STAC2	-2.11
chr17:37023276-37024533	chr17:37023753-37024384	chr17:37023276-37024533	tRNA-Cys-GCA-2-2	weak promoter	STAC2	-2.11
chr17:37023276-37024533	chr17:37025263-37025872	chr17:37023276-37025872	tRNA-Cys-GCA-2-2, tRNA-Cys-GCA-4-1	weak promoter	STAC2	-2.11
chr17:37024902-37026146	chr17:37023753-37024384	chr17:37023753-37026146	tRNA-Cys-GCA-2-2, tRNA-Cys-GCA-4-1	weak promoter	STAC2	-2.11
chr17:37024902-37026146	chr17:37025263-37025872	chr17:37024902-37026146	tRNA-Cys-GCA-4-1	weak promoter	STAC2	-2.11
chr17:37309409-37311504	chr17:37309656-37311131	chr17:37309409-37311504	tRNA-Cys-GCA-2-3, tRNA-Cys-GCA-2-4	weak promoter	STAC2	-2.11
chr17:47269133-47270660	chr17:47269693-47270064	chr17:47269133-47270660	tRNA-Gln-TTG-1-1	active promoter	XYLT2	-1.91
chr17:66015355-66016615	chr17:66015586-66016348	chr17:66015355-66016615	tRNA-Arg-CCG-2-1	weak enhancer	BPTF	-3.84
chr17:8021842-8024610	chr17:8022165-8024604	chr17:8021842-8024610	tRNA-Lys-TTT-3-5, tRNA-Gln-CTG-1-5, tRNA-Leu-TAG-1-, tRNA-Arg-TCT-2-1	weak/active promoter	CHD3	-1.73
chr17:8028579-8029754	chr17:8028805-8029483	chr17:8028579-8029754	tRNA-Gly-GCC-2-6	poised promoter	CHD3	-1.73
chr17:8041710-8043294	chr17:8042410-8043123	chr17:8041710-8043294	tRNA-Seq-CGA-1-1, tRNA-Thr-AGT-5-1	active promoter	CHD3	-1.73
chr17:80452000-80453328	chr17:80452239-80452961	chr17:80452000-80453328	tRNA-iMet-CAT-1-8	weak promoter	RNF213	-1.59
chr17:8088982-8091676	chr17:8089855-8091453	chr17:8088982-8091676	tRNA_Trp-CCA-3-3, tRNA-Seq-GCT-4-3, tRNA-Thr-AGT-1-1, tRNA-Ile-AAT-5-5, MIR3676	weak/active promoter, strong enhancer	CHD3	-1.73
chr17:8123471-8126739	chr17:8123820-8126373	chr17:8123471-8126739	tRNA-Trp-CCA-1-1, tRNA-Gly-TCC-3-1, tRNA-Asp-GTC-2-11, tRNA-Pro-CGG-1-3	weak/active promoter	MYH10	-1.93
chr17:8128816-8131008	chr17:8129234-8130733	chr17:8128816-8131008	tRNA-Thr-AGT-1-2, tRNA-Seq-AGA-2-6, tRNA-Ile-AAT-4-1	weak/active promoter/enhancer	MYH10	-1.93
chr19:1020832-1022275	chr19:1021216-1021894	chr19:1020832-1022275	RNU6-2	weak/active promoter	LPPR3	-1.51
chr19:1383086-1384342	chr19:1383209-1383669	chr19:1383086-1384342	tRNA-Phe-GAA-1-6, tRNA-Asn-GTT-2-6	weak/active promoter	REXO1	-1.52
chr19:33667294-33668766	chr19:33667829-33668297	chr19:33667294-33668766	tRNA-Thr-AGT-1-3, AC008738.2 (predicted miRNA)	weak promoter	GRAMD1A/AC008738.2	-1.67/-2.87 (p0.011)
chr19:45981196-45982491	chr19:45981639-45982287	chr19:45981196-45982491	tRNA-SeC-TCA-1-1	active promoter	MARK4	-1.89
chr19:4723362-4725279	chr19:4723872-4725082	chr19:4723362-4725279	tRNA-Gly-TCC-1-1, tRNA-Val-CAC-3-1	weak promoter	TNFAIP8L1	-1.91
chr19:892735-894230	chr19:893170-893776	chr19:892735-894230	RNU6-9	active promoter	LPPR3	-1.51
chr2:131094063-131095208	chr2:131094329-131095058	chr2:131094063-131095208	tRNA-Glu-TTC-1-1	weak/active promoter
chr2:157256700-157258452	chr2:157256981-157258108	chr2:157256700-157258452	tRNA-Ala-CGC-3-1, tRNA-Gly-GCC-2-2	weak promoter	BAZ2B	-2.6
chr2:27272872-27274860	chr2:27273323-27274448	chr2:27272872-27274860	tRNA-Tyr-GTA-2-1, tRNA-Ala-AGC-8-1	active promoter
chr2:70475414-70476941	chr2:70475913-70476514	chr2:70475414-70476941	tRNA-Gly-CCC-2-1	weak promoter	PAIP2B	-1.82
chr21:18826370-18827836	chr21:18826700-18827396	chr21:18826370-18827836	tRNA-Gly-GCC-1-5	poised promoter
chr3:169489389-169490636	chr3:169489711-169490427	chr3:169489389-169490636	tRNA-Val-AAC-1-1	weak promoter	TNKIL	-1.59
chr3:45729694-45731342	chr3:45730079-45730823	chr3:45729694-45731342	tRNA_Arg-ACG-2-1	active promoter	FYCO1	-2.17
chr5:140105030-140106583	chr5:140105541-140106261	chr5:140105030-140106583	VTRNA1-3	weak promoter/enhancer
chr5:180614154-180616454	chr5:180614542-180616217	chr5:180614154-180616454	tRNA-Leu-AAG-2-1, tRNA-Val-AAC-2-1, tRNA-Pro-TGG-3-1	weak promoter	JAKMIP2	-1.97
chr5:180618102-180619331	chr5:180618424-180618994	chr5:180618102-180619331	tRNA-Thr-TGT-6-1	weak promoter	UNC5A	-3.03
chr5:180633215-180634516	chr5:180633560-180635273	chr5:180633215-180635273	tRNA-Ala-TGC-3-1, tRNA-Lys-CTT-2-2	weak promoter/enhancer	UNC5A	-3.03
chr5:180634560-180635416	chr5:180633560-180635273	chr5:180633560-180635416	tRNA-Ala-TGC-3-1, tRNA-Lys-CTT-2-2	weak promoter/enhancer	UNC5A	-3.03
chr5:180644611-180645935	chr5:180644945-180645569	chr5:180644611-180645935	tRNA-Val-AAC-1-4	weak promoter	UNC5A	-3.03
chr5:180648257-180650096	chr5:180648662-180649568	chr5:180648257-180650096	tRN-Lys-CTT-2-3, tRNA-Val-CAC-1-5	weak/active promoter	UNC5A	-3.03
chr6:126100823-126102088	chr6:126101092-126101875	chr6:126100823-126102088	tRNA-Glu-CTC-1-7	weak promoter	TRDN	-1.99
chr6:144537006-144538333	chr6:144537543-144537997	chr6:144537006-144538333	tRNA-Leu-TAA-1-1	active promoter	UTRN	-1.64
chr6:26286112-26287532	chr6:26286472-26287066	chr6:26286112-26287532	tRNA-iMet-CAT-1-2	weak promoter/enhancer	LRRC16A	-1.57
chr6:26299299-26300499	chr6:26299959-26300307	chr6:26299299-26300499	tRNA-Arg-TCG-4-1	weak enhancer	LRRC16A	-1.57
chr6:26305090-26306252	chr6:26305290-26306137	chr6:26305090-26306252	tRNA-Ser-GCT-6-1	weak promoter	LRRC16A	-1.57
chr6:26311192-26312102	chr6:26311161-26313820	chr6:26311161-26313820	tRNA-Gln-TTG-3-1, tRNA-Gln-TTG-3-2, tRNA-Ser-TGA-3-1, tRNA-iMet-CAT-1-3	weak promoter	LRRC16A	-1.57
chr6:26312445-26313612	chr6:26311161-26313820	chr6:26311161-26313820	tRNA-Gln-TTG-3-1, tRNA-Gln-TTG-3-2, tRNA-Ser-TGA-3-1, tRNA-iMet-CAT-1-3	weak promoter	LRRC16A	-1.57
chr6:26318991-26320049	chr6:26318943-26319685	chr6:26318943-26320049	tRNA-Trp-CCA-3-1	weak promoter	LRRC16A	-1.57
chr6:26322567-26323707	chr6:26322733-26323555	chr6:26322567-26323707	tRNA-Arg-TCG-2-1	weak enhancer	LRRC16A	-1.57
chr6:26327657-26329182	chr6:26327460-26328821	chr6:26327460-26329182	tRNA-Ser-AGA-2-1, tRNA-Arg-ACG-1-1	weak promoter	LRRC16A	-1.57
chr6:26329814-26330838	chr6:26327460-26328821	chr6:26327460-26330838	tRNA-Ser-AGA-2-1, tRNA-Arg-ACG-1-1, tRNA-iMet-CAT-1-4	weak promoter/enhancer	LRRC16A	-1.57
chr6:26327657-26329182	chr6:26330038-26331004	chr6:26327657-26331004	tRNA-Ser-AGA-2-1, tRNA-Arg-ACG-1-1, tRNA-iMet-CAT-1-4	weak promoter/enhancer	LRRC16A	-1.57
chr6:26329814-26330838	chr6:26330038-26331004	chr6:26329814-26331004	tRNA-iMet-CAT-1-4	weak enhancer	LRRC16A	-1.57
chr6:26329814-26330838	chr6:26331475-26332031	chr6:26329814-26332031	tRNA-iMet-CAT-1-4, tRNA-Trp-CCA-3-2	weak enhancer/promoter	LRRC16A	-1.57
chr6:26331162-26332243	chr6:26330038-26331004	chr6:26330038-26332243	tRNA-iMet-CAT-1-4, tRNA-Trp-CCA-3-2	weak enhancer/promoter	LRRC16A	-1.57
chr6:26331162-26332243	chr6:26331475-26332031	chr6:26331162-26332243	tRNA-Trp-CCA-3-2	weak promoter	LRRC16A	-1.57
chr6:26521207-26522083	chr6:26521442-26521928	chr6:26521207-26522083	tRNA-Leu-CAG-1-7	weak promoter	LRRC16A	-1.57
chr6:26532393-26533704	chr6:26532714-26533519	chr6:26532393-26533704	tRNA-Thr-AGT-2-1	weak promoter	LRRC16A	-1.57
chr6:26537052-26538908	chr6:26537414-26538606	chr6:26537052-26538908	tRNA-Arg-ACG-1-2, tRNA-Val-CAC-1-6	active promoter	LRRC16A	-1.57
chr6:26553005-26554848	chr6:26553401-26555917	chr6:26553005-26555917	tRNA-Ala-CGC-1-1, tRNA-Ile-AAT-5-1, tRNA-Pro-AGG-2-2	weak promoter	LRRC16A	-1.57
chr6:26554983-26557554	chr6:26553401-26555917	chr6:26553401-26557554	tRNA-Pro-AGG-2-2, tRNA-Lys-CTT-2-4	weak promoter	LRRC16A	-1.57
chr6:26554983-26557554	chr6:26556380-26557376	chr6:26554983-26557554	tRNA-Pro-AGG-2-2, tRNA-Lys-CTT-2-4	weak promoter	LRRC16A	-1.57
chr6:26568368-26569547	chr6:26568640-26569479	chr6:26568368-26569547	tRNA-Tyr-GTA-1-1	weak promoter	LRRC16A	-1.57
chr6:26571390-26572845	chr6:26571686-26572519	chr6:26571390-26572845	tRNA-Ala-AGC-11-1	weak promoter	LRRC16A	-1.57
chr6:26575375-26576422	chr6:26575465-26576285	chr6:26575375-26576422	tRNA-Tyr-GTA-8-1	weak tnx/enhancer	LRRC16A	-1.57
chr6:26575375-26576422	chr6:26577010-26577717	chr6:26575375-26577717	tRNA-Tyr-GTA-8-1, tRNA-Tyr-GTA-3-1	weak tnx/enhancer/promoter	LRRC16A	-1.57
chr6:26576837-26577912	chr6:26575465-26576285	chr6:26575465-26577912	tRNA-Tyr-GTA-8-1, tRNA-Tyr-GTA-3-1	weak tnx/enhancer/promoter	LRRC16A	-1.57
chr6:26576837-26577912	chr6:26577010-26577717	chr6:26576837-26577912	tRNA-Tyr-GTA-3-1	weak promoter	LRRC16A	-1.57
chr6:26594650-26595800	chr6:26594697-26595569	chr6:26594650-26595800	tRNA-Tyr-GTA-6-1	weak promoter	LRRC16A	-1.57
chr6:26701082-26702393	chr6:26701347-26702304	chr6:26701082-26702393	tRNA-Met-CAT-5-1	weak promoter	LRRC16A	-1.57
chr6:26744746-26745862	chr6:26745059-26745627	chr6:26744746-26745862	tRNA-Ile-AAT-6-1	poised promoter	LRRC16A	-1.57
chr6:26758017-26759212	chr6:26758425-26758824	chr6:26758017-26759212	tRNA-Met-CAT-4-2	weak promoter	LRRC16A	-1.57
chr6:27059040-27059976	chr6:27059106-27059975	chr6:27059040-27059976	tRNA-Pro-CGG-2-1	weak promoter	LRRC16A	-1.57
chr6:27144299-27145589	chr6:27144663-27145363	chr6:27144299-27145589	tRNA-Ile-AAT-5-2	weak promoter	LRRC16A	-1.57
chr6:27180948-27183640	chr6:27181474-27182109	chr6:27180948-27183640	tRNA-Arg-ACG-2-2, tRNA-Arg-ACG-2-3	weak promoter	LRRC16A	-1.57
chr6:27180948-27183640	chr6:27182752-27183157	chr6:27180948-27183640	tRNA-Arg-ACG-2-2, tRNA-Arg-ACG-2-3	weak promoter	LRRC16A	-1.57
chr6:27197592-27198683	chr6:27197880-27198824	chr6:27197592-27198824	tRNA-Leu-TAA-4-1	weak promoter	LRRC16A	-1.57
chr6:27202936-27203781	chr6:27202890-27203625	chr6:27202890-27203781	tRNA-Val-AAC-5-1	weak promoter	LRRC16A	-1.57
chr6:27204846-27205664	chr6:27204955-27205652	chr6:27204846-27205664	tRNA-Ile-AAT-5-3	weak promoter	LRRC16A	-1.57
chr6:27247391-27248677	chr6:27247738-27248498	chr6:27247391-27248677	tRNA-Val-CAC-2-1	weak promoter	LRRC16A	-1.57
chr6:27258220-27259117	chr6:27258051-27258765	chr6:27258051-27259117	tRNA-Val-TAC-4-1	poised promoter	LRRC16A	-1.57
chr6:27261064-27262083	chr6:27261251-27262130	chr6:27261064-27262130	tRNA-Ser-ACT-1-1	weak enhancer	LRRC16A	-1.57
chr6:27261064-27262083	chr6:27262868-27263630	chr6:27261064-27263630	tRNA-Ser-ACT-1-1, tRNA-Gln-CTG-5-1	weak enhancer/promoter	LRRC16A	-1.57
chr6:27262753-27263709	chr6:27261251-27262130	chr6:27261251-27263709	tRNA-Ser-ACT-1-1, tRNA-Gln-CTG-5-1	weak enhancer/promoter	LRRC16A	-1.57
chr6:27262753-27263709	chr6:27262868-27263630	chr6:27262753-27263709	tRNA-Gln-CTG-5-1	weak enhancer/promoter	LRRC16A	-1.57
chr6:27265139-27266532	chr6:27265483-27266298	chr6:27265139-27266532	tRNA-Seq-GCT-2-1	weak promoter	LRRC16A	-1.57
chr6:27270890-27272229	chr6:27271150-27271895	chr6:27270890-27272229	tRNA-Thr-CGT-6-1	weak enhancer/heterochromatin	LRRC16A	-1.57
chr6:27300253-27301095	chr6:27300376-27301223	chr6:27300253-27301223	tRNA-iMet-CAT-1-5	weak/active promoter	LRRC16A	-1.57
chr6:27302059-27303451	chr6:27300376-27301223	chr6:27300376-27303451	tRNA-iMet-CAT-1-5, tRNA-Lys-TTT-6-1	weak/active promoter, weak enhancer	LRRC16A	-1.57
chr6:27302059-27303451	chr6:27302432-27303233	chr6:27302059-27303451	tRNA-iMet-CAT-1-5, tRNA-Lys-TTT-6-1	weak/active promoter, weak enhancer	LRRC16A	-1.57
chr6:27445947-27448260	chr6:27446313-27447959	chr6:27445947-27448260	tRNA-Seq-AGA-2-2, tRNA-Asp-GTC-2-6	weak promoter	LRRC16A	-1.57
chr6:27463031-27464243	chr6:27463286-27464017	chr6:27463031-27464243	tRNA-Ser-AGA-2-3	weak promoter	LRRC16A	-1.57
chr6:27470401-27471906	chr6:27470523-27471963	chr6:27470401-27471963	tRNA-Ser-AGA-2-4, tRNA-Asp-GTC-2-7	weak/active promoter	LRRC16A	-1.57
chr6:27473238-27474374	chr6:27473109-27473973	chr6:27473109-27474374	tRNA-Ser-TGA-4-1	weak enhancer	LRRC16A	-1.57
chr6:27486669-27488047	chr6:27486990-27487710	chr6:27486669-27488047	tRNA-Gln-CTG-1-2	weak promoter	LRRC16A	-1.57
chr6:27512795-27514217	chr6:27513246-27514049	chr6:27512795-27514217	tRNA-Ser-TGA-2-1	weak promoter	LRRC16A	-1.57
chr6:27512795-27514217	chr6:27515180-27515984	chr6:27512795-27515984	tRNA-Ser-TGA-2-1, tRNA-Gln-CTG-2-1	weak promoter	LRRC16A	-1.57
chr6:27514825-27516266	chr6:27513246-27514049	chr6:27513246-27516266	tRNA-Ser-TGA-2-1, tRNA-Gln-CTG-2-1	weak promoter	LRRC16A	-1.57
chr6:27514825-27516266	chr6:27515180-27515984	chr6:27514825-27516266	tRNA-Ser-TGA-2-1, tRNA-Gln-CTG-2-1	weak promoter	LRRC16A	-1.57
chr6:27520764-27521546	chr6:27520926-27521570	chr6:27520764-27521570	tRNA-Seq-AGA-4-1	weak promoter	LRRC16A	-1.57
chr6:27543394-27544565	chr6:27543483-27544155	chr6:27543394-27544565	tRNA-Lys-TTT-9-1	weak enhancer	LRRC16A	-1.57
chr6:27550535-27551784	chr6:27551041-27551668	chr6:27550535-27551784	tRNA-Asp-GTC-3-1	weak promoter	LRRC16A	-1.57
chr6:27559353-27561116	chr6:27559182-27561035	chr6:27559182-27561116	tRNA-Lys-TTT-4-1, tRNA-iMet-CAT-1-6	weak promoter/enhancer	LRRC16A	-1.57
chr6:27569741-27570917	chr6:27570145-27570897	chr6:27569741-27570917	tRNA-Leu-CAA-3-1	weak promoter	LRRC16A	-1.57
chr6:27572904-27574193	chr6:27573154-27573880	chr6:27572904-27574193	tRNA-Leu-CAA-2-1	weak/active promoter	LRRC16A	-1.57
chr6:27585756-27586467	chr6:27585769-27586414	chr6:27585756-27586467	tRNA-Thr-CGT-5-1	weak promoter	LRRC16A	-1.57
chr6:27598533-27599929	chr6:27598959-27599670	chr6:27598533-27599929	tRNA-Ile-TAT-2-3, TRNAI6	weak promoter	LRRC16A	-1.57
chr6:27618282-27619409	chr6:27618368-27619122	chr6:27618282-27619409	tRNA-Val-AAC-3-1	weak promoter	LRRC16A	-1.57
chr6:27635770-27637009	chr6:27635983-27636691	chr6:27635770-27637009	tRNA-Ile-AAT-8-1	poised promoter	LRRC16A	-1.57
chr6:27635770-27637009	chr6:27637951-27638695	chr6:27635770-27638695	tRNA-Ile-AAT-8-1, tRNA-Arg-ACG-2-4	poised promoter	LRRC16A	-1.57
chr6:27637827-27638720	chr6:27637951-27638695	chr6:27637827-27638720	tRNA-Arg-ACG-2-4	poised promoter	LRRC16A	-1.57
chr6:27652062-27653194	chr6:27652079-27652823	chr6:27652062-27653194	tRNA-Thr-AGT-2-2	weak enhancer	LRRC16A	-1.57
chr6:27655436-27656898	chr6:27655644-27656543	chr6:27655436-27656898	tRNA-Ile-AAT-2-1	poised promoter	LRRC16A	-1.57
chr6:27720869-27721514	chr6:27720899-27721629	chr6:27720869-27721629	tRNA-Val-AAC-1-5	weak promoter	LRRC16A	-1.57
chr6:27745111-27746084	chr6:27745319-27746057	chr6:27745111-27746084	tRNA-iMet-CAT-2-1	weak promoter	LRRC16A	-1.57
chr6:27758510-27759398	chr6:27758762-27759557	chr6:27758510-27759557	tRNA-Gln-CTG-6-1	weak promoter	LRRC16A	-1.57
chr6:27869595-27871460	chr6:27870032-27871104	chr6:27869595-27871460	tRNA-iMet-CAT-1-7, tRNA-Gly-GCC-2-3	weak/active promoter	LRRC16A	-1.57
chr6:28180195-28181312	chr6:28180456-28181304	chr6:28180195-28181312	tRNA-Seq-GCT-5-1	weak promoter	MDC1	-2.19
chr6:28441909-28442957	chr6:28442006-28442828	chr6:28441909-28442957	tRNA-Thr-TGT-1-1	heterochromatin	MDC1	-2.19
chr6:28456457-28457388	chr6:28456447-28457100	chr6:28456447-28457388	tRNA-Thr-CGT-1-1	weak enhancer/promoter	MDC1	-2.19
chr6:28510326-28511544	chr6:28510566-28511306	chr6:28510326-28511544	tRNA-Arg-TCG-5-1	weak promoter	MDC1	-2.19
chr6:28564571-28565777	chr6:28564780-28565556	chr6:28564571-28565777	tRNA-Ser-GCT-4-1	weak promoter	MDC1	-2.19
chr6:28625361-28626355	chr6:28625691-28626514	chr6:28625361-28626514	tRNA-Ala-AGC-4-1	weak promoter	MDC1	-2.19
chr6:28641409-28641933	chr6:28641197-28642085	chr6:28641197-28642085	tRNA-Ala-CGC-2-1	weak promoter/enhancer	MDC1	-2.19
chr6:28848771-28849419	chr6:28848766-28849567	chr6:28848766-28849567	tRNA-Arg-CCC-1-2	weak promoter	MDC1	-2.19
chr6:28918503-28919056	chr6:28918404-28919331	chr6:28918404-28919331	tRNA-Lys-TTT-3-3	weak promoter/enhancer	MDC1	-2.19
chr6:28949410-28950197	chr6:28949122-28950501	chr6:28949122-28950501	tRNA-Phe-GAA-1-2, tRNA-Glu-CTC-1-6	weak promoter	MDC1	-2.19
chr6:52859859-52861207	chr6:52860141-52860841	chr6:52859859-52861207	RN7SK	active promoter/weak enhancer	PAQR8	-2.27
chr7:128422928-128424310	chr7:128423232-128423896	chr7:128422928-128424310	tRNA-Pro-AGG-2-3	weak promoter/enhancer	METTL2B	-1.55
chr7:139024756-139026251	chr7:139025220-139025735	chr7:139024756-139026251	tRNA-Arg-CCT-4-1	active promoter	UBN2	-1.43
chr7:148637837-148639269	chr7:148638267-148638969	chr7:148637837-148639269	RNY5 (ENSG00000252310.1)	active promoter	RNY5 (smallRNA)	1.39, 1.54, 2.62, 1.74 (0.269)
chr7:148659824-148661193	chr7:148660235-148660813	chr7:148659824-148661193	RNY4	weak promoter/enhancer/transcription	RNY4	2.68 (p=0.077)
chr7:148680143-148681601	chr7:148680662-148681262	chr7:148680143-148681601	RNY3	active promoter	ATP6V0E2	2.08
chr7:148683514-148685009	chr7:148683801-148684672	chr7:148683514-148685009	RNY1	weak promoter/enhancer	RNY1	2.20, 1.47, 4.96, 2.39 (p=0.085)
chr7:149027612-149028965	chr7:149027982-149028525	chr7:149027612-149028965	tRNA-Cys-GCA-9-2	heterochromatin	ATP6V0E2	2.08
chr7:149052063-149053413	chr7:149052381-149053099	chr7:149052063-149053413	tRNA-Cys-GCA-13-1	weak enhancer	ATP6V0E2	2.08
chr7:149111596-149112966	chr7:149111866-149112460	chr7:149111596-149112966	tRNA-Cys-GCA-11-1	weak promoter	ATP6V0E2	2.08
chr7:149332610-149333511	chr7:149332394-149333175	chr7:149332394-149333511	tRNA-Cys-GCA-9-3	repressed	ATP6V0E2	2.08
chr7:149387522-149389052	chr7:149388051-149388514	chr7:149387522-149389052	tRNA-Cys-GCA-17-1	weak promoter	ATP6V0E2	2.08
chr8:124168776-124170088	chr8:124169083-124169902	chr8:124168776-124170088	tRNA-Met-CAT-1-1	weak promoter	ZHX2	-1.79
chr8:67024880-67027173	chr8:67025320-67026789	chr8:67024880-67027173	tRNA-Tyr-GTA-5-1, tRNA-Tyr-GTA-5-2, tRNA-Ala-AGC-8-2	weak/active promoter	TCF24	-1.96
chr8:96281228-96282575	chr8:96281619-96282324	chr8:96281228-96282575	tRNA-Seq-AGA-2-5	active promoter
chr9:137028989-137030423	chr9:137029336-137029975	chr9:137028989-137030423	RNU6ATAC	weak/active promoter	BRD3	-1.69
chr9:35657168-35658714	chr9:35657620-35658280	chr9:35657168-35658714	RMRP	activer promoter	GNE	-1.46
chrX:18692441-18693786	chrX:18692765-18693331	chrX:18692441-18693786	tRNA_Val-TAC-1-2	weak promoter	NHS	-1.96
